# Supplementary material for: A cost comparison of various hourly-reliable and net-zero hydrogen production pathways in the United States
Source: Nat Commun. 2023 Nov 15;14:7391. doi: 10.1038/s41467-023-43137-x (PMC10651927; doi:10.1038/s41467-023-43137-x)
Supplement: Supplementary file 3 — Source Data [file 41467_2023_43137_MOESM3_ESM.xlsx]

## Sheet: Solar Capacity Factor Data
Time stamp (hour of the year)	Sacramento, CA	El Paso, TX	Albany, NY
1	0	0	0
2	0	0	0
3	0	0	0
4	0	0	0
5	0	0	0
6	0	0	0
7	0	0	0
8	0	0	0
9	0.0745101	0.176256	0.44699
10	0.710858	0.810334	0.638278
11	0.772468	0.87973	0.514686
12	0.795679	0.896833	0.408665
13	0.78665	0.886855	0.757949
14	0.769976	0.869141	0.514408
15	0.713431	0.849443	0.63922
16	0.595173	0.806756	0.420776
17	0.169283	0.694612	0
18	0	0.264844	0
19	0	0	0
20	0	0	0
21	0	0	0
22	0	0	0
23	0	0	0
24	0	0	0
25	0	0	0
26	0	0	0
27	0	0	0
28	0	0	0
29	0	0	0
30	0	0	0
31	0	0	0
32	0	0	0
33	0.00931779	0.252847	0.495545
34	0.0417608	0.784896	0.693086
35	0.0429043	0.848888	0.0480972
36	0.392519	0.870626	0.132919
37	0.402839	0.88251	0.46208
38	0.465628	0.88382	0.0221076
39	0.485208	0.866119	0.0379992
40	0.575395	0.821737	0.224474
41	0.0930559	0.699213	0
42	0	0.255001	0
43	0	0	0
44	0	0	0
45	0	0	0
46	0	0	0
47	0	0	0
48	0	0	0
49	0	0	0
50	0	0	0
51	0	0	0
52	0	0	0
53	0	0	0
54	0	0	0
55	0	0	0
56	0	0	0
57	0.540582	0.257528	0.00654034
58	0.596758	0.800793	0.729946
59	0.756715	0.883264	0.416876
60	0.772683	0.907185	0.391716
61	0.76501	0.908064	0.855948
62	0.743712	0.897647	0.82606
63	0.69491	0.874171	0.759196
64	0.588604	0.835685	0.585323
65	0.169756	0.721779	0
66	0	0.278754	0
67	0	0	0
68	0	0	0
69	0	0	0
70	0	0	0
71	0	0	0
72	0	0	0
73	0	0	0
74	0	0	0
75	0	0	0
76	0	0	0
77	0	0	0
78	0	0	0
79	0	0	0
80	0	0	0
81	0.500559	0.255779	0.552253
82	0.676106	0.566785	0.516062
83	0.740857	0.578873	0.510865
84	0.767101	0.882193	0.210701
85	0.76993	0.887792	0.463299
86	0.759641	0.883162	0.0629413
87	0.461034	0.869471	0.0531932
88	0.463275	0.828806	0.00522159
89	0.179686	0.718778	0
90	0	0.289337	0
91	0	0	0
92	0	0	0
93	0	0	0
94	0	0	0
95	0	0	0
96	0	0	0
97	0	0	0
98	0	0	0
99	0	0	0
100	0	0	0
101	0	0	0
102	0	0	0
103	0	0	0
104	0	0	0
105	0.542307	0.235911	0.004595
106	0.702765	0.809779	0.24222
107	0.75978	0.887371	0.441994
108	0.767367	0.914061	0.0926945
109	0.767682	0.915075	0.163226
110	0.76462	0.909017	0.346974
111	0.727886	0.892915	0.242531
112	0.627186	0.847298	0.529918
113	0.232977	0.737841	0
114	0	0.303591	0
115	0	0	0
116	0	0	0
117	0	0	0
118	0	0	0
119	0	0	0
120	0	0	0
121	0	0	0
122	0	0	0
123	0	0	0
124	0	0	0
125	0	0	0
126	0	0	0
127	0	0	0
128	0	0	0
129	0.451627	0.262031	0.474888
130	0.685123	0.79175	0.671732
131	0.758786	0.865237	0.389753
132	0.439451	0.888201	0.756974
133	0.431645	0.889518	0.749107
134	0.584625	0.881521	0.726234
135	0.742796	0.85839	0.66235
136	0.638839	0.813941	0.494697
137	0.249991	0.700694	0
138	0	0.269657	0
139	0	0	0
140	0	0	0
141	0	0	0
142	0	0	0
143	0	0	0
144	0	0	0
145	0	0	0
146	0	0	0
147	0	0	0
148	0	0	0
149	0	0	0
150	0	0	0
151	0	0	0
152	0	0	0
153	0.605939	0.221485	0.466855
154	0.776762	0.79221	0.642792
155	0.818236	0.86839	0.714625
156	0.835366	0.879488	0.0470312
157	0.841125	0.875127	0.0463018
158	0.826846	0.868541	0.0407879
159	0.787371	0.85329	0.239363
160	0.680154	0.818397	0.137027
161	0.283083	0.693721	0
162	0	0.269162	0
163	0	0	0
164	0	0	0
165	0	0	0
166	0	0	0
167	0	0	0
168	0	0	0
169	0	0	0
170	0	0	0
171	0	0	0
172	0	0	0
173	0	0	0
174	0	0	0
175	0	0	0
176	0	0	0
177	0.151181	0.245695	0.0341157
178	0.39387	0.744106	0.560471
179	0.654601	0.846359	0.0985394
180	0.554356	0.879804	0.126925
181	0.565862	0.880766	0.507591
182	0.778308	0.875728	0.539782
183	0.465406	0.862001	0.322313
184	0.41592	0.819208	0.55656
185	0.121678	0.219392	0
186	0	0.0343497	0
187	0	0	0
188	0	0	0
189	0	0	0
190	0	0	0
191	0	0	0
192	0	0	0
193	0	0	0
194	0	0	0
195	0	0	0
196	0	0	0
197	0	0	0
198	0	0	0
199	0	0	0
200	0	0	0
201	0.528569	0.229596	0.0230161
202	0.698507	0.474062	0.0571703
203	0.780746	0.352814	0.273131
204	0.809414	0.244207	0.824597
205	0.814693	0.177853	0.827087
206	0.780886	0.0712464	0.801876
207	0.728455	0.101693	0.740929
208	0.612696	0.0761648	0.223603
209	0.250929	0.0863066	0
210	0	0.00964707	0
211	0	0	0
212	0	0	0
213	0	0	0
214	0	0	0
215	0	0	0
216	0	0	0
217	0	0	0
218	0	0	0
219	0	0	0
220	0	0	0
221	0	0	0
222	0	0	0
223	0	0	0
224	0	0	0
225	0.484412	0.232322	0.0112358
226	0.679674	0.530304	0.211137
227	0.562338	0.877304	0.0510264
228	0.651274	0.907541	0.059572
229	0.77825	0.915901	0.0581431
230	0.787249	0.911364	0.0408463
231	0.571205	0.8928	0.0707517
232	0.634585	0.852712	0.564202
233	0.282829	0.740725	0
234	0	0.370824	0
235	0	0	0
236	0	0	0
237	0	0	0
238	0	0	0
239	0	0	0
240	0	0	0
241	0	0	0
242	0	0	0
243	0	0	0
244	0	0	0
245	0	0	0
246	0	0	0
247	0	0	0
248	0	0	0
249	0.564524	0.260494	0.0150655
250	0.727533	0.819832	0.125531
251	0.792465	0.721452	0.761596
252	0.822791	0.913012	0.785236
253	0.828531	0.71588	0.78542
254	0.816224	0.905195	0.768269
255	0.778772	0.902477	0.711716
256	0.689808	0.870071	0.349357
257	0.36399	0.233505	0.0726503
258	0	0.343501	0
259	0	0	0
260	0	0	0
261	0	0	0
262	0	0	0
263	0	0	0
264	0	0	0
265	0	0	0
266	0	0	0
267	0	0	0
268	0	0	0
269	0	0	0
270	0	0	0
271	0	0	0
272	0	0	0
273	0.570911	0.295154	0.0226792
274	0.741646	0.505776	0.0200437
275	0.798089	0.762039	0.0427055
276	0.808331	0.873774	0.0540693
277	0.812351	0.818943	0.0236861
278	0.807198	0.801636	0.0369432
279	0.763382	0.935726	0.680803
280	0.661342	0.890549	0.513353
281	0.33945	0.774601	0.038312
282	0	0.388368	0
283	0	0	0
284	0	0	0
285	0	0	0
286	0	0	0
287	0	0	0
288	0	0	0
289	0	0	0
290	0	0	0
291	0	0	0
292	0	0	0
293	0	0	0
294	0	0	0
295	0	0	0
296	0	0	0
297	0.520673	0.277981	0.00566984
298	0.69546	0.827085	0.0137476
299	0.767389	0.910612	0.0542908
300	0.7966	0.933638	0.298047
301	0.801294	0.931036	0.0849207
302	0.793424	0.92208	0.428999
303	0.753669	0.90009	0.49613
304	0.663357	0.855472	0.246458
305	0.369074	0.755015	0.00274299
306	0	0.411409	0
307	0	0	0
308	0	0	0
309	0	0	0
310	0	0	0
311	0	0	0
312	0	0	0
313	0	0	0
314	0	0	0
315	0	0	0
316	0	0	0
317	0	0	0
318	0	0	0
319	0	0	0
320	0	0	0
321	0.580013	0.240269	0.00591726
322	0.74312	0.84464	0.14264
323	0.799701	0.905751	0.153098
324	0.815909	0.918507	0.34894
325	0.818431	0.921032	0.316277
326	0.806475	0.914214	0.317403
327	0.776303	0.902184	0.777378
328	0.684899	0.864215	0.638672
329	0.384889	0.771395	0.122147
330	0	0.449141	0
331	0	0	0
332	0	0	0
333	0	0	0
334	0	0	0
335	0	0	0
336	0	0	0
337	0	0	0
338	0	0	0
339	0	0	0
340	0	0	0
341	0	0	0
342	0	0	0
343	0	0	0
344	0	0	0
345	0.261533	0.252513	0.693104
346	0.0765537	0.755531	0.860734
347	0.548005	0.851541	0.911418
348	0.848156	0.875397	0.929553
349	0.85485	0.883801	0.930724
350	0.838456	0.880517	0.911589
351	0.803391	0.863994	0.863943
352	0.697928	0.828342	0.718808
353	0.381464	0.726329	0.170709
354	0	0.368005	0
355	0	0	0
356	0	0	0
357	0	0	0
358	0	0	0
359	0	0	0
360	0	0	0
361	0	0	0
362	0	0	0
363	0	0	0
364	0	0	0
365	0	0	0
366	0	0	0
367	0	0	0
368	0	0	0
369	0.612455	0.00818236	0.16738
370	0.795439	0.0680941	0.802721
371	0.862141	0.744561	0.847105
372	0.879102	0.868297	0.539894
373	0.880737	0.869008	0.315787
374	0.865257	0.866233	0.492151
375	0.8285	0.8465	0.512258
376	0.723706	0.811204	0.280908
377	0.41892	0.703682	0.00523506
378	0	0.375116	0
379	0	0	0
380	0	0	0
381	0	0	0
382	0	0	0
383	0	0	0
384	0	0	0
385	0	0	0
386	0	0	0
387	0	0	0
388	0	0	0
389	0	0	0
390	0	0	0
391	0	0	0
392	0	0	0
393	0.608245	0.191888	0.00574292
394	0.779402	0.813966	0.0376023
395	0.832388	0.902643	0.385932
396	0.847813	0.924504	0.342101
397	0.837174	0.91926	0.0700757
398	0.814992	0.897243	0.0826778
399	0.770975	0.866474	0.0987634
400	0.675862	0.842947	0.0174016
401	0.231488	0.746006	0.00109885
402	0	0.414945	0
403	0	0	0
404	0	0	0
405	0	0	0
406	0	0	0
407	0	0	0
408	0	0	0
409	0	0	0
410	0	0	0
411	0	0	0
412	0	0	0
413	0	0	0
414	0	0	0
415	0	0	0
416	0	0	0
417	0.0449732	0.247963	0.229252
418	0.364448	0.82614	0.753348
419	0.76886	0.648488	0.858616
420	0.395565	0.670272	0.890648
421	0.4851	0.688973	0.896829
422	0.475422	0.647575	0.889277
423	0.713166	0.56097	0.838516
424	0.59394	0.621355	0.702183
425	0.287332	0.770372	0.195352
426	0	0.471985	0
427	0	0	0
428	0	0	0
429	0	0	0
430	0	0	0
431	0	0	0
432	0	0	0
433	0	0	0
434	0	0	0
435	0	0	0
436	0	0	0
437	0	0	0
438	0	0	0
439	0	0	0
440	0	0	0
441	0.0249413	0.188371	0.41153
442	0.0275977	0.777045	0.595354
443	0.0302923	0.847092	0.881301
444	0.0456951	0.85758	0.902686
445	0.0074132	0.840103	0.902874
446	0.0128471	0.826144	0.5811
447	0.0224759	0.818759	0.424046
448	0.0107514	0.792371	0.136155
449	0.00264464	0.71383	0.00412049
450	0	0.42975	0
451	0	0	0
452	0	0	0
453	0	0	0
454	0	0	0
455	0	0	0
456	0	0	0
457	0	0	0
458	0	0	0
459	0	0	0
460	0	0	0
461	0	0	0
462	0	0	0
463	0	0	0
464	0	0	0
465	0.110714	0.194493	0.129807
466	0.0638338	0.81003	0.422335
467	0.0166763	0.891896	0.57475
468	0.0312598	0.915992	0.700725
469	0.0436385	0.929087	0.981098
470	0.0249925	0.931259	0.963435
471	0.016138	0.92154	0.909825
472	0.0125257	0.88114	0.766411
473	0.00429063	0.773563	0.237564
474	0	0.461278	0
475	0	0	0
476	0	0	0
477	0	0	0
478	0	0	0
479	0	0	0
480	0	0	0
481	0	0	0
482	0	0	0
483	0	0	0
484	0	0	0
485	0	0	0
486	0	0	0
487	0	0	0
488	0	0	0
489	0.0572225	0.202771	0.0530951
490	0.0472228	0.796505	0.118998
491	0.807978	0.88413	0.277432
492	0.8397	0.914516	0.13667
493	0.853692	0.92245	0.168444
494	0.838996	0.923391	0.153938
495	0.797793	0.913249	0.226918
496	0.700845	0.875596	0.0353332
497	0.409109	0.785545	0.0291419
498	0	0.473128	0
499	0	0	0
500	0	0	0
501	0	0	0
502	0	0	0
503	0	0	0
504	0	0	0
505	0	0	0
506	0	0	0
507	0	0	0
508	0	0	0
509	0	0	0
510	0	0	0
511	0	0	0
512	0.00468176	0	0.00200145
513	0.109622	0.495224	0.672139
514	0.00289531	0.828317	0.607765
515	0.0133131	0.666351	0.906703
516	0.0710657	0.704255	0.740759
517	0.0250479	0.943583	0.690921
518	0.0186665	0.937152	0.693895
519	0.0950894	0.922659	0.481319
520	0.0988012	0.885594	0.429639
521	0	0.790057	0.208378
522	0	0.47815	0
523	0	0	0
524	0	0	0
525	0	0	0
526	0	0	0
527	0	0	0
528	0	0	0
529	0	0	0
530	0	0	0
531	0	0	0
532	0	0	0
533	0	0	0
534	0	0	0
535	0	0	0
536	0	0	0
537	0.00277761	0.263007	0.00656037
538	0.00658788	0.815502	0.0443063
539	0.396696	0.904115	0.200267
540	0.0734324	0.927764	0.087689
541	0.0582723	0.929124	0.295551
542	0.0532317	0.92422	0.0652454
543	0.224757	0.906035	0.0242273
544	0.095065	0.864384	0.0566552
545	0.0219242	0.776155	0.00497076
546	0	0.484967	0
547	0	0	0
548	0	0	0
549	0	0	0
550	0	0	0
551	0	0	0
552	0	0	0
553	0	0	0
554	0	0	0
555	0	0	0
556	0	0	0
557	0	0	0
558	0	0	0
559	0	0	0
560	0.00147001	0	0.0586725
561	0.0283022	0.0759145	0.552019
562	0.0730218	0.136472	0.721974
563	0.120768	0.539778	0.157095
564	0.400299	0.389159	0.806058
565	0.616359	0.273347	0.165243
566	0.467805	0.221104	0.146502
567	0.515166	0.139668	0.0274331
568	0.0945931	0.208155	0.600124
569	0.252943	0.0952307	0.153162
570	0	0.0565343	0
571	0	0	0
572	0	0	0
573	0	0	0
574	0	0	0
575	0	0	0
576	0	0	0
577	0	0	0
578	0	0	0
579	0	0	0
580	0	0	0
581	0	0	0
582	0	0	0
583	0	0	0
584	0.037197	0	0.0367768
585	0.527953	0.00669143	0.0223336
586	0.710571	0.0301979	0.03084
587	0.782404	0.0232778	0.0647611
588	0.810541	0.163195	0.0460505
589	0.816966	0.138971	0.0318006
590	0.537753	0.372335	0.0338967
591	0.462404	0.489997	0.0314206
592	0.674014	0.459144	0.0237901
593	0.430298	0.631923	0.170775
594	0	0.348491	0
595	0	0	0
596	0	0	0
597	0	0	0
598	0	0	0
599	0	0	0
600	0	0	0
601	0	0	0
602	0	0	0
603	0	0	0
604	0	0	0
605	0	0	0
606	0	0	0
607	0	0	0
608	0	0	0.00308771
609	0.005646	0.259651	0.183195
610	0.0209813	0.818448	0.259117
611	0.0711547	0.89855	0.259145
612	0.346599	0.924835	0.340442
613	0.155463	0.931666	0.380067
614	0.129969	0.928762	0.265744
615	0.344097	0.910387	0.0880969
616	0.327236	0.873574	0.0296157
617	0.0683558	0.778197	0.00404912
618	0	0.516861	0
619	0	0	0
620	0	0	0
621	0	0	0
622	0	0	0
623	0	0	0
624	0	0	0
625	0	0	0
626	0	0	0
627	0	0	0
628	0	0	0
629	0	0	0
630	0	0	0
631	0	0	0
632	0.128724	0	0.00109252
633	0.676424	0.0317837	0.047014
634	0.82615	0.655262	0.232507
635	0.860317	0.86374	0.0999561
636	0.877269	0.888559	0.122433
637	0.881178	0.897688	0.0897237
638	0.86996	0.892202	0.0143974
639	0.837384	0.879294	0.0955076
640	0.764245	0.849092	0.00874643
641	0.533119	0.769454	0.172989
642	0	0.48757	0
643	0	0	0
644	0	0	0
645	0	0	0
646	0	0	0
647	0	0	0
648	0	0	0
649	0	0	0
650	0	0	0
651	0	0	0
652	0	0	0
653	0	0	0
654	0	0	0
655	0	0	0
656	0.127946	0	0.0930159
657	0.666346	0.287876	0.076366
658	0.808927	0.607298	0.403222
659	0.818984	0.513979	0.708571
660	0.835592	0.743067	0.899653
661	0.832674	0.816491	0.809449
662	0.807155	0.802798	0.791225
663	0.772619	0.727998	0.0717115
664	0.67412	0.871284	0.0393454
665	0.414408	0.764076	0.315193
666	0	0.436055	0
667	0	0	0
668	0	0	0
669	0	0	0
670	0	0	0
671	0	0	0
672	0	0	0
673	0	0	0
674	0	0	0
675	0	0	0
676	0	0	0
677	0	0	0
678	0	0	0
679	0	0	0
680	0.00460621	0	0.0984469
681	0.242298	0.318936	0.662634
682	0.47446	0.846169	0.851851
683	0.806526	0.917227	0.753017
684	0.825596	0.941194	0.919226
685	0.820154	0.940279	0.761814
686	0.804879	0.938903	0.569769
687	0.403476	0.92487	0.297053
688	0.386374	0.89554	0.69441
689	0.00845219	0.810459	0.298352
690	0	0.558819	0
691	0	0	0
692	0	0	0
693	0	0	0
694	0	0	0
695	0	0	0
696	0	0	0
697	0	0	0
698	0	0	0
699	0	0	0
700	0	0	0
701	0	0	0
702	0	0	0
703	0	0	0
704	0.00786313	0	0.00559972
705	0.559591	0.316341	0.0404277
706	0.716769	0.832012	0.123221
707	0.464779	0.907137	0.408331
708	0.53835	0.802464	0.0415854
709	0.540827	0.941051	0.666833
710	0.498014	0.761711	0.648993
711	0.221194	0.799574	0.41434
712	0.25916	0.843921	0.385071
713	0.18927	0.782226	0.345742
714	0	0.516719	0
715	0	0	0
716	0	0	0
717	0	0	0
718	0	0	0
719	0	0	0
720	0	0	0
721	0	0	0
722	0	0	0
723	0	0	0
724	0	0	0
725	0	0	0
726	0	0	0
727	0	0	0
728	0.124895	0	0
729	0.0215712	0.400614	0.0409547
730	0.0666664	0.427307	0.392528
731	0.374156	0.548666	0.769994
732	0.857551	0.785206	0.795487
733	0.857436	0.907017	0.790348
734	0.493226	0.902262	0.773839
735	0.606166	0.891111	0.462752
736	0.0476305	0.858197	0.220546
737	0.020943	0.776709	0.0480798
738	0	0.519978	0
739	0	0	0
740	0	0	0
741	0	0	0
742	0	0	0
743	0	0	0
744	0	0	0
745	0	0	0
746	0	0	0
747	0	0	0
748	0	0	0
749	0	0	0
750	0	0	0
751	0	0	0
752	0.00208089	0	0.00641138
753	0.0328195	0.316338	0.2786
754	0.726427	0.815578	0.0135109
755	0.748522	0.892117	0.215993
756	0.546058	0.921801	0.521039
757	0.460536	0.930069	0.536846
758	0.505396	0.928648	0.274783
759	0.446185	0.914229	0.231465
760	0.390965	0.87959	0.626869
761	0.0441417	0.796203	0.29006
762	0	0.537437	0
763	0	0	0
764	0	0	0
765	0	0	0
766	0	0	0
767	0	0	0
768	0	0	0
769	0	0	0
770	0	0	0
771	0	0	0
772	0	0	0
773	0	0	0
774	0	0	0
775	0	0	0
776	0.190772	0	0.00716803
777	0.701472	0.0322557	0.189199
778	0.822102	0.243755	0.0860968
779	0.855835	0.273386	0.145653
780	0.862196	0.203184	0.129284
781	0.862143	0.229087	0.0653638
782	0.846219	0.421717	0.134881
783	0.822225	0.567938	0.129296
784	0.752417	0.611052	0.037138
785	0.552302	0.535564	0.00824315
786	0	0.00161924	0
787	0	0	0
788	0	0	0
789	0	0	0
790	0	0	0
791	0	0	0
792	0	0	0
793	0	0	0
794	0	0	0
795	0	0	0
796	0	0	0
797	0	0	0
798	0	0	0
799	0	0	0
800	0.157342	0	0.198143
801	0.183751	0.306051	0.700452
802	0.786476	0.843372	0.84266
803	0.812267	0.922754	0.883398
804	0.834954	0.955219	0.897215
805	0.837123	0.963673	0.88973
806	0.826548	0.958184	0.878085
807	0.800875	0.944117	0.825797
808	0.724223	0.906862	0.711939
809	0.525251	0.821461	0.0956543
810	0	0.551452	0
811	0	0	0
812	0	0	0
813	0	0	0
814	0	0	0
815	0	0	0
816	0	0	0
817	0	0	0
818	0	0	0
819	0	0	0
820	0	0	0
821	0	0	0
822	0	0	0
823	0	0	0
824	0.15954	0	0.00739331
825	0.651058	0.148878	0.0561089
826	0.796249	0.531665	0.343498
827	0.839744	0.534884	0.273635
828	0.84801	0.685458	0.310715
829	0.84701	0.709711	0.434104
830	0.831364	0.730048	0.372964
831	0.806034	0.913477	0.484364
832	0.723337	0.880062	0.721432
833	0.537968	0.545426	0.191649
834	0	0.013226	0
835	0	0	0
836	0	0	0
837	0	0	0
838	0	0	0
839	0	0	0
840	0	0	0
841	0	0	0
842	0	0	0
843	0	0	0
844	0	0	0
845	0	0	0
846	0	0	0
847	0	0	0
848	0.00931241	0	0.204798
849	0.633676	0.339775	0.694833
850	0.761049	0.542563	0.826452
851	0.814017	0.741934	0.870255
852	0.832299	0.939343	0.881691
853	0.831136	0.939383	0.885045
854	0.817216	0.92889	0.879681
855	0.793512	0.908373	0.836697
856	0.717496	0.440754	0.734009
857	0.157107	0.798024	0.454012
858	0	0.553103	0
859	0	0	0
860	0	0	0
861	0	0	0
862	0	0	0
863	0	0	0
864	0	0	0
865	0	0	0
866	0	0	0
867	0	0	0
868	0	0	0
869	0	0	0
870	0	0	0
871	0	0	0
872	0.00545904	0	0.185239
873	0.146959	0.536181	0.039051
874	0.310502	0.8113	0.810499
875	0.373615	0.906496	0.8581
876	0.340583	0.929459	0.864945
877	0.513433	0.941007	0.861703
878	0.571416	0.94073	0.846531
879	0.120104	0.924921	0.821624
880	0.527995	0.8988	0.732081
881	0.536886	0.804443	0.46411
882	0	0.540656	0
883	0	0	0
884	0	0	0
885	0	0	0
886	0	0	0
887	0	0	0
888	0	0	0
889	0	0	0
890	0	0	0
891	0	0	0
892	0	0	0
893	0	0	0
894	0	0	0
895	0	0	0
896	0.00169685	0	0
897	0.00815322	0.103449	0.010779
898	0.170057	0.545861	0.0590002
899	0.0924989	0.613642	0.169733
900	0.121952	0.699849	0.841737
901	0.153531	0.757474	0.334477
902	0.372969	0.87385	0.262519
903	0.0793782	0.944063	0.100929
904	0.0784778	0.905627	0.275565
905	0.00215478	0.82353	0.472207
906	0	0.545617	0
907	0	0	0
908	0	0	0
909	0	0	0
910	0	0	0
911	0	0	0
912	0	0	0
913	0	0	0
914	0	0	0
915	0	0	0
916	0	0	0
917	0	0	0
918	0	0	0
919	0	0	0
920	0.157505	0	0.145681
921	0.62892	0.546848	0.336151
922	0.772477	0.805781	0.643631
923	0.839139	0.903006	0.596608
924	0.854316	0.929252	0.638198
925	0.858674	0.945853	0.580311
926	0.849445	0.945393	0.268709
927	0.834931	0.929916	0.463612
928	0.763562	0.901147	0.0122065
929	0.563627	0.806692	0.00625757
930	0	0.55225	0
931	0	0	0
932	0	0	0
933	0	0	0
934	0	0	0
935	0	0	0
936	0	0	0
937	0	0	0
938	0	0	0
939	0	0	0
940	0	0	0
941	0	0	0
942	0	0	0
943	0	0	0
944	0.178357	0	0.288579
945	0.631831	0.313364	0.721473
946	0.75902	0.581468	0.854583
947	0.802753	0.617367	0.889871
948	0.814808	0.620933	0.90357
949	0.434534	0.715201	0.90201
950	0.799603	0.594391	0.88782
951	0.788336	0.0781183	0.851692
952	0.48479	0.0706478	0.769287
953	0.185593	0.182445	0.517953
954	0	0.446464	0
955	0	0	0
956	0	0	0
957	0	0	0
958	0	0	0
959	0	0	0
960	0	0	0
961	0	0	0
962	0	0	0
963	0	0	0
964	0	0	0
965	0	0	0
966	0	0	0
967	0	0	0
968	0.207901	0	0.289722
969	0.0823992	0.586368	0.692163
970	0.768896	0.8464	0.808078
971	0.229805	0.918068	0.861618
972	0.50424	0.940954	0.876824
973	0.352805	0.939551	0.636047
974	0.409686	0.9266	0.697037
975	0.210397	0.899074	0.534342
976	0.275059	0.867399	0.387346
977	0.0693192	0.778472	0.114103
978	0	0.56573	0
979	0	0	0
980	0	0	0
981	0	0	0
982	0	0	0
983	0	0	0
984	0	0	0
985	0	0	0
986	0	0	0
987	0	0	0
988	0	0	0
989	0	0	0
990	0	0	0
991	0	0	0
992	0.01095	0	0.0029497
993	0.0580477	0.609618	0.144903
994	0.0593274	0.886267	0.495298
995	0.150404	0.958217	0.541496
996	0.350416	0.983413	0.471532
997	0.174404	0.998793	0.463666
998	0.0664674	0.993639	0.731378
999	0.538011	0.502111	0.804203
1000	0.748991	0.64332	0.662707
1001	0.549948	0.373009	0.335192
1002	0	0.107325	0
1003	0	0	0
1004	0	0	0
1005	0	0	0
1006	0	0	0
1007	0	0	0
1008	0	0	0
1009	0	0	0
1010	0	0	0
1011	0	0	0
1012	0	0	0
1013	0	0	0
1014	0	0	0
1015	0	0	0
1016	0.221982	0	0.00879142
1017	0.628688	0.00675623	0.286511
1018	0.0492839	0.018191	0.662354
1019	0.125734	0.0330974	0.691038
1020	0.321946	0.0503629	0.767882
1021	0.832154	0.184673	0.800455
1022	0.823974	0.222738	0.984922
1023	0.40229	0.141854	0.936159
1024	0.0969155	0.132053	0.829362
1025	0.0192554	0.0252092	0.549903
1026	0	0.00284172	0
1027	0	0	0
1028	0	0	0
1029	0	0	0
1030	0	0	0
1031	0	0	0
1032	0	0	0
1033	0	0	0
1034	0	0	0
1035	0	0	0
1036	0	0	0
1037	0	0	0
1038	0	0	0
1039	0	0	0
1040	0.00814404	0	0.0066036
1041	0.0134221	0.554877	0.0383057
1042	0.181637	0.84356	0.108062
1043	0.411965	0.943965	0.567915
1044	0.326984	0.963526	0.341587
1045	0.195295	0.973539	0.45218
1046	0.206478	0.969846	0.437337
1047	0.0479499	0.758514	0.93623
1048	0.055029	0.920301	0.833828
1049	0.54195	0.843548	0.558653
1050	0.0339808	0.606315	0
1051	0	0	0
1052	0	0	0
1053	0	0	0
1054	0	0	0
1055	0	0	0
1056	0	0	0
1057	0	0	0
1058	0	0	0
1059	0	0	0
1060	0	0	0
1061	0	0	0
1062	0	0	0
1063	0	0	0
1064	0.311727	0	0.0259396
1065	0.691492	0.581556	0.178444
1066	0.423228	0.823821	0.531208
1067	0.864297	0.896443	0.402394
1068	0.88607	0.925124	0.489958
1069	0.88486	0.930231	0.728888
1070	0.866092	0.927024	0.769136
1071	0.829503	0.912913	0.592021
1072	0.409816	0.884005	0.378331
1073	0.57723	0.44327	0.19212
1074	0.0525591	0.0582692	0
1075	0	0	0
1076	0	0	0
1077	0	0	0
1078	0	0	0
1079	0	0	0
1080	0	0	0
1081	0	0	0
1082	0	0	0
1083	0	0	0
1084	0	0	0
1085	0	0	0
1086	0	0	0
1087	0	0	0
1088	0.390441	0	0.00595811
1089	0.779551	0.638596	0.0588705
1090	0.889447	0.88981	0.178643
1091	0.92204	0.956465	0.225073
1092	0.936266	0.980722	0.163692
1093	0.935926	0.985126	0.249974
1094	0.917104	0.977574	0.133682
1095	0.88646	0.959018	0.217056
1096	0.827443	0.927556	0.103091
1097	0.645255	0.851883	0.0278435
1098	0.0804891	0.613791	0
1099	0	0	0
1100	0	0	0
1101	0	0	0
1102	0	0	0
1103	0	0	0
1104	0	0	0
1105	0	0	0
1106	0	0	0
1107	0	0	0
1108	0	0	0
1109	0	0	0
1110	0	0	0
1111	0	0	0
1112	0.373229	0	0.0231023
1113	0.154457	0.469933	0.209444
1114	0.495034	0.506074	0.350419
1115	0.868767	0.589399	0.303462
1116	0.889587	0.451972	0.24283
1117	0.88962	0.484275	0.116817
1118	0.87435	0.0290868	0.0826417
1119	0.855442	0.379919	0.0706256
1120	0.784047	0.306683	0.0420883
1121	0.58506	0.0311326	0.0118828
1122	0.0470832	0.0359913	0
1123	0	0	0
1124	0	0	0
1125	0	0	0
1126	0	0	0
1127	0	0	0
1128	0	0	0
1129	0	0	0
1130	0	0	0
1131	0	0	0
1132	0	0	0
1133	0	0	0
1134	0	0	0
1135	0	0	0
1136	0.279846	0	0.280951
1137	0.641797	0.00300588	0.654849
1138	0.778814	0.023074	0.825128
1139	0.831882	0.0597103	0.877526
1140	0.86197	0.058004	0.899854
1141	0.872146	0.14802	0.901909
1142	0.857528	0.151589	0.403283
1143	0.819147	0.0877166	0.589392
1144	0.738365	0.0766893	0.139954
1145	0.0438963	0.0355012	0.508966
1146	0.00217442	0.353149	0
1147	0	0	0
1148	0	0	0
1149	0	0	0
1150	0	0	0
1151	0	0	0
1152	0	0	0
1153	0	0	0
1154	0	0	0
1155	0	0	0
1156	0	0	0
1157	0	0	0
1158	0	0	0
1159	0	0	0
1160	0.0136102	0	0.405917
1161	0.0474757	0.191043	0.715145
1162	0.211746	0.00880451	0.81432
1163	0.393457	0.0250865	0.38167
1164	0.570529	0.158544	0.243676
1165	0.545204	0.316099	0.118059
1166	0.498193	0.202025	0.0727839
1167	0.144252	0.328124	0.239666
1168	0.33582	0.152396	0.0225193
1169	0.393142	0.0426349	0.00762195
1170	0.0968012	0.0297752	0
1171	0	0	0
1172	0	0	0
1173	0	0	0
1174	0	0	0
1175	0	0	0
1176	0	0	0
1177	0	0	0
1178	0	0	0
1179	0	0	0
1180	0	0	0
1181	0	0	0
1182	0	0	0
1183	0	0	0
1184	0.0152333	0	0.449682
1185	0.0848055	0.00563222	0.761217
1186	0.214114	0.048634	0.869859
1187	0.882166	0.14783	0.904514
1188	0.895785	0.20558	0.906767
1189	0.890568	0.315495	0.907791
1190	0.873847	0.337842	0.894571
1191	0.844715	0.950524	0.657043
1192	0.778553	0.922936	0.115836
1193	0.611581	0.835686	0.543931
1194	0.111954	0.601607	0
1195	0	0	0
1196	0	0	0
1197	0	0	0
1198	0	0	0
1199	0	0	0
1200	0	0	0
1201	0	0	0
1202	0	0	0
1203	0	0	0
1204	0	0	0
1205	0	0	0
1206	0	0	0
1207	0	0	0
1208	0.330429	0	0.28082
1209	0.0881319	0.458135	0.631795
1210	0.437976	0.881047	0.902446
1211	0.383423	0.977462	0.933667
1212	0.483975	1.00789	0.949109
1213	0.305594	1.01543	0.941062
1214	0.24108	1.01876	0.922137
1215	0.306188	1.0137	0.900364
1216	0.370475	0.993318	0.808675
1217	0.608047	0.928385	0.578709
1218	0.00791648	0.70109	0
1219	0	0	0
1220	0	0	0
1221	0	0	0
1222	0	0	0
1223	0	0	0
1224	0	0	0
1225	0	0	0
1226	0	0	0
1227	0	0	0
1228	0	0	0
1229	0	0	0
1230	0	0	0
1231	0	0	0
1232	0.0937901	0	0.350538
1233	0.261967	0.66345	0.612828
1234	0.493054	0.890159	0.755748
1235	0.6248	0.949976	0.783629
1236	0.848774	0.973677	0.749284
1237	0.622289	0.972606	0.709458
1238	0.59643	0.970629	0.207533
1239	0.539766	0.96247	0.0827111
1240	0.53002	0.935835	0.0304622
1241	0.397148	0.869847	0.0076215
1242	0.0083223	0.65159	0
1243	0	0	0
1244	0	0	0
1245	0	0	0
1246	0	0	0
1247	0	0	0
1248	0	0	0
1249	0	0	0
1250	0	0	0
1251	0	0	0
1252	0	0	0
1253	0	0	0
1254	0	0	0
1255	0	0	0
1256	0.0305636	0	0.243896
1257	0.28814	0.696796	0.676933
1258	0.359523	0.886907	0.805571
1259	0.77911	0.940063	0.182092
1260	0.899537	0.945165	0.323337
1261	0.72652	0.944013	0.875653
1262	0.692806	0.939312	0.584075
1263	0.704675	0.930101	0.611834
1264	0.793665	0.907358	0.302825
1265	0.626363	0.8457	0.063881
1266	0.00880292	0.658949	0
1267	0	0	0
1268	0	0	0
1269	0	0	0
1270	0	0	0
1271	0	0	0
1272	0	0	0
1273	0	0	0
1274	0	0	0
1275	0	0	0
1276	0	0	0
1277	0	0	0
1278	0	0	0
1279	0	0	0
1280	0.468465	0	0.00272666
1281	0.769453	0.693859	0.0178006
1282	0.57033	0.880204	0.5027
1283	0.892884	0.677152	0.137992
1284	0.907548	0.780177	0.219242
1285	0.912111	0.843727	0.470348
1286	0.902181	0.933263	0.128897
1287	0.881853	0.928052	0.174467
1288	0.832768	0.906136	0.192957
1289	0.69307	0.852667	0.0228989
1290	0.191515	0.640655	0
1291	0	0	0
1292	0	0	0
1293	0	0	0
1294	0	0	0
1295	0	0	0
1296	0	0	0
1297	0	0	0
1298	0	0	0
1299	0	0	0
1300	0	0	0
1301	0	0	0
1302	0	0	0
1303	0	0	0
1304	0.475798	0	0.00998708
1305	0.76223	0.518154	0.0675284
1306	0.85283	0.69653	0.0604202
1307	0.886132	0.781143	0.0260747
1308	0.89871	0.98758	0.0682083
1309	0.89574	0.983367	0.0749599
1310	0.879627	0.971399	0.0242289
1311	0.8516	0.952069	0.0161181
1312	0.805264	0.929001	0.0134614
1313	0.644892	0.863872	0.0310248
1314	0.166191	0.693948	0
1315	0	0.117519	0
1316	0	0	0
1317	0	0	0
1318	0	0	0
1319	0	0	0
1320	0	0	0
1321	0	0	0
1322	0	0	0
1323	0	0	0
1324	0	0	0
1325	0	0	0
1326	0	0	0
1327	0	0	0
1328	0.449556	0	0.124866
1329	0.774331	0.719237	0.782207
1330	0.892269	0.920492	0.723193
1331	0.928567	0.983166	0.468922
1332	0.943063	0.999967	0.139884
1333	0.945256	1.00335	0.847043
1334	0.935754	0.997454	0.178614
1335	0.922591	0.980456	0.192191
1336	0.711032	0.957085	0.579368
1337	0.696647	0.890002	0.102501
1338	0.0325971	0.668494	0
1339	0	0.0764934	0
1340	0	0	0
1341	0	0	0
1342	0	0	0
1343	0	0	0
1344	0	0	0
1345	0	0	0
1346	0	0	0
1347	0	0	0
1348	0	0	0
1349	0	0	0
1350	0	0	0
1351	0	0	0
1352	0.457213	0.0795072	0.605685
1353	0.767571	0.445906	0.908677
1354	0.872225	0.877911	1.01375
1355	0.666606	0.916326	1.03198
1356	0.73949	0.922328	1.03153
1357	0.58455	0.914697	1.02461
1358	0.492061	0.910013	1.01517
1359	0.583983	0.899837	0.985134
1360	0.537535	0.875573	0.893865
1361	0.211817	0.813144	0.640871
1362	0.0214736	0.624763	0
1363	0	0.0812695	0
1364	0	0	0
1365	0	0	0
1366	0	0	0
1367	0	0	0
1368	0	0	0
1369	0	0	0
1370	0	0	0
1371	0	0	0
1372	0	0	0
1373	0	0	0
1374	0	0	0
1375	0	0	0
1376	0.398829	0	0.0750727
1377	0.72529	0.0486001	0.245034
1378	0.840584	0.0396027	0.349453
1379	0.876911	0.0643658	0.242697
1380	0.881339	0.0976995	0.212284
1381	0.87087	0.130205	0.146256
1382	0.841297	0.136235	0.205909
1383	0.814109	0.112349	0.100999
1384	0.748392	0.0772001	0.640556
1385	0.571726	0.0327746	0.0427523
1386	0.153917	0.586336	0
1387	0	0.00815731	0
1388	0	0	0
1389	0	0	0
1390	0	0	0
1391	0	0	0
1392	0	0	0
1393	0	0	0
1394	0	0	0
1395	0	0	0
1396	0	0	0
1397	0	0	0
1398	0	0	0
1399	0	0	0
1400	0.0467418	0.00237826	0.0189591
1401	0.59315	0.0403066	0.0915663
1402	0.75446	0.196803	0.350915
1403	0.696377	0.909713	0.900348
1404	0.65706	0.942932	0.91707
1405	0.564759	0.956858	0.912798
1406	0.548075	0.955171	0.881233
1407	0.629397	0.944629	0.825559
1408	0.440246	0.927662	0.735844
1409	0.166951	0.847015	0.389775
1410	0.012219	0.627629	0.0270017
1411	0	0.0505661	0
1412	0	0	0
1413	0	0	0
1414	0	0	0
1415	0	0	0
1416	0	0	0
1417	0	0	0
1418	0	0	0
1419	0	0	0
1420	0	0	0
1421	0	0	0
1422	0	0	0
1423	0	0	0
1424	0.0909573	0.0116187	0.0261746
1425	0.103459	0.551966	0.0643021
1426	0.0906346	0.871193	0.0612399
1427	0.108643	0.933011	0.216374
1428	0.138091	0.956824	0.14016
1429	0.196959	0.953752	0.2941
1430	0.0202521	0.950802	0.137056
1431	0.582586	0.944297	0.0990562
1432	0.119246	0.928676	0.0519594
1433	0.636044	0.854332	0.024806
1434	0.235488	0.63571	0
1435	0	0.0610598	0
1436	0	0	0
1437	0	0	0
1438	0	0	0
1439	0	0	0
1440	0	0	0
1441	0	0	0
1442	0	0	0
1443	0	0	0
1444	0	0	0
1445	0	0	0
1446	0	0	0
1447	0	0	0
1448	0.200156	0.0162203	0.401103
1449	0.778925	0.511641	0.307945
1450	0.868195	0.881298	0.297759
1451	0.897336	0.913599	0.43213
1452	0.913494	0.924934	0.41036
1453	0.912969	0.93873	0.640408
1454	0.902918	0.937638	0.664075
1455	0.686275	0.924131	0.546649
1456	0.820908	0.898913	0.263137
1457	0.65905	0.826868	0.0390314
1458	0.249573	0.0906649	0.00110516
1459	0	0.00475643	0
1460	0	0	0
1461	0	0	0
1462	0	0	0
1463	0	0	0
1464	0	0	0
1465	0	0	0
1466	0	0	0
1467	0	0	0
1468	0	0	0
1469	0	0	0
1470	0	0	0
1471	0	0	0
1472	0.468375	0.157814	0.0364497
1473	0.729314	0.705158	0.0841967
1474	0.806596	0.902063	0.0752063
1475	0.844868	0.956132	0.432519
1476	0.864276	0.97857	0.771071
1477	0.868633	0.996798	0.81342
1478	0.864417	1.00244	0.972816
1479	0.846052	0.999554	0.951709
1480	0.802824	0.988409	0.881604
1481	0.661634	0.937059	0.661654
1482	0.290708	0.723712	0.119536
1483	0	0.157874	0
1484	0	0	0
1485	0	0	0
1486	0	0	0
1487	0	0	0
1488	0	0	0
1489	0	0	0
1490	0	0	0
1491	0	0	0
1492	0	0	0
1493	0	0	0
1494	0	0	0
1495	0	0	0
1496	0.510628	0.209299	0.18593
1497	0.737972	0.725237	0.508411
1498	0.816552	0.89275	0.537483
1499	0.836645	0.918365	0.387182
1500	0.849277	0.919044	0.212856
1501	0.851026	0.902824	0.208306
1502	0.84142	0.904624	0.0938191
1503	0.822689	0.904489	0.069884
1504	0.786593	0.901299	0.0719384
1505	0.658174	0.849237	0.553913
1506	0.310558	0.666239	0.0177164
1507	0	0.160751	0
1508	0	0	0
1509	0	0	0
1510	0	0	0
1511	0	0	0
1512	0	0	0
1513	0	0	0
1514	0	0	0
1515	0	0	0
1516	0	0	0
1517	0	0	0
1518	0	0	0
1519	0	0	0
1520	0.202056	0.179649	0.454346
1521	0.263963	0.686776	0.909081
1522	0.839564	0.872753	1.01353
1523	0.874799	0.942338	1.04031
1524	0.88344	0.95611	1.04785
1525	0.882236	0.96659	1.04512
1526	0.870587	0.960854	1.0326
1527	0.854552	0.945413	1.0076
1528	0.79472	0.926799	0.936312
1529	0.644954	0.864457	0.731529
1530	0.262289	0.676155	0.157657
1531	0	0.155112	0
1532	0	0	0
1533	0	0	0
1534	0	0	0
1535	0	0	0
1536	0	0	0
1537	0	0	0
1538	0	0	0
1539	0	0	0
1540	0	0	0
1541	0	0	0
1542	0	0	0
1543	0	0	0
1544	0.170627	0.157475	0.675164
1545	0.85158	0.658756	0.924734
1546	0.944862	0.868477	0.999078
1547	0.977981	0.932675	1.0044
1548	0.75119	0.95475	1.00614
1549	0.992951	0.95371	0.999021
1550	0.979779	0.843796	0.979104
1551	0.960011	0.927714	0.947996
1552	0.913849	0.911072	0.856972
1553	0.749107	0.839616	0.653015
1554	0.357313	0.630738	0.120452
1555	0	0.12223	0
1556	0	0	0
1557	0	0	0
1558	0	0	0
1559	0	0	0
1560	0	0	0
1561	0	0	0
1562	0	0	0
1563	0	0	0
1564	0	0	0
1565	0	0	0
1566	0	0	0
1567	0	0	0.0181719
1568	0.597402	0.0117422	0.529396
1569	0.8437	0.173919	0.768136
1570	0.928531	0.506652	0.848332
1571	0.936895	0.92542	0.873029
1572	0.940066	0.939775	0.715771
1573	0.937331	0.946577	0.750751
1574	0.925844	0.944878	0.874207
1575	0.902169	0.937432	0.61383
1576	0.858204	0.925012	0.620959
1577	0.709497	0.865861	0.263324
1578	0.362783	0.672335	0.0089183
1579	0	0.177401	0
1580	0	0	0
1581	0	0	0
1582	0	0	0
1583	0	0	0
1584	0	0	0
1585	0	0	0
1586	0	0	0
1587	0	0	0
1588	0	0	0
1589	0	0	0
1590	0	0	0
1591	0	0	0.00421981
1592	0.570423	0.00904871	0.458931
1593	0.795666	0.101479	0.0902857
1594	0.868173	0.167785	0.786558
1595	0.883317	0.220536	0.842031
1596	0.887763	0.36157	0.833495
1597	0.882148	0.144253	0.824048
1598	0.872249	0.0749779	0.604632
1599	0.851732	0.384203	0.0394249
1600	0.81271	0.140749	0.0410648
1601	0.678208	0.0267789	0.0346125
1602	0.348821	0.00488618	0.00266619
1603	0	0	0
1604	0	0	0
1605	0	0	0
1606	0	0	0
1607	0	0	0
1608	0	0	0
1609	0	0	0
1610	0	0	0
1611	0	0	0
1612	0	0	0
1613	0	0	0
1614	0	0	0
1615	0	0	0.0661185
1616	0.567655	0	0.642025
1617	0.792478	0.0764822	0.427773
1618	0.871405	0.052713	0.207458
1619	0.887308	0.130458	0.249573
1620	0.898212	0.426852	0.519252
1621	0.893156	0.326839	0.607234
1622	0.878553	0.272048	0.61242
1623	0.855522	0.143666	0.631126
1624	0.81631	0.0603345	0.473187
1625	0.685951	0.0743449	0.0310382
1626	0.374967	0.0483036	0.00288112
1627	0	0.00485216	0
1628	0	0	0
1629	0	0	0
1630	0	0	0
1631	0	0	0
1632	0	0	0
1633	0	0	0
1634	0	0	0
1635	0	0	0
1636	0	0	0
1637	0	0	0
1638	0	0	0
1639	0	0	0.04199
1640	0.0933497	0.0044445	0.57735
1641	0.329377	0.030178	0.793477
1642	0.866069	0.0514186	0.877473
1643	0.893574	0.0644536	0.926036
1644	0.722185	0.185734	0.924716
1645	0.887417	0.11431	0.712825
1646	0.89058	0.945264	0.663845
1647	0.863131	0.187291	0.887338
1648	0.811122	0.15811	0.818113
1649	0.678102	0.770508	0.435659
1650	0.334374	0.530847	0.0805241
1651	0	0.0914955	0
1652	0	0	0
1653	0	0	0
1654	0	0	0
1655	0	0	0
1656	0	0	0
1657	0	0	0
1658	0	0	0
1659	0	0	0
1660	0	0	0
1661	0	0	0
1662	0	0	0
1663	0	0	0.0953857
1664	0.0138881	0.258237	0.587131
1665	0.160192	0.71159	0.783099
1666	0.176439	0.885897	0.845552
1667	0.440309	0.952482	0.864378
1668	0.406577	0.968259	0.864401
1669	0.297895	0.972463	0.862358
1670	0.569779	0.972869	0.854275
1671	0.612354	0.9614	0.826265
1672	0.734874	0.936592	0.768259
1673	0.392652	0.882498	0.61229
1674	0.0483982	0.693393	0.180038
1675	0	0.217369	0
1676	0	0	0
1677	0	0	0
1678	0	0	0
1679	0	0	0
1680	0	0	0
1681	0	0	0
1682	0	0	0
1683	0	0	0
1684	0	0	0
1685	0	0	0
1686	0	0	0
1687	0	0	0.0142135
1688	0.4739	0.342517	0.293945
1689	0.724151	0.750965	0.470324
1690	0.838375	0.898714	0.730998
1691	0.87753	0.921961	0.814567
1692	0.888389	0.77567	0.824583
1693	0.892505	0.937688	0.71013
1694	0.881504	0.902288	0.694467
1695	0.481101	0.72456	0.597073
1696	0.806558	0.683683	0.545889
1697	0.638892	0.682484	0.156825
1698	0.291572	0.667592	0.0116769
1699	0	0.23729	0
1700	0	0	0
1701	0	0	0
1702	0	0	0
1703	0	0	0
1704	0	0	0
1705	0	0	0
1706	0	0	0
1707	0	0	0
1708	0	0	0
1709	0	0	0
1710	0	0	0
1711	0	0	0.0487602
1712	0.00696277	0.0423516	0.436777
1713	0.0418129	0.480142	0.017532
1714	0.163537	0.722836	0.219965
1715	0.151452	0.843747	0.790884
1716	0.17771	0.906646	0.152003
1717	0.199494	0.911365	0.0561938
1718	0.0917657	0.754395	0.0321747
1719	0.145756	0.901554	0.156484
1720	0.0497629	0.880269	0.687452
1721	0.0143902	0.824552	0.509124
1722	0.00263411	0.656473	0.128156
1723	0	0.219722	0
1724	0	0	0
1725	0	0	0
1726	0	0	0
1727	0	0	0
1728	0	0	0
1729	0	0	0
1730	0	0	0
1731	0	0	0
1732	0	0	0
1733	0	0	0
1734	0	0	0
1735	0	0	0.104521
1736	0.00938147	0.0127604	0.582357
1737	0.0424223	0.0185064	0.77788
1738	0.041707	0.0908457	0.847969
1739	0.0769119	0.244225	0.869792
1740	0.118638	0.638948	0.87665
1741	0.137726	0.795411	0.696385
1742	0.12586	0.890836	0.859339
1743	0.140082	0.881298	0.839746
1744	0.0396464	0.874014	0.782766
1745	0.0584712	0.83235	0.637594
1746	0	0.666481	0.255478
1747	0	0.231544	0
1748	0	0	0
1749	0	0	0
1750	0	0	0
1751	0	0	0
1752	0	0	0
1753	0	0	0
1754	0	0	0
1755	0	0	0
1756	0	0	0
1757	0	0	0
1758	0	0	0
1759	0	0	0.00360477
1760	0.00332504	0.0946429	0.00946021
1761	0.00810369	0.534242	0.106081
1762	0.0138235	0.869559	0.355388
1763	0.0803753	0.867567	0.664031
1764	0.0750966	0.848897	0.823652
1765	0.111347	0.864907	0.428978
1766	0.0314799	0.889058	0.175545
1767	0.0239586	0.901141	0.247754
1768	0.158778	0.701067	0.208446
1769	0.0364505	0.412323	0.0296713
1770	0.0107672	0.36553	0.00488881
1771	0	0.111887	0
1772	0	0	0
1773	0	0	0
1774	0	0	0
1775	0	0	0
1776	0	0	0
1777	0	0	0
1778	0	0	0
1779	0	0	0
1780	0	0	0
1781	0	0	0
1782	0	0	0
1783	0	0	0.00410153
1784	0.00510064	0.282026	0.0039783
1785	0.0607737	0.662521	0.0310821
1786	0.048702	0.601481	0.0821091
1787	0.164579	0.879764	0.152159
1788	0.118673	0.89022	0.220667
1789	0.0842871	0.895192	0.165059
1790	0.214285	0.889091	0.261666
1791	0.0849067	0.875784	0.106898
1792	0.0179877	0.067394	0.103231
1793	0.0200207	0.383656	0.00502525
1794	0.00493665	0.21767	0.0843525
1795	0	0.171963	0
1796	0	0	0
1797	0	0	0
1798	0	0	0
1799	0	0	0
1800	0	0	0
1801	0	0	0
1802	0	0	0
1803	0	0	0
1804	0	0	0
1805	0	0	0
1806	0	0	0
1807	0.00859502	0	0.00514015
1808	0.376564	0.341769	0.0415798
1809	0.345297	0.193195	0.183303
1810	0.381554	0.286011	0.521126
1811	0.464234	0.91263	0.831027
1812	0.354719	0.837762	0.836513
1813	0.224865	0.944175	0.836439
1814	0.0842232	0.945339	0.822771
1815	0.077659	0.936169	0.806318
1816	0.0260436	0.873529	0.531693
1817	0.0363067	0.845919	0.289246
1818	0.0111481	0.663811	0.265871
1819	0	0.246743	0
1820	0	0	0
1821	0	0	0
1822	0	0	0
1823	0	0	0
1824	0	0	0
1825	0	0	0
1826	0	0	0
1827	0	0	0
1828	0	0	0
1829	0	0	0
1830	0	0	0
1831	0.00406767	0	0.0607818
1832	0.564207	0.0206473	0.0575988
1833	0.334901	0.613485	0.0933546
1834	0.881177	0.585464	0.246509
1835	0.583962	0.759765	0.382881
1836	0.595118	0.622809	0.824001
1837	0.139146	0.551939	0.818189
1838	0.494056	0.832917	0.803118
1839	0.302903	0.731177	0.787658
1840	0.3321	0.336965	0.736431
1841	0.732248	0.474885	0.599541
1842	0.252267	0.278582	0.265122
1843	0	0.00185676	0
1844	0	0	0
1845	0	0	0
1846	0	0	0
1847	0	0	0
1848	0	0	0
1849	0	0	0
1850	0	0	0
1851	0	0	0
1852	0	0	0
1853	0	0	0
1854	0	0	0
1855	0.06635	0	0.101313
1856	0.137739	0.00163333	0.126797
1857	0.366828	0.118634	0.305828
1858	0.555132	0.0626463	0.595629
1859	0.619353	0.218279	0.568593
1860	0.482632	0.25062	0.657911
1861	0.591276	0.217196	0.659784
1862	0.457306	0.239432	0.376532
1863	0.531253	0.93538	0.463147
1864	0.539884	0.918736	0.672536
1865	0.0569176	0.851423	0.319384
1866	0.00985334	0.602635	0.0862994
1867	0	0.226234	0
1868	0	0	0
1869	0	0	0
1870	0	0	0
1871	0	0	0
1872	0	0	0
1873	0	0	0
1874	0	0	0
1875	0	0	0
1876	0	0	0
1877	0	0	0
1878	0	0	0
1879	0.123807	0	0.172767
1880	0.0216427	0.452702	0.540367
1881	0.072679	0.791548	0.706427
1882	0.284769	0.920499	0.762898
1883	0.379159	0.965491	0.791331
1884	0.485664	0.98328	0.800893
1885	0.606147	0.98488	0.801343
1886	0.822031	0.983441	0.784443
1887	0.819797	0.966747	0.777504
1888	0.782099	0.762124	0.728997
1889	0.680169	0.25994	0.610336
1890	0.169196	0.654961	0.311772
1891	0	0.178179	0
1892	0	0	0
1893	0	0	0
1894	0	0	0
1895	0	0	0
1896	0	0	0
1897	0	0	0
1898	0	0	0
1899	0	0	0
1900	0	0	0
1901	0	0	0
1902	0	0	0
1903	0.126353	0	0.268952
1904	0.240534	0.00289454	0.613328
1905	0.782135	0.0599968	0.198699
1906	0.850588	0.159335	0.211752
1907	0.865587	0.211703	0.808826
1908	0.872006	0.248588	0.815344
1909	0.867062	0.356792	0.814484
1910	0.852712	0.312297	0.801297
1911	0.819836	0.408894	0.788379
1912	0.776727	0.3946	0.726881
1913	0.631133	0.397755	0.605996
1914	0.343907	0.531409	0.288262
1915	0	0.180024	0
1916	0	0	0
1917	0	0	0
1918	0	0	0
1919	0	0	0
1920	0	0	0
1921	0	0	0
1922	0	0	0
1923	0	0	0
1924	0	0	0
1925	0	0	0
1926	0	0	0
1927	0.109721	0	0.232987
1928	0.54803	0.0839833	0.57648
1929	0.754645	0.376687	0.726566
1930	0.847037	0.302446	0.770995
1931	0.872843	0.366837	0.793612
1932	0.402374	0.479679	0.797091
1933	0.410935	0.954464	0.796841
1934	0.394973	0.954778	0.785345
1935	0.350961	0.944741	0.774635
1936	0.291384	0.916774	0.720669
1937	0.208962	0.865777	0.589118
1938	0.0835863	0.693676	0.284316
1939	0	0.3299	0
1940	0	0	0
1941	0	0	0
1942	0	0	0
1943	0	0	0
1944	0	0	0
1945	0	0	0
1946	0	0	0
1947	0	0	0
1948	0	0	0
1949	0	0	0
1950	0	0	0
1951	0.0121366	0	0.038639
1952	0.168981	0.467722	0.0761319
1953	0.276885	0.773716	0.111637
1954	0.369977	0.890077	0.48656
1955	0.903824	0.916905	0.811604
1956	0.914984	0.917682	0.814923
1957	0.909461	0.912056	0.818099
1958	0.904956	0.905294	0.725492
1959	0.53254	0.890171	0.788053
1960	0.829055	0.866748	0.409858
1961	0.366155	0.815255	0.14802
1962	0.0353509	0.691731	0.137437
1963	0	0.35561	0
1964	0	0	0
1965	0	0	0
1966	0	0	0
1967	0	0	0
1968	0	0	0
1969	0	0	0
1970	0	0	0
1971	0	0	0
1972	0	0	0
1973	0	0	0
1974	0	0	0
1975	0	0	0.0937103
1976	0.00223009	0.479928	0.139719
1977	0.012631	0.780857	0.101157
1978	0.102146	0.875676	0.119539
1979	0.238073	0.903208	0.220182
1980	0.325618	0.910274	0.136111
1981	0.299494	0.904411	0.305148
1982	0.123056	0.901918	0.121598
1983	0.122044	0.898179	0.140777
1984	0.165276	0.877356	0.137002
1985	0.0191797	0.824378	0.142289
1986	0.0650226	0.671948	0.0217803
1987	0	0.32959	0
1988	0	0	0
1989	0	0	0
1990	0	0	0
1991	0	0	0
1992	0	0	0
1993	0	0	0
1994	0	0	0
1995	0	0	0
1996	0	0	0
1997	0	0	0
1998	0	0	0
1999	0.173895	0	0.00263768
[truncated: 6,761 more rows]

## Sheet: All Other Electrolytic H2 Data
		Sacramento, California			Albany, New York			El Paso, Texas			Units
	Parameter	Current	Next-Decade	Mid-Century	Current	Next-Decade	Mid-Century	Current	Next-Decade	Mid-Century
	Hydrogen Supply	25	250	500	25	250	500	25	250	500	metric ton/day
	Electrolysis Efficiency	60	65	70	60	65	70	60	65	70	%
	H2 Storage Efficiency	100	100	100	100	100	100	100	100	100	%
	Battery Storage Efficiency	80	85	90	80	85	90	80	85	90	%
	Hydrogen Energy Content (Lower Heating Value)	33.3	33.3	33.3	33.3	33.3	33.3	33.3	33.3	33.3	kWh H2/kg H2
	Compression Energy Input	1.2	1.2	1.1	1.2	1.2	1.1	1.2	1.2	1.1	kWh e-/kg H2
	Capital Cost of Electrolyzer (scaled)	915	420	340	915	420	340	915	420	340	$/kWe-
	Capital Cost of Solar Farm (scaled)	950	500	400	950	500	400	950	500	400	$/kWe-
	Capital Cost Grid Connection	340	180	45	340	180	45	340	180	45	$/kWe-
	Electrolyzer O&M	7.5	7.5	7.5	7.5	7.5	7.5	7.5	7.5	7.5	%/year CAPEX
	Solar O&M	2	2	2	2	2	2	2	2	2	%/year CAPEX
	Grid Connect O&M	1	1	1	1	1	1	1	1	1	%/year CAPEX
	Capital Cost H2 Storage	830	500	200	830	500	200	830	500	200	$/kg H2
	Capital Cost Battery Storage	350	250	100	350	250	100	350	250	100	$/kWhe-
	H2 Storage O&M	1	1	1	1	1	1	1	1	1	%/year CAPEX
	Battery Storage O&M	2.5	2.5	2.5	2.5	2.5	2.5	2.5	2.5	2.5	%/year CAPEX
	Project Life	25	25	25	25	25	25	25	25	25	years
	WACC	10	8	5	10	8	5	10	8	5	%
	Water Cost	1	1	1	1	1	1	1	1	1	$/metric ton
	Electrolysis Water Usage	15	15	15	15	15	15	15	15	15	kg H2O/kg H2
	Solar Land Cost	750	750	750	750	750	750	750	750	750	$/acre/year
	Land for Solar Farm	7.5	7.5	7.5	7.5	7.5	7.5	7.5	7.5	7.5	acres/MW
	Compensation Rate	99	99	99	99	99	99	99	99	99	% of marginal electricity price each hour
	Grid Demand Charge	10	10	10	5	5	5	5	5	5	$/max kWe-/month
	Solar PV Lifecycle Emissions	0.04	0.04	0.03	0.04	0.04	0.03	0.04	0.04	0.03	kg CO2e/kWhe-
	CO2 Removal Cost	600	200	100	600	200	100	600	200	100	$/metric ton CO2 removed
	Grid Allowance Factor	10	10	10	10	10	10	10	10	10	% of total electricity input allowed from the grid

## Sheet: All Other Fossil H2 Data
Table 1								Table 2
Input Parameters	Production Method				Units			Parameter	Current Value	Next-Decade Value	Mid-Century Value	Units
	SMR	SMR-CCS (1)	SMR-CCS (2)	ATR-CCS (3)				Hydrogen Supply	25	250	500	metric ton/day
Capacity Factor	0.9	0.9	0.9	0.9	N/A			Capital Cost Grid Connection	340	180	45	$/kWe
CO2 Capture Percent	0	0.56	0.96	0.95	%			Natural Gas Processing Emissions	0.5	0.3	0.1	kg CO2/kWhe
Baseline H2 Production Capacity	483	483	483	660	metric ton/day			CO2 Removal Cost	600	200	100	$/metric ton CO2 captured
Next Decade Production Capacity	250	250	250	250	metric ton/day
Plant Life	30	30	30	30	years			Table 2 above lists all parameter values that change depending on the time frame
Electricity Use	0.65	1.5	2.04	4	kWhe-/kg H2 capacity			Any fossil-based H2 parameters not listed in Table 2 that are shown in Table 1 have the same value for all timeframes
Natural Gas Use	3.53	3.58	3.75	3.52	kg CH4/kg H2 capacity
Water Consumption	16	19	24	24	kg H2O/kg H2 capacity
Reformer/Other Capital Cost	549	576	809	604	$/kW H2 capacity
Air Separation Unit Capital Cost	0	0	0	294	$/kW H2 capacity
Process Capture Capital Cost	0	158	61	158	$/kW H2 capacity
Flue Gas Capture Capital Cost	0	0	466	0	$/kW H2 capacity
Fixed O&M	16	23	35	27	$/kW per year H2 capacity
Other Variable O&M	10	14	23	17	$/kW per year H2 capacity
CA Natural Gas Cost	6.5	6.5	6.5	6.5	$/MMTBU CH4
TX Natural Gas Cost	4	4	4	4	$/MMBTU CH4
NY Natural Gas Cost	5	5	5	5	$/MMBTU CH4
Natural Gas Energy Content (Heating Value)	52	52	52	52	MJ/kg CH4
Discount Rate (WACC)	0.05	0.05	0.05	0.05	%
Cost Scaling Factor	0.6	0.6	0.6	0.6	N/A
Direct CO2 Emissions	9.3	4.1	0.4	0.5	kg CO2/kg H2
CO2 Captured	0	5.2	10.1	8.6	kg CO2/kg H2
Upstream Natural Gas Processing Carbon Intensity	0.3	0.3	0.3	0.3	kg CO2/kg CH4
Grid Carbon Intensity	0.12	0.12	0.12	0.12	kg CO2/kWhe electricity
CO2 Transport and Storage Costs (2020 dollars)	0	10	10	10	$/metric ton CO2 captured
CO2 Removal Cost	200	200	200	200	$/metric ton CO2 removed
Natural Gas GWP 100	30	30	30	30	kg CO2e/kg CH4
Natural Gas GWP 20	85	85	85	85	kg CO2e/kg CH4
The data in Table 1 above is used in the next-decade scenario for each location

## Sheet: CA Grid Electricity Data
	Next-Decade MidCase			Next-Decade MidCase with Low Renewable Energy Costs			Next-Decade MidCase with High Renewable Energy Costs			Current MidCase			2050 MidCase
Time stamp (hour of the year)	total_cost_enduse_MC ($/MWh)	emissions_adjusted_MC (kg CO2e/MWh)	emissions_MC (kg CO2e/MWh)	total_cost_enduse_MC_LRE	emissions_adjusted_MC_LRE	emissions_MC_LRE	total_cost_enduse_MC_HRE	emissions_adjusted_MC_HRE	emissions_MC_HRE	total_cost_enduse_MC_CUR	emissions_adjusted_MC_CUR	emissions_MC_CUR	total_cost_enduse_MC_2050	emissions_adjusted_MC_2050	emissions_MC_2050
1	34.15	190.704	173.3	32.17	144.754	123.9	40.7	131.606	116.7	37.33	325.872	318.6	31.59	14.8568	0
2	34.05	201.381	187.8	32.08	150.636	130.9	39.7	132.225	116.7	37.26	338.567	330.3	31.49	16.1947	0
3	34	208.385	197.3	32.04	154.594	137.3	39.52	134.138	117.9	37.2	342.564	334.7	31.44	16.4741	0
4	33.97	207.942	197.6	31.94	156.584	138.9	39.46	135.014	118.6	36.94	344.163	336.9	31.41	17.8952	0
5	33.96	209.89	198.8	31.91	155.708	137.5	39.28	134.382	117.8	37.06	341.258	334	31.39	20.8759	0
6	33.98	204.346	190.6	31.95	154.349	135.4	39.49	132.69	116.2	37.17	337.287	328.9	31.41	20.8106	0
7	33.79	193.934	182.2	32	149.235	132.1	39.55	128.041	110.3	37.16	326.428	317	31.45	20.8392	0
8	3.77	57.8581	24	0.67	55.3975	19.6	32.71	64.4872	32.6	28.89	114.878	91	10.74	32.1337	0
9	0.69	50.4753	13.6	0.64	50.2237	12.9	32.51	56.7479	22.4	25.7	96.4386	68.8	10.74	34.7443	0
10	0.69	50.4959	13.5	0.64	50.0271	12.6	32.82	53.1463	18.6	26.5	97.3243	69.4	10.76	34.72	0
11	0.69	51.2057	14.4	0.64	50.7591	13.5	32.87	52.8805	18.6	26.92	100.192	72.7	10.73	34.1809	0
12	0.69	51.6869	15.1	0.64	50.8837	13.8	32.91	51.6133	17.6	26.95	101.354	74.1	10.7	33.6201	0
13	0.69	50.765	14.3	0.64	49.8313	12.9	32.94	51.5616	17.6	26.94	99.442	71.8	10.7	33.1982	0
14	0.65	48.6695	11.9	0.64	48.2748	11.1	32.94	48.0635	13.6	24.69	94.5988	65.7	10.64	33.5015	0
15	0.68	49.3338	12.7	0.64	48.7711	11.7	32.94	47.8608	13.6	26.93	100.702	72.3	10.62	33.2764	0
16	33.03	96.7566	69.2	30.94	73.9056	43.2	40.66	92.4053	64.8	35.66	200.47	182.4	28.73	26.625	0
17	35.16	140.477	124.7	33.13	93.8937	69.6	42.67	100.765	83	38.26	272.155	264.7	31.19	21.5332	0
18	35.38	129.163	111	33.33	83.4477	60.8	42.91	87.5562	69.1	38.65	237.412	227.9	31.39	22.8671	0
19	35.47	122.66	105.4	33.42	79.2465	57.3	43.01	84.3324	67	38.7	237.201	227.9	31.48	23.4823	0
20	35.43	122.047	103.6	33.38	85.0415	61.3	38.21	88.2515	69.8	38.67	249.008	239.3	31.42	22.8606	0
21	35.34	129.328	112.4	33.3	82.7242	60.2	42.87	94.1545	74.9	38.48	258.919	250.4	31.31	22.3532	0
22	34.2	135.69	119.2	32.55	84.7529	63.6	43.51	92.8692	77.3	35.85	259.953	251.5	32.51	17.1893	0
23	34.06	141.607	126.3	32.41	86.4869	67.1	42.87	105.322	89.7	35.56	285.235	277.7	32.35	16.015	0
24	33.89	150.478	138.2	32.25	92.4267	73.9	41.26	116.922	101.6	35.04	300.029	292.5	32.16	14.8043	0
25	33.72	166.795	154.1	32.09	97.0001	79.4	40.86	120.561	105.3	34.06	294.907	287.7	31.17	12.5538	0
26	33.55	175.502	162.3	32.03	100.021	82.9	36.02	119.832	104.6	34.89	325.214	317.7	31.11	11.2523	0
27	33.31	169.958	156.8	32	102.331	85.6	40.48	118.981	103.7	34.85	319.009	311.5	31.07	10.2011	0
28	33.27	164.617	150.3	31.99	103.368	86.6	40.24	118.155	102.9	34.84	325.903	318.4	30.96	10.1251	0
29	33.28	166.255	151.2	32.01	99.9784	80.8	40.1	114.212	99	34.86	314.805	307.3	31.07	10.9211	0
30	33.59	161.004	143.8	32.07	95.737	73.5	40.78	110.429	95.4	34.92	307.606	300.1	31.14	12.8948	0
31	33.8	156.156	141	32.17	94.2113	72	41.02	108.618	92.6	34.12	286.896	278.9	31.29	11.9704	0
32	23.83	67.5685	39.4	11	50.6908	19.8	35.22	65.7743	37.8	30.34	140.748	118.9	0.83	24.2398	0
33	11.62	60.013	27.9	11.02	47.9549	13.9	35.29	58.9488	27.7	29.42	104.568	78.3	0.15	29.4036	0
34	23.91	59.3249	26.9	11.03	48.0954	13.7	35.34	59.2237	27.4	30.22	117.864	91.7	0.15	29.8709	0
35	23.96	59.6514	27.2	11.04	48.3133	13.9	35.4	56.489	24.6	30.27	119.797	93.7	0.82	29.9384	0
36	23.99	60.9957	28.5	11.03	48.7887	14.3	35.43	60.8719	28.9	30.28	123.406	97.5	0.82	29.8335	0
37	23.98	61.1644	28	10.98	49.1061	14	35.43	61.6971	29	30.27	121.187	94.7	0.82	30.8698	0
38	12.59	60.8859	27.1	10.92	49.1892	13.5	35.43	55.6477	22.3	29.87	111.667	84.3	10.48	32.0048	0
39	23.99	62.5109	29.3	10.9	51.1777	15.8	35.77	58.0189	25.2	30.33	116.648	90.8	10.93	31.7604	0
40	34.39	129.873	106.5	32.15	97.72	69.2	41.57	99.2597	74	35.26	247.884	232.1	33.68	23.9775	0
41	34.67	134.405	117.2	32.96	93.9666	69.9	42.2	98.4755	78.2	36.22	253.388	244.1	35.19	19.1792	0
42	34.95	124.52	106.9	33.23	89.1734	66.8	44.29	91.1875	70.3	37.24	249.121	239.6	35.52	21.7782	0
43	34.89	123.806	109.3	33.16	89.9044	66.8	43.09	93.0425	70.5	37.23	249.708	240	35.38	19.9091	0
44	34.71	139.088	121.8	32.99	91.6037	70.3	42.16	97.0804	79.6	36.43	257.108	248.8	35.1	19.8564	0
45	34.61	139.292	120.9	32.9	97.5205	75	42.06	93.3526	79.3	36.36	270.913	264	34.97	19.2678	0
46	33.72	144.41	126.3	30.72	107.241	86.3	40.06	92.6082	72.7	35.31	286.491	278.4	32.78	20.2557	0
47	33.56	155.508	138.2	30.58	112.609	93	39.89	101.535	80.9	35.16	298.79	291	32.61	19.3992	0
48	33.41	167.731	152	30.44	121.076	100.3	39.65	105.641	88.2	34.74	319.209	311.8	32.46	16.7036	0
49	33.3	179.889	164.1	30.34	123.895	101.7	37.78	104.633	85.9	34.57	334.099	326.7	32.35	16.3324	0
50	33.25	184.689	170.1	30.29	131.521	110.4	37.09	104.109	84.8	34.45	338.869	331.4	32.3	14.4786	0
51	33.17	186.285	172.6	30.14	127.219	107.7	37.06	104.783	85.6	34.38	337.986	330.5	32.27	13.357	0
52	33.22	185.216	171.1	30.13	128.333	107.1	37.06	103.905	84.8	34.42	336.698	329.2	32.27	14.6156	0
53	33.26	180.969	164.2	30.3	128.319	105	37.73	103.612	85	34.61	325.83	318.4	32.3	15.495	0
54	33.37	170.511	150.1	30.4	119.995	94.4	39.63	102.464	85	34.74	305.237	297.8	32.42	19.9106	0
55	33.56	157.04	133.8	30.57	114.03	86.3	39.89	98.8128	75.9	35.16	275.859	267.2	32.61	23.7099	0
56	28.89	79.304	45.9	26.34	61.9053	27.1	35.23	74.0909	41.8	33.2	190.832	170	28.39	33.7335	0
57	25.71	57.6724	21.3	23.48	51.6862	14.7	34.11	59.4279	24.3	30.31	118.478	91.9	23.64	36.6165	0
58	25.73	57.9241	21.3	23.5	51.3173	14.1	34.14	59.8655	24.4	30.34	121.221	94.2	23.61	36.9736	0
59	25.76	61.2026	24.7	23.53	51.8192	14.7	34.17	59.6579	24.3	30.37	125.081	98.1	23.65	36.8306	0
60	25.78	60.6116	24.2	23.55	51.9486	14.9	34.2	60.9606	25.7	30.37	125.948	99.1	23.67	36.7242	0
61	25.79	60.5409	24	23.56	51.6624	14.5	34.21	60.7142	25.3	30.37	118.36	91.2	23.68	36.9056	0
62	25.03	55.4657	18.6	10.55	50.8909	13.3	34.21	60.109	24.3	30.06	108.977	80.7	17.44	37.2366	0
63	25.81	58.3485	21.7	23.57	51.1856	13.9	34.23	60.4436	24.9	30.36	117.332	89.8	23.69	37.0831	0
64	33.53	104.737	75	30.42	83.2319	51.7	35.54	87.9433	59.7	34.9	254.662	237.5	32.88	25.7296	0
65	34.36	98.628	79.9	31.17	83.5091	59	42.91	87.9046	66.9	37.29	262.382	252.9	33.25	22.9341	0
66	34.86	96.5766	76.3	31.4	78.1625	55.1	44.89	79.7719	60.6	39.21	261.707	250.9	1215.82	25.1183	0
67	34.53	96.2948	77.4	31.33	80.0556	56.2	43.11	83.303	63.7	39.23	253.933	242.8	48.93	23.6782	0
68	34.34	97.8115	80.7	31.16	84.2298	60.5	42.66	84.7852	67.7	37.66	258.275	250.1	33.1	20.1184	0
69	34.23	102.31	84.9	31.06	83.5785	60.3	42.54	83.4227	68.1	36.54	267.902	261	32.97	18.1502	0
70	34.66	108.945	91.1	32.16	88.7446	66.1	38.59	83.8485	69.1	36.48	284.464	274.9	32.97	16.7841	0
71	34.49	114.583	98.8	32	89.8283	71.5	38.02	90.5334	74.9	35.33	295.147	287.7	32.79	13.7106	0
72	34.35	119.202	106.5	31.87	91.2414	73.8	37.88	98.8346	82	34.85	306.852	299.4	32.66	9.68421	0
73	34.24	130.733	114.9	31.77	103.672	83.2	36.75	97.0729	78.4	34.54	312.324	304.8	32.55	13.5863	0
74	34.18	134.889	119.9	31.71	106.772	85.5	36.48	97.7653	79.2	34.48	321.227	313.7	32.48	13.6851	0
75	34.15	139.456	122.6	31.68	107.063	86.8	36.45	98.7631	80	34.45	325.032	317.5	32.45	15.2757	0
76	34.14	139.607	122	31.67	107.987	87.6	36.45	98.9629	80.2	34.44	320.636	313.1	32.45	16.881	0
77	34.18	138.361	118.2	31.71	106.975	84.2	36.7	95.9631	77.2	34.58	306.672	299.2	32.47	16.7586	0
78	34.3	133.355	110.4	31.81	102.145	76.4	37.83	95.3626	78.3	35.31	295.176	287.7	32.59	20.1772	0
79	34.48	117.518	95.1	31.99	94.1832	69.8	38.02	91.4	74.6	36.31	279.662	271.2	32.78	23.5896	0
80	27.51	70.9998	37.7	27.21	50.2295	15.3	34.56	71.5265	39.5	32.53	172.54	150.6	26.69	32.1681	0
81	25.25	55.08	19.2	0.76	45.9853	8.8	33.74	53.7485	19.1	30.19	112.486	85	10.96	35.4401	0
82	25.52	54.6331	18.7	0.76	45.6958	8.5	33.75	52.2148	17.5	30.21	110.97	83.3	10.88	35.3929	0
83	25.94	57.9454	22.3	0.76	46.1912	9.2	33.78	53.3013	18.9	30.23	110.112	83	10.83	34.9636	0
84	25.96	59.0851	23.7	0.75	46.0743	9.3	33.81	52.9118	18.8	30.24	114.139	87.3	10.78	34.3829	0
85	25.98	57.0406	21.6	0.75	45.7909	9	33.82	52.1743	18	30.24	113.03	85.8	10.76	34.139	0
86	25.55	52.1824	16.1	0.7	44.8047	7.5	33.83	52.3155	17.4	30.24	102.383	73.9	10.73	35.057	0
87	26	51.4247	15.5	1.62	45.0969	7.9	33.85	50.323	15.6	30.24	108.31	80.4	10.72	34.9621	0
88	34.87	99.7978	70	32.35	69.1328	35.5	38.97	89.4296	60.7	35.58	215.613	197.6	33.3	29.5555	0
89	34.98	98.4262	77.6	32.45	67.7032	42.2	41.97	97.849	78	36.98	244.275	235.1	33.46	22.0666	0
90	36.89	97.3647	75.8	32.67	65.4337	40	43.92	92.0097	73.3	50.45	245.295	234.5	574.92	23.9993	0
91	35.12	100.973	78.9	32.58	66.3681	41.9	42.59	100.348	78.6	39.26	246.496	235.6	33.55	24.017	0
92	34.92	104.718	85.7	32.39	69.2634	46.3	39.53	97.029	77.5	37.09	249.747	241.2	33.26	22.2738	0
93	34.81	112.134	92	32.29	72.7724	49.9	39.41	96.9842	80.9	37	268.763	261.6	33.12	22.0836	0
94	36.29	113.204	99.8	32.84	71.0983	50.7	41.38	109.475	93.6	37.76	286.982	278.7	34.39	18.1274	0
95	36.11	123.698	113.2	32.67	74.4879	53.8	40.26	116.282	100.8	37.43	313.677	306.6	34.21	17.332	0
96	35.96	129.214	119.4	32.54	78.3958	58.9	39.72	119.529	102.5	36.51	324.196	316.9	34.06	15.9708	0
97	35.85	141.474	129.5	32.44	81.421	62.3	38.08	121.799	103.7	36.27	337.341	330	33.95	13.3037	0
98	35.79	147.457	135.3	32.38	86.2985	65.4	37.48	121.433	102.1	36.2	348.907	341.6	33.89	17.0508	0
99	35.75	151.202	138.7	32.34	87.5594	67.6	36.47	120.855	101.5	36.17	351.238	343.9	33.85	15.1372	0
100	35.75	151.484	136.9	32.34	87.0817	66.7	36.87	119.753	101.1	36.27	324.387	317.1	33.85	13.788	0
101	35.79	144.694	130.4	32.38	84.4112	62.2	38.75	124.801	107.8	37.28	303.525	296.4	33.88	14.1347	0
102	35.9	139.701	120.8	32.48	84.9456	58.2	39.25	111.607	94.8	37.39	295.867	288.3	33.99	14.8347	0
103	36.1	130.675	108	32.66	81.1386	53.5	40.96	103.78	84.9	37.58	281.073	271.2	34.2	19.7231	0
104	29.3	82.124	51.1	28.01	52.469	18.9	35.67	77.1018	46.6	34.51	237.503	218.3	25.38	28.4186	0
105	8.25	56.2863	21.2	0.67	46.5897	9.1	33.75	57.3595	23.2	30.36	125.3	98.4	0.65	34.4354	0
106	8.25	55.2257	20.1	0.67	46.3608	8.9	33.77	56.997	22.8	30.39	122.777	95.6	0.64	34.363	0
107	8.26	56.2265	21.4	0.66	46.5576	9.3	33.79	56.8199	22.9	30.4	125.531	98.7	0.64	33.986	0
108	8.27	56.4661	21.9	0.66	46.5428	9.5	33.83	58.8326	25.2	30.41	128.242	101.6	0.64	33.5306	0
109	8.28	54.911	20.3	0.66	45.8552	8.9	33.84	59.6512	26	30.03	118.519	91.1	0.64	33.321	0
110	1.41	54.2312	18.4	0.64	44.5805	7.5	33.45	57.9657	23.9	28.58	103.154	74.2	0.63	33.5012	0
111	8.28	52.6228	18.1	0.65	44.6585	8	33.87	54.0195	20.5	29.75	109.674	81.3	0.63	32.8062	0
112	31.75	82.042	53.8	29.46	61.5461	30.9	37.81	74.2878	46.3	35.95	222.943	204.5	29.09	26.1096	0
113	36.6	105.525	88.1	33.04	82.6464	61.9	41.69	80.8696	63	39.6	282.263	275.2	30.35	23.31	0
114	36.84	98.7654	80.1	33.25	82.9613	59.9	39.36	78.7459	57.7	38.86	253.769	244.5	30.59	21.8576	0
115	36.74	99.2345	81.7	33.17	78.0774	57.6	41.96	77.3186	57.8	40	254.815	246	30.44	23.3427	0
116	36.54	108.665	89.8	32.98	87.9954	64.9	41.63	81.0655	64.1	39.87	266.262	259.4	30.18	21.6266	0
117	36.42	113.03	93.9	32.88	93.8774	69.6	41.51	84.287	67.2	39.63	279.856	272.8	30.05	20.6576	0
118	33.75	111.849	95.4	32.29	87.9944	72.4	40.98	86.5913	67.3	39.71	294.104	282.6	32.1	17.1295	0
119	33.58	116.18	102.1	32.13	91.138	72.7	40.78	90.4184	73.8	39.54	313.772	304.4	31.93	14.353	0
120	33.44	123.493	110.5	31.99	100.173	81.7	40.11	96.0001	80.7	39.38	347.663	340	31.64	12.3733	0
121	33.34	132.663	118	31.9	100.813	82.9	38.18	94.0854	78.8	38.27	355.602	348.3	31.54	13.4619	0
122	33.27	138.934	125.6	31.84	108.104	90.5	37.15	87.2287	71.1	37.14	351.279	343.9	31.47	11.8985	0
123	33.24	138.123	124.1	31.81	106.259	89.7	36.46	84.4071	68	37.11	351.083	343.7	31.43	12.8228	0
124	33.23	136.567	122.2	31.8	107.169	89.9	37.4	84.2537	68.2	38.17	350.119	342.8	31.43	12.055	0
125	33.26	134.302	119	31.83	103.674	85.8	38.02	91.5272	76.2	38.5	335.597	327.6	31.45	12.723	0
126	33.37	128.778	110.6	31.94	105.11	83.6	40.3	94.4119	78.3	39.33	309.629	300.2	31.66	15.058	0
127	33.55	120.475	101.3	32.11	95.5983	70.9	40.78	88.9799	69.9	39.53	293.613	281.3	31.9	17.996	0
128	24.22	57.9395	27.4	17.84	43.7185	11.3	34.77	57.7358	28.2	38.65	175.403	154.1	0.18	27.3101	0
129	16.46	52.0374	18.2	11.02	42.8213	7.5	32.63	49.6338	16.9	35.16	129.378	102.6	0.17	31.3573	0
130	23.79	52.4829	18.5	10.94	42.7667	7.3	32.63	50.449	17.5	31.98	130.726	103.9	0.15	31.6569	0
131	23.78	53.5409	19.9	10.88	42.8055	7.6	32.65	50.9197	18.3	31.44	134.582	108.3	0.16	31.2401	0
132	23.79	53.8496	20.4	10.84	42.9513	7.9	32.66	50.9256	18.5	31.44	137.081	111	0.16	30.9438	0
133	23.79	53.2945	19.6	10.8	42.85	7.6	32.67	52.773	20.1	31.42	134.722	108.3	0.16	31.2547	0
134	22.83	51.7886	17.4	10.62	42.3905	6.6	32.66	49.5034	16.1	30.85	116.351	88.3	0.16	32.0922	0
135	23.79	52.188	18.1	10.76	42.3314	6.8	32.67	46.876	13.8	31.4	127.306	100	0.14	31.8235	0
136	31.44	81.249	53.4	31.6	59.0928	28.5	39.43	78.398	51.6	38.86	229.78	212.2	30.3	24.7166	0
137	34.91	110.178	92	32.97	64.9775	43.5	39.57	88.3769	71	39.38	258.324	250	35.04	21.4129	0
138	39.46	106.261	86.5	38.31	64.7354	41.7	45.57	79.7759	62.2	39.6	260.419	250.9	41.11	21.623	0
139	35.05	106.394	88.9	32.8	63.7045	43	39.71	83.2521	65.8	39.58	255.238	245.4	32.96	20.3317	0
140	34.86	114.114	95.9	32.61	69.1424	46.2	39.51	90.0461	74.7	38.38	259.044	250.2	32.69	20.1287	0
141	34.76	120.585	103.5	32.53	73.7603	53.5	36.78	100.579	80.2	38.31	259.471	250.6	32.57	20.6662	0
142	36.45	127.652	114.3	34.14	85.3975	64.4	41.73	102.636	82.5	38.25	266.625	259.3	34.94	14.5164	0
143	36.3	136.112	123.2	34	85.8804	67.9	36.87	104.708	86.9	38.12	275.977	268.9	34.78	12.8263	0
144	36.17	145.568	132.9	33.88	91.9413	75.5	39.36	108.729	93.2	38	316.873	309.6	34.66	12.1379	0
145	36.1	151.265	139	33.81	99.6703	80.7	36.69	113.806	98.1	37.9	325.804	318.5	34.61	12.9218	0
146	36	160.861	148.5	33.72	105.453	85.3	41.28	116.433	100.9	37.83	332.892	325.2	34.5	13.5188	0
147	35.96	164.005	150.7	33.68	102.946	82.4	36.43	116.921	101.4	37.79	334.266	326.9	34.46	13.8288	0
148	35.94	164.519	150.8	33.67	108.449	86	36.41	116.565	101.1	37.77	330.755	323.2	34.43	14.6604	0
149	35.94	162.591	145.9	33.67	104.082	81.2	36.41	114.774	99.4	37.78	326.858	318.8	34.43	14.1627	0
150	35.99	156.217	135.7	33.71	101.564	76.8	41.27	115.682	100.3	37.83	314.253	305.6	34.48	16.5968	0
151	36.07	158.274	138.1	33.79	96.7937	72.5	41.35	114.217	96.1	37.9	303.167	293.7	34.56	17.9344	0
152	24.08	57.1924	25.9	13.47	43.7433	10.5	34.64	52.963	23	30.6	137.409	115.2	0.85	29.1157	0
153	22.63	51.0981	16.7	12.67	43.1163	7.4	34.7	48.683	15.5	29.5	103.609	76.6	0	33.0675	0
154	22.74	51.3321	16.8	12.73	43.1396	7.3	34.78	49.1969	15.8	29.56	104.876	77.7	0	33.2344	0
155	22.77	51.7607	17.6	12.75	43.0296	7.5	34.82	50.9161	17.9	29.57	107.568	80.9	0	32.6143	0
156	22.79	53.4443	19.6	12.76	42.9429	7.7	34.85	52.7735	20.1	29.57	107.676	81.3	0	32.0397	0
157	22.8	52.5946	18.9	12.76	42.5359	7.5	34.87	52.4472	20	29.55	108.163	81.7	0	31.7515	0
158	9.55	49.5953	15.4	5.82	42.0108	6.5	34.86	49.6836	16.7	27.44	98.195	70.5	0	32.1035	0
159	22.4	49.3839	15.6	12.75	41.8268	6.8	34.85	50.1474	17.6	29.49	102.113	75	0	31.5516	0
160	31.08	74.5217	47	29.72	54.6304	24.6	38.17	64.5348	38	34.98	181.667	163.8	31.76	24.283	0
161	36.46	122.928	105.8	34.14	75.8789	53.5	41.75	91.5293	72.1	38.08	246.707	238.9	35.77	18.1003	0
162	36.66	116.869	99.8	34.33	81.2488	56.7	41.96	81.4721	62.2	38.31	238.435	229.5	37.49	18.2577	0
163	36.76	112.949	94.9	34.42	71.8641	49.2	42.06	86.3663	66.4	38.36	240.562	232	39.04	19.2598	0
164	36.71	117.63	98.3	34.37	75.0923	52.7	39.35	90.0802	70.5	38.32	237.132	228.2	36.01	18.8499	0
165	36.61	123.235	104.5	34.28	80.2022	55.6	41.91	95.5534	74.6	38.27	245.565	236.7	35.87	19.2334	0
166	35.25	124.884	110.1	32.47	80.1256	60	42.37	94.9728	79.5	38.54	275.189	265.3	33.6	17.0998	0
167	35.1	133.799	119.5	32.33	86.0994	67.8	42.1	101.774	86.2	38.42	293.749	285.5	33.42	16.2782	0
168	34.95	143.129	129.4	32.19	90.5999	72.7	39.32	109.384	93.6	38.31	304.098	296.2	33.25	14.9258	0
169	34.83	154.001	139.3	32.08	100.406	81.8	36.5	118.164	102.5	38.21	321.636	314	33.11	12.9835	0
170	34.75	160.8	144.8	32	106.357	87.3	36.28	119.548	104	38.15	323.487	314.5	33.01	12.1703	0
171	34.71	165.998	150.8	31.97	107.821	88.8	39.14	109.89	94.3	38.12	332.069	324.7	32.97	11.8854	0
172	34.69	165.995	150.1	31.95	104.484	88.2	38.07	110.386	94.6	38.1	336.302	328.9	32.95	13.0132	0
173	34.69	172.396	156.8	31.95	108.032	88.2	38.69	109.827	94	37.71	329.92	322.3	32.94	14.8497	0
174	34.73	166.592	150.3	31.99	104.864	85.8	39.61	117.902	101.9	37.93	328.458	319.7	32.97	15.6138	0
175	34.79	165.612	146.9	32.04	101.824	79.5	40.15	114.706	97.5	37.74	305.866	295.7	33.03	16.2779	0
176	17.01	57.5713	25.2	11.06	46.0904	11.5	33.38	50.4584	19.1	29.69	129.273	106.2	12.29	30.9585	0
177	11.68	52.4767	17.1	10.79	44.459	7.7	33.11	47.6082	13.3	26.6	100.932	73.6	11.78	34.6029	0
178	17.03	53.498	18.1	11.08	45.3503	8.4	33.49	48.3101	13.8	27.06	102.623	75.4	12.27	34.8679	0
179	17.05	54.4711	19.2	11.04	45.7018	8.8	33.53	49.1819	14.8	27.08	105.028	78.3	12.32	34.9643	0
180	17.04	54.8312	19.6	11.02	46.1297	9.2	33.57	49.4634	15.1	27.08	106.555	80	12.31	35.0149	0
181	17.03	54.8724	19.5	11	46.13	9.1	33.59	51.5369	17	27.07	105.23	78.4	12.29	35.2574	0
182	17	54.2474	18.5	10.98	45.8976	8.6	33.59	50.95	16	25.95	101.737	74	12.27	35.6056	0
183	16.99	54.0287	18.3	10.96	45.8101	8.5	33.59	50.7256	15.8	26.83	103.649	76	12.26	35.5477	0
184	31.31	85.364	54.9	28.18	50.8311	16.2	36.47	83.5416	54.1	34.26	193.607	174.4	31.04	30.021	0
185	35.19	131.903	115.8	33.14	76.2906	54.6	43	100.159	85.7	38.45	289.838	282.8	34.61	17.2022	0
186	35.41	120.087	104.2	33.35	69.2828	48.9	43.24	91.0147	73.6	38.7	266.038	256.8	34.83	19.2081	0
187	35.53	116.344	98.8	34.52	68.1897	46.3	43.37	89.9728	73.7	38.78	262.877	253.8	37.05	20.3622	0
188	35.49	118.627	101.8	33.42	69.9024	48	43.3	92.4455	75.2	38.76	268.292	259	34.9	18.6531	0
189	35.39	121.737	106.3	33.33	71.5992	51.3	43.22	98.3029	80.7	38.69	276.919	268.2	34.77	18.4196	0
190	35.57	154.198	136.1	33.57	98.2311	74.3	41.29	99.2833	84.4	39.35	300.598	292.2	36.72	20.9634	0
191	35.4	162.777	149	33.4	108.646	87.6	41.11	106.984	92.6	38.7	312.09	304.4	36.51	19.0846	0
192	35.23	179.948	168	33.25	115.469	94.1	38.3	116.043	100.7	38.46	337.878	329.6	36.3	16.9792	0
193	35.08	189.765	178.1	32.55	121.649	103.5	39.96	130.454	113.6	38.21	347.041	339.9	35.94	11.2164	0
194	35.03	193.142	181.9	32.5	124.369	105.6	39.77	132.317	115.5	38.07	348.14	341	35.88	10.3408	0
195	35.01	192.921	178.8	32.48	124.777	105.6	39.66	131.735	115	38.04	346.943	339.8	35.54	9.1496	0
196	35.02	182.9	166.6	32.49	124.039	105.3	37.65	129.539	112.8	38.15	342.637	335.5	35.55	9.42178	0
197	35.06	174.773	157.2	32.53	121.767	98.5	40.56	125.4	108.7	38.37	319.676	312.5	35.9	10.3849	0
198	35.2	164.013	143.8	33.22	122.041	97.3	40.91	109.208	93.5	38	301.515	293.9	36.2	15.2228	0
199	35.44	149.217	125.4	33.45	109.055	81.9	41.16	100.099	83	38.27	277.75	266.3	36.47	23.5313	0
200	30.3	91.1989	60.3	28.41	64.9067	30.8	39.51	89.1907	58.8	35.6	194.531	174.3	30.37	30.3266	0
201	28.38	66.348	31.2	26.29	54.2371	17.8	36.16	54.2252	19.2	32.29	127.999	101.9	29.29	34.5796	0
202	28.37	64.3103	29	26.29	54.79	18.2	36.16	52.7202	17.5	32.28	128.648	102.5	29.27	34.9457	0
203	28.38	66.3969	31.3	26.3	56.5602	20.1	36.17	54.8685	19.8	32.28	131.786	106.2	29.29	34.8704	0
204	28.39	71.2107	36.2	26.31	57.6251	21.2	36.18	57.5368	22.5	32.27	134.101	108.8	29.32	34.9057	0
205	28.39	68.2663	33	26.31	56.9471	20.3	36.18	54.9149	19.6	32.25	132.57	106.9	29.33	35.3039	0
206	28.23	63.7558	27.9	26.31	53.6929	16.6	36.18	54.0953	18.2	31.62	120.836	93.3	29.32	35.8838	0
207	28.4	62.2422	26.5	26.32	55.0254	18	36.21	49.6335	13.8	32.24	126.154	99.5	29.34	35.8063	0
208	35.72	128.004	99.4	32.44	91.7953	59.1	41.91	86.3027	61.9	38.85	221.841	203.8	36.36	28.3147	0
209	37.03	136.622	115.9	34.08	96.7574	72.2	44.15	116.207	97.7	39.97	272.663	264.4	37.6	24.6357	0
210	42.36	126.626	105.7	39.76	90.3497	64.4	60.6	117.804	101.6	41.59	294.869	285.6	850.68	23.4387	0
211	37.23	137.498	115.7	34.26	94.6319	68.9	44.79	116.27	97.9	41.57	292.475	283	37.76	23.8428	0
212	36.78	143.941	124.8	34.08	99.3711	76	43.06	120.034	104.7	40.44	282.435	273.6	37.45	23.2164	0
213	36.41	144.537	126.4	33.97	100.961	79.2	42.29	118.067	106.6	40.07	293.615	286.9	37.3	22.7027	0
214	36.82	164.074	151.9	37.09	103.079	83.8	41.57	126.574	107.6	41.84	337.679	330.5	43.31	17.2888	0
215	36.63	179.728	169.9	36.9	110.995	94.3	40.86	130.708	116.6	39.88	326.984	320.5	42.57	13.7682	0
216	36.48	190.936	180.3	36.75	115.889	99.4	39.87	135.575	120.9	39.29	350.638	344.1	42.39	9.56319	0
217	36.38	197.808	188.2	36.65	117.735	102.1	38.18	135.76	121.3	38.64	361.438	354.9	42.27	8.79989	0
218	36.32	200.032	189.9	36.59	119.427	101.8	37.3	130.517	115.3	38.43	365.651	359	41.71	8.87743	0
219	36.28	203.945	193.3	36.56	125.084	108.9	37.45	132.678	117.7	38.4	367.151	360.5	39.71	8.89476	0
220	36.29	209.643	197.7	36.56	121.077	102.3	38.89	138.954	124.7	38.4	356.899	350.3	41.04	8.9198	0
221	36.33	206.555	194	36.6	122.301	104.4	40.31	132.944	118.7	39.54	346.594	340	41.67	9.03747	0
222	36.47	186.032	171	36.74	114.779	94.3	40.7	127.956	114.4	39.73	313.802	307.3	42.36	10.5631	0
223	36.71	173.486	157.7	36.99	106.676	83.4	40.96	119.224	103.8	41.75	306.219	297.2	42.66	15.3008	0
224	28.73	91.5619	61.4	29.83	67.5577	35.6	36.01	77.9593	49	35.42	213.955	194.2	32.32	25.6447	0
225	27.44	69.834	36.3	10.65	51.7553	16.3	35.54	64.6002	32.4	31.78	150.916	125.4	0.86	31.3419	0
226	27.42	68.3715	34.6	10.59	51.7516	16.1	35.52	62.2564	29.8	31.76	150.575	124.9	0.86	31.7425	0
227	27.43	69.1026	35.6	10.53	52.1512	16.7	35.53	65.7786	33.6	31.76	154.736	129.5	0.85	31.3981	0
228	27.44	73.397	40.4	10.49	53.1626	18.1	35.54	65.9565	34.3	31.75	160.255	135.6	0.85	30.7337	0
229	27.44	74.3083	41.1	10.47	52.9368	17.7	35.54	64.6839	32.8	31.73	155.134	130.2	0.85	31.3684	0
230	24.9	62.5644	28.4	0.63	51.7038	15.1	35.51	61.4296	28.5	30.56	120.903	93.3	0.84	32.4317	0
231	27.44	65.2431	31.4	0.68	51.9418	15.8	35.54	62.272	29.7	31.71	145.797	119.6	0.68	31.9878	0
232	35.37	123.646	97.6	33.23	105.647	77.2	40.79	102.924	77.3	39.05	240.794	223.4	37.84	23.881	0
233	37.41	161.601	145.9	37.44	130.653	112.7	43.97	111.603	97.6	42.11	296.095	286.9	43.34	16.0069	0
234	40.72	151.351	132	39.49	123.867	103.8	48.63	105.738	87.9	43.61	281.443	271.5	45.81	18.0587	0
235	37.77	155.018	136.9	37.74	125.451	105.7	44.47	109.139	93.1	42.47	285.144	276.7	43.53	16.7495	0
236	37.42	163.438	148.2	37.44	130.481	113.1	43.48	113.247	100.8	41.35	298.45	290.6	43.17	15.9025	0
237	37.31	167.579	152.6	37.24	133.523	116.1	38.61	119.933	107.7	41.27	310.565	304.1	43.01	14.0987	0
238	36.22	163.673	146.4	36.35	149.461	130.9	43.15	124.072	108.8	38.92	304.271	297.8	40.63	13.6117	0
239	36.05	175.053	157.4	36.17	158.469	139.5	42.59	122.788	109.4	38.75	335.748	328.6	40.42	11.5607	0
240	35.89	185.407	170.7	36.02	164.358	146.7	42.07	124.968	111.8	38.6	357.051	350.3	40.25	11.081	0
241	35.79	196.83	184.9	35.92	170.069	154	40.86	123.258	109.3	38.31	364.648	357.9	40.12	9.35231	0
242	35.73	199.27	187.8	35.85	175.386	160.2	40.61	124.232	110.2	37.66	362.856	356.1	40.05	9.84052	0
243	35.7	205.723	195.2	35.83	178.403	162.5	40.53	123.728	109.5	37.3	358.875	352.1	40.01	9.88956	0
244	35.71	200.128	189.1	35.83	181.019	165.6	40.59	124.284	110.2	38	357.724	350.9	40.01	10.8482	0
245	35.75	195.321	182.2	35.88	173.903	156.8	40.91	122.117	108.1	38.36	343.286	336.4	40.05	13.589	0
246	35.89	188.276	171	36.02	164.722	143.7	42.43	120.863	106.3	37.5	329.67	321.6	40.35	14.9256	0
247	36.12	169.778	147.8	36.25	143.421	122.1	43.04	116.396	98.1	41.91	290.506	282.8	40.92	19.056	0
248	37.52	157.532	136.2	38.16	137.443	114.2	44.96	108.094	86.3	46.85	277.688	264.1	39.32	20.3427	0
249	30.55	100.796	70.9	30.72	94.0555	63	38.13	82.0958	52.7	38.09	190.902	171.5	35.04	28.3408	0
250	30.18	90.8821	58.6	30.41	83.6141	50.5	37.1	74.9847	43.4	34.63	169.069	146.3	33.63	30.9449	0
251	30.18	90.0064	57.3	30.41	82.8751	49.4	37.1	73.2307	41.2	33.2	167.885	144.7	33.65	31.5841	0
252	30.18	90.8339	58.3	30.42	84.163	50.9	37.1	74.9221	43.1	32.39	167.628	144.7	33.68	31.2861	0
253	30.18	90.6913	58.1	30.42	84.4743	51.2	37.1	75.7416	43.9	31.98	168.036	145.2	33.69	31.3768	0
254	29.04	83.0078	49.6	28.7	72.3555	37.9	37.09	76.1288	44	31.3	150.619	126.3	33.68	31.4214	0
255	30.18	93.0936	61	30.43	86.3949	53.6	37.11	76.3839	44.9	32.22	171.127	148.5	33.71	30.5056	0
256	36.36	146.823	125	36.39	136.473	111.8	38.17	108.879	85.5	38.09	287.966	274	44.76	22.4023	0
257	36.48	144.46	130.7	36.69	131.174	112.6	41.66	102.623	86.6	39.05	290.141	283.6	44.98	17.0761	0
258	45.27	134.969	119.3	46.58	119.745	100.6	55.72	92.2292	77.5	43.1	265.342	256.5	54.31	18.4313	0
259	43.05	134.888	119.6	44.42	120.96	103	52.7	95.3737	80.2	52.17	267.962	258.7	49.63	17.2659	0
260	37.04	144.213	130.5	38.17	130.822	113.3	45.05	104.455	89.3	43.36	268.366	260.4	44.81	16.6024	0
261	36.37	148.175	134.3	36.58	136.437	117.8	41.53	110.01	94.7	41.57	275.41	267	44.64	16.314	0
262	36.39	166.138	147.9	34.93	151.184	131.5	41.51	111.141	95.6	37.84	284.209	277.6	42.21	15.4782	0
263	36.22	180.271	166	34.77	155.711	137.6	41.34	114.744	102.1	37.6	293.548	286.9	42	14.2553	0
264	36.06	180.241	165.8	34.62	168.439	151.3	41.18	124.165	109.8	37.45	322.361	315.6	41.81	11.3707	0
265	35.95	195.953	184.9	34.51	175.387	160.1	40.89	126.471	112	37.34	344.171	337.2	41.67	10.8625	0
266	35.89	199.093	188.3	34.45	176.603	160.8	40.34	129.379	114.8	37.28	340.09	333.1	41.6	9.43323	0
267	35.86	200.467	188.3	34.42	179.648	162.7	39.92	130.354	115.8	37.25	341.303	334.3	41.56	10.7588	0
268	35.86	203.87	191.3	34.42	178.324	161.6	40.31	128.851	114.3	37.25	342.208	335.2	41.57	10.9909	0
269	35.9	190.752	173.9	34.46	176.467	158.1	40.5	123.891	109.3	37.3	326.087	319.1	41.61	12.2751	0
270	36.02	181.118	161.6	34.58	168.049	147.2	41.14	119.384	102.9	37.44	294.244	287.5	41.76	15.5834	0
271	37.69	174.717	152	38.76	154.691	130.7	43.05	107.759	91.8	47.94	274.703	265.8	42.04	20.6849	0
272	38.1	119.845	92.1	38.44	99.0967	68.4	49.32	102.023	75.7	50.87	248.233	231.8	36.9	26.6385	0
273	28.91	75.8123	41.5	27.81	65.2229	29.5	37.26	62.8025	29.3	41.39	151.914	127.7	32.19	33.5944	0
274	28.91	76.4804	41.9	27.81	65.3661	29.4	35.6	63.1219	29.3	36.39	152.519	128.1	32.16	34.0238	0
275	28.93	78.205	43.8	27.82	66.8486	31	35.61	66.5047	32.8	33.4	157.284	133.3	32.08	33.8627	0
276	28.94	78.0885	43.8	27.84	68.2703	32.5	35.63	66.7209	33.1	32.42	159.215	135.4	32.2	33.7581	0
277	28.95	75.5462	41	27.85	66.9263	31	35.64	66.4562	32.6	32.32	156.536	132.2	32.22	34.0461	0
278	28.04	69.569	34.2	25.83	62.3269	25.9	35.64	61.7698	27.2	31.54	138.601	112.1	32.22	34.7359	0
279	28.98	68.9918	33.9	27.45	63.5438	27.2	35.67	60.5907	26.1	31.85	138.451	112.5	32.25	34.6535	0
280	33.26	109.691	80.1	31.77	97.4187	65.5	41.01	101.298	72.8	37.03	227.256	208.8	38.84	28.9111	0
281	41.42	140.217	123.3	43.24	114.937	93.6	48.52	103.441	85.5	41	261.471	252.2	51.96	17.9794	0
282	50.52	126.254	108.8	53.7	107.222	85.2	68.38	95.6345	77.8	48.68	276.467	266.9	355.45	21.2826	0
283	46.96	134.989	117.6	49.59	109.017	87.6	55.5	100.322	83.9	48.82	278.332	268.9	57.4	18.0813	0
284	40.18	144.995	128.5	41.47	113.716	94	46.8	109.022	93.2	46.72	261.925	252	45.56	16.984	0
285	36.52	145.652	128.3	37.19	120.748	100.4	41.96	111.909	98.3	43.95	264.808	256.2	42.39	16.9735	0
286	37.05	150.072	134.1	35.77	125.381	108.2	39.82	111.573	96.4	37.86	272.503	265.6	44.18	15.4667	0
287	36.86	165.753	150.5	35.59	133.667	117.2	37.02	115.153	102.3	37.42	298.001	290.8	43.95	13.2088	0
288	36.71	177.328	163.5	35.45	141.683	126	41.07	119.128	105.4	37.27	301.94	294.9	43.76	10.8034	0
289	36.6	187.374	174.6	35.34	151.081	135.4	40.76	128.847	113.9	37.18	324.076	316.8	43.63	9.04378	0
290	36.54	189.672	177.8	35.28	154.907	139.3	39.82	126.374	111	37.12	330.576	323.3	43.55	9.85019	0
291	36.51	195.617	185.1	35.25	157.645	141.1	39.71	128.029	112.6	37.09	332.174	324.9	43.51	11.333	0
292	36.51	193.395	182	35.25	155.284	135.1	39.79	125.728	110.4	37.09	326.379	319.1	43.52	11.6246	0
293	36.55	188.559	176.5	35.28	152.578	133.6	40.91	125.119	109.2	37.33	297.299	290	43.55	12.7838	0
294	36.68	176.678	160.9	35.41	145.802	123.4	39.43	115.217	99.4	37.45	278.124	271.1	43.72	16.5513	0
295	39.18	155.053	136.9	40.66	122.554	100	44.37	101.844	83.6	50.01	260.467	251.7	44.03	20.9928	0
296	22.82	72.9866	40.1	25.3	71.7204	37.9	48.18	74.1651	42.9	49.67	158.258	135.7	20.87	31.3578	0
297	14.21	56.2232	20.1	15.99	58.0492	21.4	41.28	58.7975	24	42.83	107.384	79.7	16.91	35.1546	0
298	12.96	56.3619	20.1	12.42	58.1803	21.4	35	58.6802	23.7	37.16	108.943	81.2	16.8	35.4118	0
299	12.89	58.4244	22.3	12.36	59.4718	22.8	35.01	61.7247	26.9	34.31	115.125	87.9	16.72	35.2488	0
300	12.85	58.5946	22.6	12.32	60.3642	23.8	35.02	62.6769	28	31.1	117.205	90.3	16.68	35.0957	0
301	12.82	58.8304	22.7	12.29	59.8928	23.2	35.02	63.9399	29.1	31.08	117.189	90	16.64	35.277	0
302	12.78	55.9356	19.3	12.02	57.6464	20.5	34.46	56.5596	21.1	30.03	100.159	71.3	16.59	35.8489	0
303	12.77	56.3928	19.8	12.24	58.1099	21	34.75	59.8064	24.4	30.36	105.516	77.2	16.58	35.8307	0
304	33.1	99.9178	69.1	30.94	91.6989	58.9	38.65	90.9567	60	36.73	217.017	196.9	38	29.9645	0
305	40.36	130.917	113.9	41	113.683	93.4	47.7	99.7038	82.4	38.09	271.02	262.7	49.9	20.7981	0
306	47.19	123.295	106.6	48.45	107.551	85.9	56.61	89.8111	71.8	47.41	260.701	250.1	967.77	21.9767	0
307	42.17	128.728	111.3	42.64	110.207	88.7	50.01	88.2537	71.1	42.89	260.643	250.6	50.19	21.308	0
308	37.32	130.382	113.8	35.95	119.83	98.6	43.2	95.3438	79.7	38.24	269.79	260.8	44.48	20.7705	0
309	37.22	140.421	124.1	35.86	124.454	102.9	37.64	97.703	84.8	37.96	275.541	268.7	44.32	20.4632	0
310	37.17	147.518	131.6	34.55	128.805	110.6	39.86	101.211	87	37.7	278.473	269.6	41.33	16.2201	0
311	37	157.69	141.2	34.4	135.582	118.4	39.44	107.776	93.5	37.56	299.734	292.3	41.14	10.2298	0
312	36.86	169.267	153	34.26	140.787	121.4	36.69	114.118	99	36.91	310.369	303.1	40.98	10.5153	0
313	36.78	174.077	159.1	34.19	149.947	130.2	41.01	117.506	102	36.81	323.069	315.8	40.91	9.70327	0
314	36.69	180.133	166.5	34.1	153.034	133.9	40.65	121.332	105.8	36.74	330.168	322.9	40.79	8.48606	0
315	36.65	183.815	169.6	34.07	157.599	139.4	39.78	119.726	104	36.71	328.767	321.5	40.75	11.5496	0
316	36.64	184.888	169.9	34.06	157.069	139.1	39.69	123.147	107.2	36.7	328.562	321.3	40.73	11.8458	0
317	36.65	185.669	169.7	34.07	155.892	136.1	40.53	126.021	110.4	36.72	318.358	311.1	40.73	12.1518	0
318	36.71	181.902	164.2	34.12	152.275	130.7	36.27	126.729	111.1	36.8	308.851	301.6	40.8	14.7538	0
319	36.81	171.503	151	34.21	147.812	125.5	36.36	120.663	104.3	36.86	297.282	289.1	40.92	19.2004	0
320	30.17	119.586	92.9	29.2	93.062	63.1	37.77	100.777	73.3	34.68	234.313	218.7	34.25	24.9093	0
321	28.61	79.8635	45.6	26.59	68.2124	32.6	36.77	74.8948	41.8	31.97	154.021	130.6	33.74	32.6299	0
322	28.68	78.1997	43.4	26.66	66.8019	30.8	36.85	75.4296	41.8	32.02	153.552	129.5	33.98	33.5096	0
323	28.72	77.3281	42.3	26.72	67.0866	31	36.9	72.2622	38.5	32.03	153.069	128.6	34.5	33.2696	0
324	28.83	81.7361	47.3	26.82	69.7234	34	36.92	75.148	41.8	32.02	161.144	137.7	34.59	32.6533	0
325	28.84	81.3056	46.9	26.83	69.8591	34.2	36.93	76.6136	43.2	31.99	163.621	139.8	34.63	32.4124	0
326	28.82	81.5586	47.4	26.8	70.7342	35.3	36.91	78.7145	45.7	31.97	168.522	145.3	34.6	31.9921	0
327	30.37	101.739	70.3	29.02	79.1135	44.9	37.2	87.5933	56.1	32.66	186.334	165.1	34.6	30.2118	0
328	37.13	150.084	126	34.51	132.046	105.9	36.64	112.015	87.9	36.71	294.448	281	41.47	24.7271	0
329	37.19	148.024	128.1	34.57	131.518	106.2	40.25	96.785	83	37.43	298.286	291.2	41.56	23.3371	0
330	37.38	137.694	118	34.75	119.498	98.3	42.68	90.766	72.2	37.95	277.703	269.6	41.77	22.5462	0
331	37.5	131.516	113.4	34.86	114.984	93.5	43.35	90.1727	69.9	38.02	274.33	267.6	41.93	22.8344	0
332	37.45	135.907	116.4	34.81	118.367	95	42.82	91.4317	75	37.99	282.805	275	41.84	23.0562	0
333	37.35	136.547	118	34.72	124.378	99.6	40.39	93.435	79.1	37.06	289.917	282.7	41.69	22.7625	0
334	36.36	144.226	126.6	34.2	124.561	101.1	39.54	107.839	87.4	38.79	296.039	285.5	37.98	17.632	0
335	36.21	155.942	137.5	34.05	127.816	106.4	39.39	109.597	91.6	37.78	320.993	311.1	37.79	17.5923	0
336	36.04	164.587	147.8	33.84	137.516	116.4	40.53	109.908	93.7	36.38	341.225	332.3	37.31	15.8789	0
337	35.83	173.085	158.2	33.67	143.098	124.3	39.81	110.422	95.5	37.37	347.413	340.2	36.28	13.7689	0
338	35.26	176.502	163.5	33.23	146.696	130.3	39.12	106.557	91.1	36.41	344.259	336.8	36.18	9.34864	0
339	35.23	177.747	165.9	33.2	147.787	133.1	37.9	102.333	86.7	36.3	347.282	339.8	35.99	8.4993	0
340	35.04	180.304	169.2	33.01	147.687	133.9	37.35	98.1911	82	36.36	343.508	336	35.75	8.54124	0
341	35.04	178.339	167	33.01	147.86	133.7	37.84	98.4105	82.8	36.51	334.515	327	35.46	8.56543	0
342	35.31	174.701	162.8	33.21	144.754	127.9	38.41	101.009	85.9	37.5	334.446	327.1	36	8.61135	0
343	35.87	168.923	155.9	33.68	139.01	122	39.18	100.9	85.2	37.72	321.178	313.3	36.08	9.18073	0
344	31.15	124.595	102.3	29.06	94.8563	69.3	36.43	83.1276	59.7	35	269.416	256.4	31.86	20.3426	0
345	30.12	93.2004	63.6	28.51	71.0236	38.8	35.29	66.4997	36.7	33.1	177.129	157	31.71	27.8425	0
346	30.16	87.2766	56.8	28.56	67.8309	35.1	35.37	65.1967	34.5	32.98	162.383	140.7	31.82	28.5824	0
347	30.2	83.2381	52.1	28.52	66.2374	33.1	35.41	63.734	32.5	32.14	155.651	132.7	31.75	29.1204	0
348	30.26	84.7187	53.9	28.59	67.2496	34.3	35.43	61.8001	30.8	32.91	155.968	133.2	31.9	28.9476	0
349	30.31	86.3689	56.1	28.76	66.7401	34.2	35.46	61.6127	31.3	32.98	160.174	138.1	31.98	28.4395	0
350	30.02	83.9738	53.5	28.63	64.2394	31.7	35.45	58.8404	28.4	32.9	152.83	130.3	31.98	28.475	0
351	30.24	84.7164	54.6	28.65	65.5817	33.4	35.45	59.1361	29.1	33.23	156.63	134.7	31.98	27.8606	0
352	32.47	100.982	75.6	31.11	94.6869	68.1	36.91	70.6095	44.9	37.27	225.58	209.6	34.13	22.1215	0
353	36.59	140.907	121.7	34.95	115.736	94.1	41.67	98.1736	80.6	36.69	281.835	273.7	37.52	16.5813	0
354	40.43	126.528	108.5	38.44	106.423	85.3	46.93	91.5134	72.8	41.68	257.482	248.2	39.93	19.9869	0
355	40.29	124.277	105.2	37.86	102.92	81.7	46.74	88.0824	70.5	37.54	255.543	245.7	39.48	19.9353	0
356	36.99	130.536	110.7	34.4	105.432	84.2	42.16	91.5482	72.8	36.93	261.867	253.4	38.29	19.7534	0
357	36.49	138.523	118	34.31	112.257	90.2	41.84	97.7066	78.7	37.99	271.851	262.1	38.14	19.4362	0
358	36.38	139.671	120.8	35.64	116.895	95.9	36.79	99.5697	80.8	37.09	294.846	284.3	38.21	16.7194	0
359	36.21	151.442	133.3	35.48	122.19	102.9	41.36	101.392	85.7	37.79	304.07	294.7	38	15.3281	0
360	36.03	162.326	148.6	35.3	133.963	115.9	39.79	100.763	86.2	37.95	321.023	313.5	37.77	11.3825	0
361	35.86	176.101	165	35.08	145.696	130.1	37.96	99.5807	84.2	36.73	315.968	308.3	37.53	8.79363	0
362	35.32	179.362	168.7	35.03	149.664	135.5	37.21	96.4727	80.3	36.68	320.661	313	37.46	8.23565	0
363	35.3	181.048	170.3	35	151.541	138.1	36.75	96.3739	79.9	36.65	323.258	315.6	37.43	8.04626	0
364	35.55	182.356	172.3	35.01	151.4	137.9	37.19	97.3832	81.1	36.66	304.559	296.9	37.44	8.03713	0
365	35.82	178.943	167.7	35.09	149.003	131.9	38.1	104.317	88.9	37.85	293.196	285.5	37.48	10.4681	0
366	35.93	171.097	155.7	35.19	142.744	122.9	39.8	111.778	97	37.59	308.851	299.5	37.59	15.3562	0
367	36.11	160.153	140.7	35.36	133.607	112.2	41.25	112.481	94.1	38.04	291.55	280.5	37.79	18.0613	0
368	27.27	74.0437	42.2	28.51	64.852	31.1	34.97	66.2329	35.5	33.6	166.569	145.8	14.58	32.8114	0
369	17.9	58.0647	22.6	12.31	52.2101	15.5	34.83	58.848	24.9	31.63	128.336	102.3	14.4	35.986	0
370	17.89	58.3176	22.7	12.28	52.1509	15.3	34.87	58.9017	24.8	31.68	128.553	102.4	14.36	36.2065	0
371	17.88	59.0943	23.7	12.25	52.682	16	34.9	59.8482	26	31.71	131.364	105.7	14.32	36.0623	0
372	17.86	59.4677	24.2	12.21	52.9905	16.4	34.92	61.4077	27.7	31.69	133.239	107.9	14.29	35.9699	0
373	17.84	58.7735	23.4	12.19	52.5612	15.9	34.91	60.6221	26.8	31.67	130.298	104.6	14.27	36.0516	0
374	12.7	56.673	20.7	12.14	50.8969	13.9	34.69	58.3178	23.9	30.56	107.888	80.4	14.23	36.4082	0
375	17.8	56.7505	21	12.12	51.0093	14.1	34.9	57.1018	22.8	30.62	111.527	84.3	14.22	36.3158	0
376	30.7	83.9303	52.2	30.85	68.0606	34.2	37.53	72.9531	42.5	35.45	186.328	166.6	33.37	32.4079	0
377	37.9	112.244	95.5	35.93	84.9845	62.5	44.19	94.6539	76.4	39.32	272.766	265.4	39	23.5075	0
378	44.44	105.098	86.7	37.09	78.7792	56.2	79.35	86.5134	68.3	41.05	270.418	260.5	481.42	23.6973	0
379	38.96	106.25	88.3	36.18	80.6845	59	46.04	90.6297	72.4	44.5	267.643	257.6	39.23	23.6479	0
380	36.87	112.125	93.7	36	84.001	62.9	43.83	98.95	79.7	38.46	256.138	246.4	38.92	23.9978	0
381	36.76	116.726	97.4	35.9	87.4878	64.7	43.72	104.487	86.2	39.51	269.768	262.1	38.77	22.8137	0
382	36.62	118.817	103.7	35.59	88.0765	68.2	42.12	100.952	88	38.38	279.317	272.5	38.9	18.4849	0
383	36.42	124.719	113.2	35.4	92.3945	75.9	41.92	109.153	95.1	38.2	305.997	298.8	38.57	15.5762	0
384	36.26	133.316	122.6	35.24	97.0384	81.1	40.77	118.924	104.2	37.85	322.422	315.3	37.89	13.0023	0
385	36.13	146.505	134.5	35.12	109.61	90.3	39.85	120.075	105.2	37.66	329.885	322.8	37.74	9.63409	0
386	36.07	152.536	139.8	35.06	111.286	92	39.75	120.675	105.6	37.6	334.355	327.3	37.67	9.11456	0
387	36.04	155.034	141.8	35.03	112.23	94.3	39.64	119.07	103.7	37.5	336.627	329.6	37.63	8.75724	0
388	36.05	155.648	141.5	35.03	112.198	93.4	39.77	121.028	106.1	37.57	335.089	328.1	37.64	10.7915	0
389	36.1	151.744	135.7	35.08	111.13	90	39.91	119.922	105.1	37.74	331.257	324.3	37.68	10.1481	0
390	36.24	139.51	122.6	35.22	106.186	80.7	39.38	115.329	100.1	38.03	309.677	301.7	37.84	15.4889	0
391	36.48	127.362	107.7	35.46	98.9228	70.9	41.99	106.802	88.3	38.27	279.846	269.3	38.43	18.4418	0
392	14.39	65.2516	32.4	12.43	47.0502	11.6	36.9	66.5822	34.9	33.4	170.473	147.9	12.49	31.9505	0
393	11.76	55.8373	20.4	0.7	44.3868	7.4	33.83	51.6715	17.1	30.74	122.147	94.6	0.7	34.3501	0
394	11.67	55.8029	20.4	0.7	44.5497	7.4	33.82	52.3771	17.8	30.72	123.394	95.8	0.7	34.1127	0
395	11.61	56.9006	21.8	0.69	45.3434	7.9	33.81	53.0504	18.8	30.71	121.788	94.7	0.69	33.6287	0
396	11.56	57.0436	22.2	0.69	45.3883	8.1	33.8	53.6738	19.7	30.68	122.675	95.9	0.69	33.1854	0
397	11.52	56.5779	21.6	0.69	45.1167	7.8	33.79	55.6078	21.5	30.65	122.078	95	0.69	33.3289	0
398	0.69	53.147	17.6	0.64	44.3464	6.7	33.77	48.8229	14.1	28.96	106.367	77.5	0.69	33.9745	0
399	10.54	53.1568	17.8	0.68	44.2604	6.8	33.78	46.9985	12.5	30.07	111.734	83.5	0.68	33.6853	0
400	32.33	76.8192	46.3	30.18	64.4768	31.8	41.63	75.8781	46.3	37.32	199.346	179.1	28.94	29.5314	0
401	36.79	111.034	93.5	35.75	88.5996	67	43.31	88.1167	68.4	39.3	255.489	246.2	33.64	21.6507	0
402	41.58	104.666	85.8	36.03	81.6016	59.4	50.28	80.1582	61.7	57.48	274.34	264.3	33.94	22.0936	0
403	37.27	106.559	87.4	36.01	79.9871	59.7	43.51	83.4069	64.3	42.75	272.687	262.7	33.85	20.7678	0
404	36.87	110.34	92.6	35.84	85.7885	63.7	43.16	85.8538	69.8	39.66	263.426	253.1	33.6	18.9858	0
405	36.77	113.249	94.8	35.74	92.3464	69.5	38.28	85.1091	69.2	39.06	269.697	262.8	33.48	20.9075	0
406	35.45	120.097	105.5	34.09	91.7594	73.7	42.05	84.8477	71.7	38.2	286.608	279.8	33.45	14.1963	0
407	35.26	128.402	115.6	33.9	98.2719	81.2	41.08	92.3712	77.7	37.68	311.499	304.5	32.98	13.2605	0
408	35.1	136.302	125.2	33.75	104.582	88.6	37.81	97.097	81.9	37.52	325.397	318.4	32.51	12.5081	0
409	34.79	141.228	129.8	33.64	105.434	88.6	39.09	96.0081	80.7	36.94	334.136	327	32.19	11.5551	0
410	34.73	147.478	136.2	33.41	109.782	93.9	39.03	95.6994	80.4	36.88	340.143	333	32.13	10.8568	0
411	34.7	146.21	134.9	33.39	108.17	91.8	39.01	96.2787	80.9	36.85	340.052	332.9	32.1	10.9856	0
412	34.91	148.539	135.4	33.56	113.235	95.8	39.08	98.007	82.4	36.86	334.564	327.4	32.31	11.2108	0
413	34.95	146.614	132.8	33.61	112.259	92.8	40.06	99.8115	84.1	37.36	330.725	323.7	32.94	12.3327	0
414	35.09	141.945	122.9	33.74	110.45	85.9	40.91	93.6267	78.9	37.52	303.456	296.6	33.08	18.605	0
415	35.32	124.384	105.7	33.97	96.0779	71.9	41.8	89.3321	71.8	38.99	276.364	267.7	33.34	19.8534	0
416	29.24	78.2197	47.5	28.96	59.724	27	37.06	67.381	37.6	39.19	196.021	175.5	28.46	28.6219	0
417	12.1	55.3791	20.6	11.87	47.6934	11.8	33.36	51.2757	17.4	36.61	127.133	100.2	0.83	33.0354	0
418	12.04	55.1177	20.2	11.81	47.5819	11.6	33.34	51.0214	17	36.77	127.847	100.8	0.84	33.043	0
419	11.98	55.8923	21.3	11.77	47.9097	12.2	33.34	53.0557	19.4	36.44	130.554	104.1	0.84	32.7621	0
420	11.97	56.6318	22.3	11.75	48.182	12.7	33.34	52.062	18.7	34.88	131.958	105.9	0.84	32.4217	0
421	11.93	55.265	21.1	11.71	47.5781	12.3	33.33	51.5431	18.4	33.16	129.324	103.1	0.84	31.7844	0
422	11.85	52.7462	18.2	11.48	46.0566	10.5	33.32	49.437	15.9	30.15	110.598	82.8	0.17	32.3085	0
423	11.84	53.2393	19.3	11.47	46.0006	11	33.33	47.9857	15.1	30.88	122.108	95.1	0.17	31.4434	0
424	29.9	73.3639	44.1	29.43	56.5307	25.5	37.08	59.3619	30.7	34.72	198.367	178.5	28.45	26.2167	0
425	39.74	106.025	88.8	36.39	75.6706	55.4	47.99	78.594	61.3	39.58	278.386	271.5	33.79	18.7069	0
426	46.37	100.528	82.1	44.26	73.895	52.2	57.26	70.4083	52.3	51.79	266.4	256.7	39.25	18.4048	0
427	40.52	101.23	83.6	38	73.9361	53.7	48.9	77.328	58.9	42.53	270.698	261.6	33.97	18.7209	0
428	35.44	109.139	91.7	34.29	78.6976	58.1	42.34	83.1305	65.5	39.1	257.411	248.1	33.71	17.0412	0
429	35.34	111.294	93.9	34.2	76.4463	57.3	42.24	84.7736	68.6	39.03	265.411	257.3	33.59	16.8399	0
430	33.59	118.012	101.3	30.52	86.9127	63.1	37.56	79.7498	65.3	36.57	266.084	258.6	29.68	21.7805	0
431	33.41	123.872	109.5	30.36	92.5588	70.1	39.46	88.5616	74	36.24	281.91	274.6	29.51	19.706	0
432	33.25	138.328	123.9	30.15	94.0967	74.2	39.02	95.2601	79.4	36.06	304.803	297.3	29.37	17.2397	0
433	33.14	143.344	130.4	30.05	97.5532	79.2	35.67	95.0689	79	35.96	314.692	307.2	29.26	14.6664	0
434	33.09	146.596	134	30	99.5723	81.3	35.54	94.5466	78.2	35.76	321.281	313.8	29.21	13.6423	0
435	33.06	149.657	137.3	29.98	100.627	82.7	35.49	94.3058	77.7	35.73	323.178	315.7	29.18	12.5998	0
436	33.07	148.515	136.1	29.98	99.6218	81.4	35.52	94.7149	78.3	35.88	306.57	299.2	29.19	14.1432	0
437	33.11	145.799	131.6	30.02	98.361	77.7	37.77	98.7758	82.5	35.93	287.611	280.4	29.22	15.6897	0
438	33.24	139.437	121.3	30.2	96.6972	72.3	37.18	98.1845	81.5	36.08	283.046	275.8	29.34	19.31	0
439	33.46	129.287	106.9	30.4	87.7614	63.4	39.52	84.3031	67.6	36.46	257.11	247.7	29.56	23.8196	0
440	29.27	78.0477	48	27.21	44.223	11	37.45	74.5817	46	35.56	209.322	190.1	26.11	28.4475	0
441	25.86	53.158	18.8	16.49	38.9342	3	33.87	49.8873	16.8	31.83	127.962	101.8	21.61	32.6856	0
442	25.87	52.711	18.6	16.49	38.6905	3.1	33.88	47.3352	14.5	31.55	128.279	101.9	21.6	31.8404	0
443	25.88	53.0726	19.5	16.5	38.3921	3.3	33.89	46.013	13.8	31.34	130.417	104.4	21.61	30.5725	0
444	25.89	52.5423	19.4	16.51	38.0719	3.4	33.9	46.5602	14.8	31.33	131.356	105.6	21.64	29.7605	0
445	25.89	53.0772	20.1	16.52	37.6837	3.2	33.9	45.6869	14.1	31.31	130.096	104.3	21.65	29.6479	0
446	25.89	49.8952	16.7	16.51	37.3485	2.7	33.9	45.2382	13.4	30.78	119.439	92.8	21.62	29.8616	0
447	26.71	52.0084	19.8	16.51	37.0621	3.2	33.91	47.6172	16.8	31.29	131.806	106.7	21.66	28.7817	0
448	30.4	76.4154	49.1	27.83	40.8145	10.3	38.01	70.9667	44.6	35.63	215.698	197.9	26.39	24.4291	0
449	35.19	91.3816	72.8	31.65	46.4498	22.4	42.2	73.1266	54.9	37.14	259.843	252.1	30.26	19.8655	0
450	41.03	85.184	66.2	38.32	45.425	21.6	56.75	71.3893	52.7	47.09	249.131	238.5	35.42	20.8314	0
451	36.65	87.7733	70	33.5	47.2049	22.9	44.38	74.3623	54.8	42.13	248.894	238.3	30.38	21.3167	0
452	33.8	92.2429	75.1	30.72	49.6509	26.6	40.2	80.4407	62.8	37.3	248.433	238.6	30.14	23.313	0
453	33.7	96.2624	79.1	30.63	50.7876	27.6	39.89	81.0784	67.7	37.23	257.585	249.6	30.03	22.9404	0
454	35.93	110.383	86.9	31.24	61.336	37.8	39.52	83.1555	67.6	36.72	261.472	253.2	32.24	23.1335	0
455	35.51	117.421	95.7	31.07	70.6112	49.8	36.68	91.2969	75.6	35.96	273.45	265.9	32.05	21.8581	0
456	34.97	118.885	103.6	30.93	72.8214	55	33.74	95.0508	79	35.8	300.05	292.3	31.9	18.6161	0
457	34.85	123.522	110.5	30.73	75.8079	55.4	37.16	90.426	73.5	35.69	312.128	304.4	31.48	15.3581	0
458	34.79	126.389	113.8	30.68	76.2857	57.1	36.8	90.2089	73.2	35.64	317.02	309.3	31.42	14.1172	0
459	34.76	126.241	113.7	30.65	75.0394	57	36.52	87.1917	70.4	35.46	317.74	310	31.39	11.5327	0
460	34.76	124.231	111.8	30.65	72.6683	55.6	36.51	84.7084	68.3	35.6	307.374	299.6	31.26	11.5	0
461	34.79	120.738	107.9	30.68	70.7835	53.9	37.17	86.7006	70.8	35.64	294.915	287.1	31.28	11.4027	0
462	34.91	115.491	99.1	30.79	69.2675	48.8	38.91	88.2936	73.1	35.95	273.52	265.7	31.53	11.9539	0
463	35.13	107.927	88.6	30.98	66.3559	42.4	34.61	82.4449	66.1	36.54	249.102	240.4	31.74	15.4607	0
464	30.19	81.1884	56.9	26.82	44.4667	17	36.65	67.876	44	35.35	227.846	211.6	26.01	21.1994	0
465	29.54	63.3787	33.3	26.17	42.8554	10.7	34.57	49.043	20.4	31.27	138.548	115.5	24.96	27.0161	0
466	29.55	61.6585	30.8	26.11	42.6249	9.9	34.58	48.8579	19.3	31.29	127.869	103.9	24.96	27.7493	0
467	29.57	61.3812	30.2	26.13	42.577	9.6	34.6	48.7706	18.9	31.3	125.388	101.1	24.9	28.0722	0
468	29.58	64.2356	33.2	26.21	43.5181	10.6	34.62	50.7833	21	31.29	130.85	107.1	25.01	28.2534	0
469	29.59	64.1323	33.2	26.22	43.5791	10.7	34.62	52.4623	22.7	31.28	130.041	106.3	25.03	28.1286	0
470	29.58	58.091	26.8	26.21	43.9921	10.8	34.62	51.6782	21.5	31.23	123.279	98.9	25.02	28.6335	0
471	30.27	64.5511	35.5	26.48	45.2416	13.6	35.28	54.0792	25.5	31.29	131.224	108.3	25.04	26.1226	0
472	35.77	99.2257	75.6	30.6	61.4981	35.3	38.94	73.4979	52	36.06	235.128	220.4	29.28	20.5585	0
473	36.17	99.2916	76.8	31.44	65.181	38.9	40.26	76.2601	57.8	36.72	249.417	240.1	31.27	20.8169	0
474	36.91	92.5911	69.7	31.63	60.8637	35.7	41.32	74.5421	54.9	41.9	237.066	225.9	31.6	23.0171	0
475	36.29	97.6527	73.6	31.55	64.367	37.7	40.38	75.2334	57.5	37.04	236.45	226.1	31.36	20.8226	0
476	35.97	100.703	79	31.38	65.4101	39.7	37.6	81.1654	64.1	35.95	238.664	229.5	31.02	18.5145	0
477	35.6	103.35	82.5	31.2	66.6735	43	37.5	82.7604	67.8	35.87	248.713	240	30.9	18.0771	0
478	35.64	133.117	116.4	33.3	94.2734	72.1	42.27	87.7748	73.1	35.63	270.064	262.3	32.15	16.4308	0
479	35.03	139.261	125.6	32.72	98.2853	78.5	41.89	87.814	73.1	36.25	271.249	263.4	31.06	13.3468	0
480	34.47	144.886	133.5	32.59	101.929	86.3	38.03	85.3191	70.5	36.06	286.768	278.9	30.74	11.0406	0
481	34.05	148.414	138.1	32.51	104.756	90.5	36.76	81.2369	65.8	35.72	294.07	286.2	30.52	10.5357	0
482	34.22	154.432	144.1	32.43	110.463	96.4	36.33	82.4506	66.4	34.7	292.793	284.9	30.34	10.5221	0
483	34.24	156.842	146.5	32.39	113.4	98.6	36.29	80.0554	63.8	34.66	289.5	281.6	30.77	10.5699	0
484	33.89	155.635	145.3	32.37	113.21	99	36.19	77.649	61.5	34.64	283.709	275.8	30.37	10.5469	0
485	33.89	155.229	144.9	32.22	112.098	98.8	36.27	77.4874	61.4	34.64	268.418	260.5	30.43	10.6196	0
486	33.99	156.032	145.7	32.4	110.248	94.8	36.52	82.2829	66.4	35.72	274.13	266.2	30.9	10.5394	0
487	34.27	150.137	139.3	32.47	105.109	89.4	37.24	78.6307	62.7	35.8	277.698	269.5	31.07	10.7922	0
488	30.33	106.488	86.4	28.97	73.967	51.1	36.16	68.2525	46.1	33.34	245.235	231.4	29.23	17.6524	0
489	30.16	84.4672	56.8	28.14	58.9182	28.8	35.88	58.0383	29.6	31.23	138.404	117.1	28.29	25.7774	0
490	30.18	75.6024	45.9	27.93	56.0717	24.1	35.98	57.5193	27.7	31.19	130.25	107.4	28.09	28.4042	0
491	30.23	70.6241	39.3	27.27	51.1647	17.7	36.02	56.8796	25.7	31.09	114.063	89.5	28.16	30.6469	0
492	30.27	70.9487	39.4	27.3	51.5443	17.8	36.05	56.7764	25.4	30.63	113.147	88.4	28.23	31.2932	0
493	30.28	71.0959	39.1	27.31	51.8833	17.7	36.09	57.853	25.9	29.86	98.6827	73.2	28.25	32.2808	0
494	30.01	66.9269	33.7	26.02	50.9147	15.8	36.03	55.1592	22.1	28.97	89.5905	62.5	28.22	33.6533	0
495	30.23	71.9845	39.2	27	52.5511	17.6	36.04	58.2633	25.4	29.23	97.6262	71.4	28.22	33.7605	0
496	30.39	87.2509	57.1	28.4	59.2986	26.3	36.45	64.2453	33.8	31.13	138.134	116.3	28.79	31.6237	0
497	36.41	147.431	131.1	34.45	111.724	92.2	42.52	84.1015	67.9	36.17	267.564	259.6	36.31	25.5635	0
498	36.59	138.901	121.3	34.62	108.976	87.3	42.7	80.9942	61.8	35.41	250.995	242.1	36.48	25.1792	0
499	36.71	134.024	115.4	34.74	107.135	84.4	42.84	79.4787	59.7	35.49	250.571	241.9	36.63	25.6032	0
500	36.68	135.426	117.3	34.7	105.141	83.3	42.8	81.4225	62	35.47	256.178	247.5	36.57	25.6114	0
501	36.59	140.465	123.1	34.62	107.618	87	42.7	82.1066	62	34.53	259.797	251.6	36.43	26.0747	0
502	35.08	150.315	126.7	31.08	110.546	83.6	41.43	86.9687	64.7	37.6	268.688	256.7	32.83	23.1036	0
503	34.93	152.755	132.2	30.95	113.401	89.8	38.32	85.5985	66.7	36.97	291.122	280.9	31.55	18.1636	0
504	34.76	159.349	142.9	30.8	115.594	95.8	35.24	88.325	72.7	36.84	318.508	309.4	30.35	13.1632	0
505	34.63	166.349	153.8	30.4	119.117	101.7	38.01	87.233	71.8	35.7	326.734	319	28.97	10.5118	0
506	33.52	169.278	158.3	29.85	117.369	100.7	35.95	76.9632	60	34.94	328.446	320.7	27.65	10.207	0
507	33.32	167.804	157.3	29.83	113.334	96.2	34.66	75.4508	58.5	34.47	328.357	320.6	27.62	10.2019	0
508	33.26	164.775	153.4	29.81	115.236	97.7	35.49	74.3564	57.4	34.91	334.668	327	27.6	10.1997	0
509	33.25	161.511	149.7	29.72	116.093	98.9	36.35	76.4331	60.2	35.41	332.074	324.4	27.6	10.1978	0
510	33.66	166.813	154.2	30.31	116.217	98.3	37.78	84.9034	69.3	36.66	326.314	317.6	28.4	10.1215	0
511	34.59	168.159	155.9	30.64	114.918	96	38.14	89.9146	73.4	35.84	317.994	308.1	29.61	11.0868	0
512	28.94	103.521	81.5	25.86	73.5847	48.8	35.47	70.406	46.3	31.76	199.262	183.3	25.72	18.9683	0
513	29.02	89.4621	62.3	25.88	67.4903	37.9	34.37	62.9067	34.7	30.76	146.034	125.2	25.81	24.7053	0
514	29.08	78.7575	48.1	25.78	62.1426	29.9	34.46	54.5323	23.2	30.82	133.154	108.8	25.9	27.903	0
515	29.06	73.2551	41.2	25.83	58.688	25.2	34.48	49.4394	17.1	30.87	127.217	101.3	25.96	29.6834	0
516	29.18	74.6347	43.2	25.87	58.8934	25.9	34.56	50.5495	19	30.87	129.483	104.6	26.02	29.0126	0
517	29.21	75.1429	44	25.89	59.4603	26.6	34.59	50.2871	19.2	30.87	129.299	104.7	25.85	28.845	0
518	29.2	73.3177	42.6	25.89	57.0515	24.5	34.55	48.5343	18.1	30.86	125.739	100.6	25.42	27.875	0
519	29.2	75.1779	44.7	25.89	57.8547	25.5	34.55	48.8927	18.7	30.85	136.141	111.2	25.71	27.6319	0
520	31.38	97.4289	72	26.58	65.9614	37	36.08	60.8992	33.9	34.31	212.727	194.2	26.1	23.8327	0
521	38.23	140.768	127.2	34.65	111.25	91.6	42.2	94.022	78.4	36.58	286.905	279.5	40.42	14.1227	0
522	38.4	138.373	122	34.81	104.102	84.6	42.38	84.3276	69.8	38.79	269.475	262.4	41.12	17.1749	0
523	38.52	129.231	113.2	34.92	99.5049	80.7	40.39	82.0521	68.6	36.85	266.235	259.2	41.27	17.0848	0
524	38.48	131.144	116.8	34.89	101.192	82.5	40.36	83.1764	70.7	38.84	270.838	263.7	41.2	14.5796	0
525	38.41	133.978	119.7	34.81	103.234	85.9	42.38	91.6571	78.2	36.79	273.811	266.6	41.07	13.8819	0
526	34.78	138.033	125.8	31.66	95.6368	79	41.32	94.4239	80.2	37.49	282.388	274.4	34.26	13.2163	0
527	34.59	150.006	138.2	31.48	99.3631	85	40.35	104.988	90.8	38.22	304.164	296.7	34.04	10.625	0
528	34.4	168.127	157.5	31.32	108.414	94.7	39.8	108.159	93.2	38.07	316.165	308.7	33.83	9.44918	0
529	34.24	182.172	172.5	31.17	117.102	103.5	38.03	109.858	94.4	37.75	321.583	314.1	33.62	8.73628	0
530	34.04	185.573	175.9	31.12	120.284	106.7	36.74	102.584	86.2	37.18	319.084	311.6	33.56	8.54383	0
531	34.01	188.172	178.5	31.09	121.815	107.8	36.41	103.921	87.3	37.68	318.378	310.9	33.52	8.32925	0
532	34.02	187.377	177.7	31.09	121.523	108	37.21	103.992	87.8	37.76	313.392	305.9	33.4	8.5947	0
533	34.12	182.282	172.6	31.13	117.449	104	37.98	107.485	92.1	37.92	315.964	308.3	33.44	8.61548	0
534	34.32	167.123	156.5	31.24	107.938	93.7	39.72	113.188	98.5	37.17	274.609	267.4	33.7	10.0012	0
535	34.55	148.327	136	31.45	93.4922	80.4	40.31	104.376	91.1	37.39	264.94	257.8	33.95	13.8699	0
536	33.99	129.972	113.2	31.49	86.406	67.2	40.48	105.609	85.8	41.39	252.233	241.2	33.98	16.6496	0
537	32.05	120.616	97	29.98	83.223	55.9	40.36	102.265	79.6	37.71	220.549	207.1	30.51	23.0166	0
538	30.49	101.456	74	27.9	62.7489	31.5	37.66	82.501	55.3	37.76	202.089	185.4	30.34	26.6511	0
539	30.46	103.212	75.5	27.91	66.2335	34.8	37.61	84.0678	56.4	37.8	216.886	199.1	30.41	26.7647	0
540	30.3	92.3228	62.8	27.81	62.112	29.5	36.79	75.6706	46.3	35.73	198.828	179.5	30.36	28.3595	0
541	30.19	86.072	55.8	27.8	58.074	25	36.66	72.1484	42	35.16	186.485	166	30.12	29.0874	0
542	30.49	94.5515	65.5	27.95	61.1845	28.7	37.39	76.2689	47.2	35.66	204.565	185.8	30.42	28.5701	0
543	30.65	94.2746	65	27.95	59.9107	27.1	39.28	82.4871	54.3	37.34	205.242	186.2	30.47	28.9443	0
544	34.6	120.863	96.7	31.04	84.2959	56.2	41.16	87.4245	63.8	38.42	244.633	228.2	34.1	23.8023	0
545	37.04	124.869	110.6	37.2	86.7834	68.3	43.95	88.943	76.1	38.55	264.192	256.7	40.98	18.3099	0
546	46.92	119.757	102.5	48.41	84.6644	62.8	59.82	86.6446	70.1	46.03	272.406	263.1	55.79	21.8369	0
547	43.87	121.789	104.4	44.73	85.6434	63.9	53.27	88.4667	72.6	46.66	274.592	264.9	47.45	21.098	0
548	37.37	127.684	113.4	37.05	88.0664	68.8	44.64	92.3462	80.5	44.83	260.228	250.9	34.98	17.6527	0
549	34.92	135.072	121.9	31.87	87.7469	69.1	41.47	99.3656	86.9	41.42	267.582	259.9	34.33	16.7302	0
550	32.62	108.667	93.1	30.06	81.82	64.5	38.04	101.146	86	37.26	268.181	261.1	33.23	16.9921	0
551	32.44	119.425	104.4	29.81	80.8976	65.2	37.42	106.97	92.6	37.59	293.674	286.3	33.01	12.0074	0
552	32.23	127.471	114.9	29.65	84.2101	67.8	39.43	116.336	100.8	37.42	319.177	311.8	32.68	10.6696	0
553	32.12	134.408	122.9	29.55	88.5338	73.2	39.31	126.894	110.1	37.31	331.059	323.7	32.57	8.23836	0
554	32	137.851	126	29.5	88.8511	73	39.12	127.452	110.7	37.25	331.153	323.8	32.06	8.32256	0
555	31.97	141.772	129.6	29.47	89.3938	72.7	39.02	127.658	111	37.22	331.735	324.4	31.25	8.769	0
556	31.97	140.476	128	29.47	89.5971	72.3	39.08	125.794	109.3	37.21	323.119	315.8	30.64	9.0796	0
557	32.07	133.979	122.1	29.5	90.4878	72.2	39.13	121.745	105.4	37.26	308.101	300.8	30.67	9.07666	0
558	32.19	120.737	107.8	29.61	83.4073	61.4	36.98	110.857	94.5	37.78	291.382	284.1	32.04	8.96482	0
559	32.46	113.186	95.2	29.83	77.101	56.8	35.66	92.805	77.3	38.01	262.112	251.9	32.86	14.1148	0
560	28.09	64.0942	33.2	25.68	40.8943	7.3	34.89	92.3512	64.9	36.97	207.595	189.3	24.71	28.4909	0
561	26.75	53.9911	19.9	24.39	38.5441	2.6	35.6	55.3277	22.7	31.91	127.147	102.3	23.9	32.1328	0
562	26.75	54.8005	20.8	24.43	38.0191	2.2	35.6	53.8846	21.3	31.91	132.947	108.2	23.89	32.0214	0
563	26.76	56.0644	22.2	24.48	38.1954	2.5	35.61	58.2537	25.8	31.92	141.983	117.5	23.9	31.89	0
564	26.77	56.8819	23.3	24.49	38.1626	2.7	35.63	58.3211	26.1	31.9	144.737	120.6	23.93	31.461	0
565	26.76	57.8791	24.4	24.48	38.2339	2.9	35.62	58.4196	26.3	31.88	138.569	114.7	23.94	31.3187	0
566	26.75	54.8939	21	24.18	37.7234	2.1	35.61	53.5524	21.1	31.86	128.261	103.6	23.93	31.5829	0
567	26.76	50.8312	17	25.14	36.9691	1.4	35.61	51.5046	19.1	31.84	128.342	103.6	23.95	31.3421	0
568	31.88	89.2351	60.4	29.04	47.7577	14.9	40.18	86.0437	58.4	36.92	194.481	175.8	28.42	26.9606	0
569	32.8	95.9952	73.5	30.08	49.017	22.3	41.26	85.7941	68.5	38.28	253.633	244.2	30.29	25.556	0
570	33.03	92.7981	71.4	30.36	48.8177	21.8	41.51	77.4199	60.7	44.16	248.983	238.5	30.79	25.177	0
571	32.99	100.278	77.3	30.24	48.9038	21.8	41.47	81.5316	64.2	39.15	248.699	238.3	30.43	25.53	0
572	32.69	103.28	82	30.06	49.7367	23.5	40.94	85.4414	70.6	37.45	256.165	247	30.18	22.7184	0
573	32.6	102.164	82.7	29.98	48.4666	23.8	38.58	85.7735	71.4	38.28	266.434	258.7	30.07	22.0669	0
574	34.95	106.875	89.7	34.21	48.435	26.7	41.97	94.5549	75.8	36.99	285.97	277.6	32.3	13.9602	0
575	34.76	115.201	98.7	34.02	51.051	28.9	39.44	98.7296	82.9	38	298.337	291	32.11	12.558	0
576	34.6	124.327	110.5	33.86	53.1466	31.4	39.8	102.915	87.3	37.83	321.637	314.3	31.96	11.6636	0
577	34.28	132.613	120.1	33.76	53.8668	32.8	36.84	97.824	80.9	37.18	331.83	324.5	31.86	11.4878	0
578	34.22	135.591	123.2	33.71	54.5362	33.5	36.27	99.1528	81.8	36.84	327.984	320.6	31.81	11.7032	0
579	34.19	134.852	122.4	33.68	54.9765	34	36.22	100.455	82.9	36.4	323.743	316.3	31.77	12.0855	0
580	34.19	135.639	123.1	33.67	55.9948	34.5	36.24	105.254	87.3	36.91	325.311	318	31.77	12.3829	0
581	34.23	132.917	120.2	33.71	52.7678	32.4	39.64	118.545	101.9	37.69	319.193	311.9	31.8	13.2087	0
582	34.57	120.425	106.7	33.83	52.6533	29.9	41.05	112.862	95.6	36.63	295.784	288.5	31.92	18.8289	0
583	35.58	112.751	92.4	35.01	54.4458	27	41.81	106.124	84.1	38.86	277.112	268.2	32.48	25.9718	0
584	11.98	58.1446	23.3	11.52	41.7901	5	36.42	72.2426	39.5	33.24	163.14	141	11.22	35.2348	0
585	3.75	49.6058	12.8	0.72	39.9683	1.9	33.93	56.2495	21	29.73	104.143	76.1	10.62	37.1552	0
586	3.73	48.9233	12.1	0.72	39.1745	1.1	33.93	54.1817	18.9	29.73	102.662	74.5	10.57	37.0651	0
587	3.72	50.1182	13.4	0.71	40.5514	2.5	33.95	55.5186	20.4	29.74	104.353	76.8	10.53	37.1694	0
588	3.96	50.2524	13.6	0.71	40.4093	2.4	33.97	56.4436	21.4	29.74	107.535	80.2	10.52	37.208	0
589	3.7	49.5021	12.7	0.71	39.4839	1.4	33.98	56.4534	21.2	29.42	100.605	72.7	10.5	37.1867	0
590	0.68	49.1108	11.4	0.68	39.1251	0.9	33.98	53.0225	17.4	28	94.5924	65.5	10.47	37.1059	0
591	0.68	48.5821	11.2	0.68	39.1182	1	34	51.7812	16.4	29.29	97.0556	68.1	10.47	36.4807	0
592	30.06	60.7385	27	28.53	41.0519	4.7	39.33	80.0044	48.6	35.59	174.821	153.2	27.99	33.8699	0
593	34.98	93.8887	74.3	33.99	50.4776	25.1	42.85	92.3142	71.8	39.35	271.877	263.3	32.71	26.6601	0
594	35.17	86.3198	67	34.18	46.8163	22.6	44.24	85.8029	66.2	37.97	253.436	243	32.93	24.3009	0
595	35.14	87.4791	68.6	34.16	46.1011	22.2	43.24	86.5047	66.3	44.62	248.382	237.5	32.83	24.9176	0
596	34.95	91.7515	74.3	33.97	46.3642	22.9	42.79	89.0186	67.6	38.02	259.908	248.7	32.56	25.1669	0
597	34.85	100.628	79.9	33.87	49.2579	24.4	42.67	88.6501	72.4	38.56	264.193	254.4	32.43	23.0269	0
598	37.85	97.4843	82.6	35.01	49.5383	25.6	43.72	93.0206	75.8	39.2	275.829	268.1	38.08	17.3205	0
599	37.64	103.31	89.5	34.82	51.4668	28.4	43.08	98.8803	81.5	39.01	309.17	301.9	37.86	14.5413	0
600	37.47	111.812	98.7	34.67	53.8115	30.5	42.33	97.4874	81.6	38.68	340.063	332.7	37.69	12.6328	0
601	37.36	120.997	107.6	34.56	53.2985	30.7	37	90.8913	74.1	36.21	334.963	327.4	37.57	12.9964	0
602	37.29	125.599	111	34.5	56.1172	34.1	36.94	91.2898	74.4	34.76	325.864	318.3	37.5	12.889	0
603	37.26	130.055	114.2	34.47	57.0751	35.2	36.91	93.3023	76.1	34.74	321.463	313.9	37.46	13.7471	0
604	37.26	130.97	114.3	34.47	58.5934	35.3	36.91	98.4739	80.9	34.73	319.156	311.6	37.46	15.6401	0
605	37.3	129.681	112.6	34.5	59.5908	32.3	37.86	101.653	84.7	38.47	319.358	312	37.49	20.2756	0
606	37.44	124.769	103.4	34.63	56.2152	29	42.38	101.327	83.2	40.81	292.695	284	37.63	22.6361	0
607	37.67	111.663	88.4	34.85	52.9366	26.6	42.74	97.3973	76.2	40.16	274.168	263	37.89	26.0342	0
608	13.83	54.7937	21.1	11.96	39.8514	4.2	34.5	61.0099	29.2	32.04	150.387	127.7	10.98	32.5022	0
609	12.87	52.6961	17.7	0.72	39.4285	2.8	34.42	56.9028	23.7	30.24	110.282	84.1	0.69	34.3603	0
610	1.49	51.5142	16.4	0.71	38.3943	1.7	34.42	56.3851	23	30.25	110.39	83.9	0.65	34.5274	0
611	1.51	50.6835	15.8	0.71	38.3109	1.9	34.45	54.2224	21.1	30.27	113.763	87.3	0.65	33.7617	0
612	1.51	51.4119	16.6	0.68	37.7106	2	34.48	54.052	21.7	30.27	114.193	88	0.65	32.2544	0
613	1.51	50.7477	15.9	0.68	37.9994	1.7	34.47	52.9469	20.6	30.19	110.427	84	0.64	31.985	0
614	1.47	48.8219	13.5	0.01	37.9223	1.3	34.15	47.7283	14.7	29.15	95.4328	67.4	0.01	32.4943	0
615	1.51	46.6981	11.7	0.01	37.3181	1	34.5	45.0834	12.4	30.25	99.2205	71.8	0.01	31.9026	0
616	29.05	49.956	18.3	29.46	43.7819	11.1	39.73	65.0676	36.4	39.04	172.959	152.4	25.64	28.0472	0
617	37.49	104.658	84.2	35.27	76.331	51.1	43.61	87.1444	66.4	41.25	261.858	251	33.57	21.9446	0
618	37.69	100.081	80.6	35.46	70.925	48.9	44.22	79.6815	60.2	40.27	250.945	241.8	33.78	21.9107	0
619	37.65	102.174	83.2	35.41	72.6176	49.9	43.77	78.3727	59.4	40.33	248.049	239.1	33.67	22.4881	0
620	37.44	109.041	89.7	35.22	73.8728	50.9	43.52	82.2889	62.5	40.49	255.418	246.1	33.38	19.9019	0
621	37.34	111.992	91.9	35.12	79.5451	55.5	43.41	85.3492	66.2	41.31	261.311	252.2	33.26	18.0453	0
622	34.64	115.806	100.5	31.02	78.8672	59.4	43.17	83.0687	68	37.59	264.875	257.4	31.48	16.499	0
623	34.48	124.143	108.6	30.87	83.0638	64.4	42.72	85.1371	69.9	37.43	293.236	284.7	31.32	14.4193	0
624	34.33	131.47	117.1	30.74	86.8976	67.3	40.71	88.5834	73.6	37.12	323.354	315.8	31.18	13.2845	0
625	34.22	138.213	123.7	30.64	89.9683	72.2	38.33	88.1477	73	37.08	329.163	321.5	31.07	13.2114	0
626	34.07	142.081	128.9	30.59	89.7153	71.8	37.58	83.1458	67.1	36.64	327.981	320.3	31.01	12.2124	0
627	33.85	143.781	130.4	30.48	92.3928	73.6	37.24	84.3253	68	36.61	330.738	323.1	30.98	12.9773	0
628	34.04	143.892	129.7	30.48	95.4518	77.4	37.54	85.6849	69.3	36.99	339.717	332.2	30.98	12.3286	0
629	34.16	140.301	125.5	30.59	90.7912	69.5	34.4	90.0501	74.6	38.22	325.158	316.5	31.01	13.218	0
630	34.25	134.865	119.2	30.67	87.5278	63.8	41.94	93.0059	77.6	37.21	304.635	295.3	31.09	16.4617	0
631	34.44	123.068	104	30.84	83.0393	59	42.69	88.6343	71.7	42.5	274.315	264.5	31.28	18.408	0
632	29.69	84.4897	59.4	26.99	41.2733	12.5	39.21	78.7244	55	44.14	204.643	189.2	29.55	22.0361	0
633	26.47	59.8802	28	25.51	37.7428	4	34.54	59.6237	29.3	36.36	142.599	120.5	25.08	29.0768	0
634	26.04	58.9943	26.2	23.56	38.2069	3.7	34.56	58.8489	27.6	32.1	133.005	109.8	25.09	30.4246	0
635	26.06	57.6587	24	23.58	38.3521	3.2	34.58	55.5522	23.4	31.36	127.69	103	25.23	31.3805	0
636	26.07	57.3356	24	23.59	38.134	3.3	34.6	54.4924	22.7	31.35	127.199	102.9	25.28	30.8368	0
637	26.08	56.3654	23	23.6	37.9324	3.1	34.61	54.8844	23.1	30.89	121.272	96.9	25.28	30.8469	0
638	25.95	52.4766	18.5	23.15	37.8044	2.5	34.27	51.4364	19	30.65	117.279	91.4	25.03	31.3342	0
639	26.07	53.9367	20.1	23.16	37.5635	2.4	34.29	50.64	18.4	30.74	117.998	92.2	25.06	30.9818	0
640	26.59	60.6815	29.2	26.42	38.1415	5	36.35	55.0688	25.3	34.2	165.409	144.8	26.78	27.9233	0
641	34.63	95.5197	75.8	31.21	43.4117	17.8	43.14	81.5357	60.4	38.71	255.5	246.6	32.62	21.3024	0
642	41.54	90.9461	72.9	40.58	41.1206	18.7	51.67	74.6745	54.8	41.71	243.362	234.4	44.69	22.72	0
643	38.86	92.5978	75	37.1	40.6474	18.2	48.13	76.136	56.4	43.23	245.714	236.9	38.36	22.2565	0
644	34.58	98.5081	79.9	31.16	40.117	18.3	43.09	80.4328	61.2	41.02	246.985	238.1	32.44	22.0087	0
645	34.48	107.691	86.1	31.08	42.2726	20.2	42.98	90.4025	68	39.64	258.128	248.3	32.32	21.2174	0
646	35.58	104.56	89.1	35.03	44.213	23.2	42.63	85.5347	71.2	38.51	263.327	256	34.83	18.25	0
647	35.44	113.294	96.5	34.89	48.4591	26	42.48	94.7807	79.2	38.38	282.188	274.9	34.68	17.6295	0
648	35.32	115.22	100.5	34.77	50.8443	29	36.89	100.077	84.4	37.15	304.995	296.5	34.56	17.4896	0
649	35.25	128.925	109.9	34.7	51.3765	30.5	39.9	101.99	86.2	38.17	318.287	310.3	34.51	17.3117	0
650	35.16	133.375	116.5	34.62	54.9419	30.8	39.63	102.315	86.4	38.18	324.121	316.6	34.41	15.6267	0
651	35.13	135.926	118.8	34.58	54.9128	30.5	39.6	101.234	85.3	36.01	329.654	322.2	34.37	14.9404	0
652	35.11	134.396	118.3	34.56	53.6772	29.5	39.72	102.897	87	36	329.247	321.8	34.35	13.8587	0
653	35.12	130.519	113	34.57	54.3058	28.8	39.27	103.416	87.6	36.96	304.671	296.5	34.34	13.1513	0
654	35.17	125.467	106.2	34.62	53.3373	24.8	39.74	99.1565	83.6	37.02	296.673	287.3	34.39	15.0438	0
655	35.24	123.124	104.2	34.69	52.7889	23.9	39.44	98.5241	80.1	39.06	286.619	274.3	34.48	18.4375	0
656	12.35	43.3934	8.4	11.44	38.5823	2.7	33.23	52.3941	20	30.03	107.118	82.1	11.73	32.8027	0
657	11.92	43.0113	6.3	11.44	38.8179	1.5	32.15	50.2497	15.6	27.27	88.3566	59.7	11.63	35.3376	0
658	11.87	42.982	6	11.39	38.9466	1.4	31.92	50.3215	15.3	27.31	87.6094	58.7	11.59	36.0129	0
659	12.26	43.1114	6.2	11.35	39.008	1.5	32.25	51.5743	16.7	27.33	88.8648	60.4	11.66	36.0281	0
660	12.2	43.4527	6.6	11.31	38.9683	1.5	32.09	51.1529	16.4	27.31	89.5134	61.4	11.62	36.1337	0
661	12.17	43.5361	6.5	11.27	39.1367	1.5	32.28	53.4717	18.5	26.5	88.6728	60.4	11.6	36.6179	0
662	11.66	42.9104	5.5	10.29	39.3482	1.4	30.91	47.9384	12.4	9.73	84.8802	55.5	11.57	37.2699	0
663	11.58	43.0672	5.6	10.18	39.4064	1.4	32.02	50.9901	15.4	24.22	86.2577	57	11.56	37.4215	0
664	17.23	44.2447	8.1	11.58	40.3606	3.2	34.48	56.1314	22.2	31.23	119.403	94.4	12.84	35.9667	0
665	35.62	101.679	80.7	35.07	53.1538	25.8	42.67	95.0587	73.9	39.48	271.3	261.4	35.8	20.4483	0
666	35.74	97.417	76.8	35.19	48.9301	25.3	42.81	87.2914	68.5	38.74	252.067	241.2	35.92	20.4855	0
667	35.9	95.9626	74	35.34	47.9588	23.8	42.98	84.041	63.4	38.63	249.351	238.6	36.1	22.2707	0
668	35.85	97.0444	75.6	35.3	49.7709	25.1	42.93	83.8298	63.5	38.6	257.712	247	36.03	23.6889	0
669	35.76	101.555	80.5	35.2	50.271	26.1	42.82	87.9735	68.4	39.65	260.617	248.4	35.89	22.0653	0
670	38.89	97.9396	81.7	35.71	55.7874	33.1	43.98	94.0594	72.7	39.52	280.402	272.2	38.08	17.7363	0
671	38.73	104.252	88.2	35.56	54.9673	33.7	37.95	99.9107	77.5	39.87	285.867	277.9	37.9	16.1698	0
672	38.56	114.87	99.7	35.41	60.4853	37.6	42.47	102.65	82.3	39.74	306.184	298.7	37.7	13.2702	0
673	38.42	116.184	101.8	35.28	64.4162	42.2	40.87	107.096	89.2	37.5	326.86	319.2	37.53	13.0157	0
674	38.33	130.805	112.1	35.19	68.3465	42.8	39.6	110.402	92.7	38.68	332.455	324.8	37.42	11.0655	0
675	38.29	131.753	113.9	35.16	71.861	44	37.96	110.128	92.1	36.23	330.848	323.2	37.38	13.4476	0
676	38.27	134.366	115.5	35.14	72.0951	45.4	37.95	108.018	89.8	36.21	330.645	323	37.36	16.3425	0
677	38.27	129.873	114.5	35.14	76.3579	45.5	38.04	109.388	91.5	36.66	328.643	321	37.35	19.0011	0
678	38.31	133.483	112.9	35.18	74.9972	43.4	39.59	108.969	91.2	37.43	325.237	317.6	37.4	22.3604	0
679	38.37	122.992	103.6	35.23	71.8428	40.2	39.65	110.232	90.1	35.56	317.805	308.2	37.46	24.5373	0
680	13.37	62.6492	28.5	0.74	46.3627	9.6	34.43	75.6201	43	29.25	118.281	94.5	13.9	33.1551	0
681	0.7	50.5148	13.5	0.69	41.3481	3.2	34.49	61.5174	26.3	26.87	95.014	67.1	12.99	36.5184	0
682	0.69	48.6657	11.4	0.69	41.3979	2.8	34.55	59.7879	24.2	26.82	93.6524	65	13	36.6007	0
683	0.69	48.1271	10.7	0.69	41.0568	2.7	34.59	58.8568	23.3	26.91	94.4552	65.8	12.97	36.3675	0
684	0.69	48.605	11.4	0.69	41.2585	2.8	34.62	60.0429	24.7	26.91	95.9211	67.4	12.94	35.852	0
685	0.69	48.2388	11.2	0.69	40.7736	2.7	34.65	57.531	22.2	26.91	95.0484	66.5	12.91	35.7459	0
686	0.69	48.2754	10.4	0.68	41.3208	2.5	34.65	55.988	20.4	26.9	92.2242	63	12.87	35.8899	0
687	0.68	48.9685	11.2	0.68	41.6941	2.7	34.66	56.8273	21.4	26.9	95.0169	66.4	12.86	35.8711	0
688	30.16	69.4177	35.6	27.56	45.882	9.1	38.37	78.0671	46.2	34.41	153.938	131.8	31.42	32.682	0
689	38.74	135.284	115.3	35.57	101.495	72.4	44.38	103.548	82.5	40.51	283.751	273.3	38.1	20.322	0
690	38.92	132.472	109.9	35.74	93.1245	67.3	44.57	98.2375	77	40.71	276.339	266.5	38.28	20.6769	0
691	39.1	126.72	108.7	35.9	88.2892	65.6	44.75	91.029	70.7	39.73	279.04	270.2	38.48	20.9251	0
692	39.05	128.054	109.4	35.86	91.5658	67.5	44.7	94.2695	73.7	39.7	274.253	264.5	38.41	20.4585	0
693	38.94	134.316	115.2	35.75	94.1734	67.3	44.58	96.3539	76.2	39.63	277.32	266.7	38.25	21.5059	0
694	37.37	136.822	123.2	35.28	100.885	78.1	41.38	88.2154	75.1	40.07	290.347	281.8	43.11	20.4059	0
695	37.18	145	134	35.1	107.713	90.5	43.26	104.335	88.3	40.36	316.835	309.9	42.86	18.994	0
696	37.01	161.61	147.1	34.93	118.744	101.8	40.04	111.552	95.3	38.19	343.733	336.5	42.61	16.577	0
697	36.84	179.389	166.1	34.78	130.428	111	37.26	104.409	85.8	34.55	333.204	325.8	42.36	13.483	0
698	36.79	182.703	170.1	34.73	133.981	113.7	37.21	102.595	84	34.41	328.779	321.3	42.3	14.5898	0
699	36.77	183.836	171.8	34.71	138.391	117.9	37	101.893	83.3	34.39	328.48	321	42.26	13.8792	0
700	36.77	181.673	170.2	34.71	130.873	113.6	37.2	103.046	84.5	34.61	331.909	324.5	42.27	14.8829	0
701	36.82	179.394	164	34.76	129.785	108.3	37.74	104.013	85.8	38.15	334.585	327.2	42.32	18.2413	0
702	36.97	168.358	149.6	34.9	118.67	97	42.51	109.517	92.4	40.42	289.306	279.9	42.49	19.8108	0
703	37.2	148.151	127.5	35.11	107.496	86	42.84	101.315	81.8	40.67	274.186	263.6	42.77	23.5155	0
704	12.93	72.2491	38.6	12.07	65.5112	30.5	35.71	75.1334	42.8	32.82	171.054	149.3	15.79	32.847	0
705	12.77	65.724	30.1	4.17	59.3463	22.7	34.32	66.3787	32	30.53	117.637	91.2	14.83	35.2874	0
706	12.72	62.7558	26.9	4.16	57.8668	21.1	34.33	63.92	29.2	30.54	116.073	88.9	14.62	35.2508	0
707	12.68	62.6418	27	4.14	57.6701	21.1	34.34	63.4802	29	30.54	117.404	90.4	14.73	34.931	0
708	12.65	63.05	27.6	4.14	58.1622	21.8	34.36	64.2209	29.9	30.54	119.829	93	14.71	34.5784	0
709	12.64	61.7316	26.1	4.13	57.2842	20.8	34.37	63.7268	29.2	30.53	118.232	91	14.71	34.7479	0
710	12.63	63.455	28	4.13	57.6713	21.3	34.37	64.0092	29.7	29.61	108.517	80.9	14.69	34.517	0
711	12.64	65.7886	30.8	4.13	59.4405	23.4	34.38	66.3653	32.6	30.51	122.914	96.5	14.71	33.9127	0
712	33.51	123.453	96.5	31.32	96.0648	66	42.8	93.7745	66.9	38.66	251.572	235.5	38.05	27.0152	0
713	37.62	123.061	105.1	35.04	111.734	89.6	43.7	89.3047	72.5	40.21	282.497	272.7	42.78	22.8443	0
714	37.84	116.219	97.5	35.25	102.124	79.2	43.93	82.8101	64.6	40.63	268.47	258.1	43.09	22.4527	0
715	37.81	118.798	99.6	35.22	99.5284	77	41.81	82.2634	64.5	41.59	264.039	253.4	42.97	22.7919	0
716	37.62	125.112	106.4	35.04	106.401	83.6	43.7	89.2352	72.4	41.53	268.916	259	42.63	23.4511	0
717	37.5	128.796	112	34.93	111.031	88.9	43.6	95.6728	76.2	40.55	275.738	266.2	42.45	21.9092	0
718	37.96	146.947	133.4	38.65	139.669	125.1	41.78	91.8137	77.8	46.82	323.807	316.4	44.69	15.8071	0
719	37.77	164.232	150.8	38.46	150.804	134.9	39.54	100.588	85.7	39.64	342.919	336.5	44.46	14.0519	0
720	37.62	172.213	159.8	38.3	164.757	151.3	40.69	109.893	93.4	37.54	358.499	351.6	44.27	11.6805	0
721	37.52	182.392	170.7	38.2	173.969	156.8	39.61	108.874	92.8	36.58	357.748	350.8	44.15	10.8925	0
722	37.45	190.705	178.6	38.14	179.962	164.2	38.7	111.085	94.8	36.52	356.123	349.2	44.06	10.4382	0
723	37.42	195.827	183.6	38.1	184.057	168.2	38.67	112.31	95.9	36.39	359.406	352.5	44.02	10.0046	0
724	37.42	192.122	179.5	38.1	186.076	170.6	38.8	112.156	95.7	36.49	360.088	353.2	44.02	9.97207	0
725	37.46	192.423	177.9	38.15	180.716	164.3	39.62	111.895	95.9	37.4	353.306	346.5	44.06	12.6678	0
726	37.6	172.907	156.5	38.29	169.164	151.2	41.42	106.124	90.1	43.03	336.08	327.9	44.23	16.3832	0
727	37.83	167.241	149	38.52	148.41	129.2	41.64	98.2306	78.5	43.98	307.524	296.3	44.52	19.7551	0
728	26.79	79.6546	46.5	26.16	71.1099	36.7	36.4	73.9633	41.2	33.3	178.424	156.7	28.49	32.7831	0
729	12.25	63.5157	27.5	11.92	61.5817	24.7	34.58	54.8908	19.3	30.54	127.711	100.5	14.53	36.0605	0
730	12.23	63.4231	27.2	11.89	60.9683	23.9	34.1	57.1875	21.3	30.55	122.266	94.8	14.5	36.4071	0
731	12.18	64.23	28.1	11.84	61.6036	24.6	34.6	61.8145	26	30.55	124.321	97.2	14.45	36.3598	0
732	12.14	65.5441	29.6	11.81	62.9614	26.1	34.61	63.1262	27.5	30.54	126.493	99.8	14.42	36.1584	0
733	12.1	65.6638	29.9	11.77	63.6326	26.9	34.61	62.1131	26.7	30.52	124.804	98.3	14.38	35.9089	0
734	12.08	63.9369	28	11.75	62.2582	25.4	34.61	60.794	25.2	30.06	118.38	90.9	14.36	35.9021	0
735	24.91	64.7845	29.6	11.74	63.3524	27	35.67	63.1036	28.1	30.51	125.285	99.1	14.34	35.119	0
736	34.22	105.447	75.4	30.62	85.0515	52	41.17	96.4399	67.5	37.94	211.703	192.1	35.27	30.7303	0
737	36.13	129.71	108.9	34.44	108.915	83.8	42.06	111.148	93.7	46.04	298.387	288.8	40.07	26.2875	0
738	41.23	131.852	110.7	40.12	105.785	80.5	62.98	113.362	95.4	46.24	286.402	277.3	43.86	25.3641	0
739	36.32	124.559	104.1	34.63	103.521	79.1	42.26	107.649	90.9	46.33	283.899	274.7	39.45	23.4482	0
740	35.82	123.603	105	34.46	104.448	81.7	42.07	110.776	96.2	46.27	286.391	278	38.53	20.6582	0
741	35.72	123.225	105.1	34.36	105.755	83.4	41.97	112.898	96.1	46.18	299.013	288.9	38.28	18.7596	0
742	32.54	128.214	113.9	31.3	93.2902	75.8	37.43	109.609	97.9	36.52	318.164	312	33.76	13.1081	0
743	32.38	134.564	124.1	31.15	98.3022	84.3	36.43	120.239	107.2	36.33	335.687	329.5	32.85	9.54828	0
744	32.25	149.32	139.5	31.02	104.926	92.4	36.17	130.196	116.9	35.42	340.377	333.9	33.38	8.80168	0
745	32.16	171.797	160.6	30.93	112.265	100.4	35.48	135.575	121.6	35.24	352.584	346.1	32.86	8.39241	0
746	32.11	176.73	165.8	30.88	116.309	104.3	35.15	137.947	123.7	35.18	354.558	348.1	32.81	8.33086	0
747	32.08	180.66	169.5	30.86	119.958	106.6	35.44	140.937	126.7	35.16	355.338	348.9	32.78	8.18834	0
748	32.08	180.795	169.3	30.86	118.311	106.2	35.29	140.279	126	35.26	348.42	342	32.77	8.15918	0
749	32.11	169.028	158.5	30.89	114.423	102.2	35.65	136.449	122.2	35.64	344.522	338.2	32.8	8.03411	0
750	32.21	155.458	140.6	30.99	109.013	93.5	36.27	126.333	113.1	36.2	329.504	323.2	33.65	7.76477	0
751	32.86	140.61	126.6	31.57	101.065	83.5	36.46	111.85	98.3	35.95	305.464	298	34.66	17.1306	0
752	26.1	91.1055	59.7	26.28	74.9531	42	33.91	87.9935	59.6	33.61	219.551	201.2	26.5	31.1398	0
753	23.74	58.7576	23.4	4.86	47.6644	10.6	32.08	57.097	24	30.08	148.456	123.9	10.98	35.6474	0
754	23.74	58.0695	22.5	4.85	47.6701	10.4	32.08	56.3451	22.9	28.95	130.546	105	10.94	35.9917	0
755	23.75	58.2361	22.8	4.84	47.4832	10.4	32.09	56.4517	23.2	28.95	131.634	106.5	10.91	35.8909	0
756	23.76	58.8941	23.7	4.84	47.48	10.6	32.11	56.2559	23.3	28.95	131.123	106.3	10.89	35.5149	0
757	23.76	57.0312	21.6	1.68	46.8013	9.8	32.11	55.1758	21.9	28.66	124.811	99.2	10.87	35.699	0
758	23.35	54.8264	18.9	1.47	45.7585	8.2	32.1	53.3662	19.4	27.31	112.364	84.7	10.86	36.0535	0
759	23.77	55.1005	19.3	1.69	45.3837	8.1	32.11	53.2998	19.5	27.61	118.228	91.2	10.85	35.8679	0
760	26.91	73.5852	40.9	26.38	58.6289	23.7	36	67.4762	37.6	31.06	163.728	141.8	27.35	32.6712	0
761	31.96	88.0293	66.3	30.97	63.2982	38.4	44	72.3193	53	36.52	213.204	203.9	33.14	26.4041	0
762	34.81	94.2563	74	31.15	63.6686	39.8	49.55	85.7884	69.1	39.31	216.082	205.8	33.86	24.3997	0
763	32.15	95.6584	75.9	31.15	64.8637	41.1	41.06	86.583	69.8	45.46	228.894	218.6	33.31	24.7748	0
764	31.92	97.4666	78.2	30.99	68.269	45	38.55	99.3793	81.4	36.79	246.895	238.1	33.05	24.053	0
765	31.84	117.726	101.4	30.91	74.0415	50	38.26	101.708	89.3	36.65	267.442	259	32.94	22.6257	0
766	33.32	129.997	117.1	32.43	72.8386	54.8	33.61	111.987	99.1	35.33	286.188	279.3	36.45	15.4161	0
767	33.16	141.74	129.3	32.28	85.107	66.2	37.15	117.951	105.1	35.18	311.01	303.4	36.26	13.7571	0
768	33.04	160.485	148.2	32.15	89.7939	71.6	36.16	120.571	107.1	36.17	326.336	319.4	36.05	12.499	0
769	32.94	165.214	154.2	32.06	95.5004	77.4	35.11	121.28	107.7	36.04	339.919	333	35.93	9.95088	0
770	32.89	169.437	158.4	32.01	97.91	79.8	34.82	119.924	105.8	35.87	344.557	337.7	35.69	9.60126	0
771	32.86	172.361	161	31.98	100.61	80.9	34.8	117.175	103	35.85	348.338	341.5	35.66	9.59261	0
772	32.86	175.01	163.1	31.98	100.936	80.7	35.62	113.021	99.3	35.99	344.636	337.7	35.65	9.60023	0
773	32.89	160.975	150.4	32.01	96.0832	76.6	36.25	114.086	100.7	36.72	324.582	317.7	35.87	10.4473	0
774	33.02	149.241	134.8	32.13	85.3885	64.4	32.82	119.185	106	35.04	297.616	289.7	36	13.8388	0
775	33.21	137.107	118.2	32.32	78.3459	55.9	33.49	108.542	93	36.34	279.266	268.7	36.23	18.3422	0
776	11.51	58.0172	24.4	11.37	47.1376	11.6	32.12	56.7514	25.6	32.06	158.097	135.9	12.24	31.6302	0
777	10.95	52.9387	17.3	10.94	46.2968	9.4	30.26	52.596	18.8	28.78	116.984	90.6	12.01	34.1421	0
778	10.89	52.8889	17	10.88	46.3138	9.2	30.25	53.4161	19.3	28.28	116.501	90	11.94	34.7269	0
779	10.87	53.717	17.8	10.86	46.6845	9.5	30.27	55.3307	21.2	28.28	119.439	93.3	12.06	34.943	0
780	10.84	54.3081	18.3	10.83	47.3115	10	30.28	56.0081	21.8	28.27	121.442	95.5	12.03	35.2425	0
781	10.82	54.0052	17.8	10.81	47.1671	9.7	30.27	56.1412	21.7	28.02	119.673	93.4	12.01	35.6164	0
782	0.68	53.6294	16.5	8.98	45.9908	8.2	27.88	52.4524	17.4	26.25	102.795	74.2	11.86	36.0272	0
783	4.8	52.753	16.1	3.58	45.9769	8.2	29.97	52.6329	17.6	26.2	103.13	74.6	11.95	36.0518	0
784	23.07	58.1458	23.1	10.8	48.0121	11.2	30.8	57.0917	23.8	30.62	162.617	139.8	12.04	34.4007	0
785	33.5	107.632	88.9	32.39	71.9988	47	33.74	95.3723	79.4	35.3	275.68	266.2	36.71	23.7386	0
786	33.68	100.174	82.4	32.57	65.0149	41.4	33.9	89.1002	71.2	35.49	264.348	255	36.95	22.1318	0
787	33.69	96.2721	78	32.58	65.589	42.5	36.58	89.2349	70.9	35.59	254.636	245.7	36.89	22.0637	0
788	33.53	103.424	86.5	32.42	67.8383	46.1	38.53	93.1535	77.1	36.66	258.014	248.8	36.61	19.7577	0
789	33.44	100.118	84.4	32.33	68.4777	47	33.69	94.9632	81.6	35.42	266.859	258.6	36.48	22.2474	0
790	34.13	114.336	99.9	33.98	86.0514	68.7	38.65	114.768	96.4	35.58	277.328	270.7	39.27	15.9783	0
791	33.97	121.779	108.8	33.82	98.6286	81	38.48	122.139	106.7	36.54	297.354	290.6	39.07	11.9406	0
792	33.84	132.896	119.9	33.69	107.4	88.7	36.27	128.156	114.6	36.41	318.052	310.2	38.91	10.603	0
793	33.75	139.135	125	33.6	115.599	93.3	36.18	134.77	121.6	34.79	321.901	314	38.8	12.0837	0
794	33.7	143.429	129.7	33.55	118.026	98.2	33.5	137.892	125	34.74	324.913	317.7	38.74	14.1685	0
795	33.67	149.478	133.2	33.52	120.678	99.7	38.07	139.501	126.6	34.22	324.373	316.4	38.7	12.5972	0
796	33.67	145.831	131.8	33.52	120.557	100.7	38.07	137.846	124.9	34.22	325.763	319	38.7	13.8768	0
797	33.71	147.324	128.2	33.56	118.369	93.9	33.51	137.48	123.8	36.28	324.164	316.6	38.74	16.9348	0
798	33.82	142.406	119.5	33.67	110.74	85.8	36.24	128.431	111.9	36.39	304.834	297.9	38.87	19.3402	0
799	34.02	130.424	108.7	33.87	100.961	76.6	33.79	121.288	102.4	34.97	282.861	271.8	39.11	21.2999	0
800	12.91	75.3978	42	12.81	70.6983	35.4	33.55	70.3332	39.4	30.91	172.498	151.1	14.6	33.7216	0
801	11.71	59.4964	23.4	11.58	57.7861	20.7	32.05	57.5547	23.6	28.21	118.697	92.3	12.95	35.8347	0
802	10.5	55.2395	18.8	9.45	52.741	15.4	32.04	57.2037	23.1	28.04	116.288	89.6	12.89	35.8505	0
803	10.44	55.1727	18.9	9.4	52.586	15.4	32.05	56.5987	22.7	28.04	117.982	91.6	12.82	35.5502	0
804	10.4	55.7126	19.5	9.37	52.8526	15.7	32.06	58.0079	24.2	28.02	119.328	93.2	12.79	35.6311	0
805	10.38	55.5867	19.2	9.35	52.7077	15.4	32.05	59.3321	25.3	27.45	116.748	90.2	12.77	35.9962	0
806	0.63	55.4559	18	0.65	52.7471	14.5	31.93	57.9231	23.1	25.04	98.8519	69.9	12.74	36.2836	0
807	0.63	55.4499	18	0.65	52.8463	14.6	32.05	59.2002	24.6	25.96	103.92	75.3	12.71	36.4307	0
808	22.88	58.0602	22.7	9.33	54.1922	17.5	33.94	68.0035	36.3	30.09	150.186	126.6	12.91	34.9843	0
809	34.28	112.584	93.4	33.31	107.181	82	38.79	112.208	90.6	36.65	276.488	265	38.62	21.7196	0
810	34.45	102.985	86.8	33.48	100.12	78.8	36.86	100.506	80.9	36.77	271.163	262.4	38.85	19.8507	0
811	34.45	106.03	89.1	33.48	101.907	78.9	38.96	100.915	81.9	36.86	269.622	260.7	38.78	20.7104	0
812	34.28	113.835	97.6	33.31	109.974	87.2	38.79	104.109	86.6	36.8	271.273	262.7	38.49	18.8894	0
813	34.19	120.316	106.1	33.23	113.906	91.1	36.6	106.576	89.9	36.73	273.809	265.4	38.36	19.8359	0
814	35.35	128.329	110	33.04	115.595	96.3	40.45	104.7	89.7	35.98	304.943	297.9	36.23	17.9279	0
815	35.22	135.412	117.9	32.91	124.468	105.8	38.2	111.794	97.6	35.88	310.886	303.7	36.08	19.349	0
816	35.11	148.158	130.3	32.81	129.562	112.6	40.03	121.865	108.8	35.11	321.659	314.5	35.96	16.3439	0
817	35.04	157.306	138.7	32.74	137.665	117.7	39.82	125.433	113	33.74	316.219	309.3	35.9	15.5939	0
818	34.95	162.638	145	32.66	141.955	120.5	34.13	132.151	119.1	33.68	337.894	330.7	35.79	13.5694	0
819	34.92	165.186	146.4	32.63	144.343	123	34.05	132.542	119.5	35.63	341.136	333.5	35.76	16.1368	0
820	34.9	168.514	151.3	32.61	143.098	122.1	33.58	131.302	118.3	33.63	339.327	332.3	35.74	14.8289	0
821	34.91	163.865	145.6	32.62	144.13	123.4	33.59	132.148	119.2	35.63	332.813	325.6	35.74	13.85	0
822	34.96	159.262	139.1	32.67	137.983	115.1	39.75	129.565	116.3	35.87	316.881	309.8	35.8	16.3101	0
823	35.04	149.542	128.2	32.74	130.243	109.8	33.32	119.035	102.4	35.58	299.916	288.5	35.66	14.6779	0
824	10.28	59.136	24.8	0.69	54.1471	18.4	29.32	59.5497	27.8	27.7	131.247	107.7	12.07	33.2238	0
825	7.97	54.5803	18.4	0.69	51.517	13.7	20.76	55.7843	21.7	26.07	102.453	74.6	11.92	35.5186	0
826	7.96	54.4368	18.1	0.69	51.5375	13.6	20.76	55.3642	21.1	26.1	102.253	74.3	12.06	35.8051	0
827	3.93	54.9936	18.8	0.69	52.0608	14.2	20.75	55.7509	21.7	26.1	104.034	76.5	12.03	35.68	0
828	7.91	55.3547	19.3	0.68	52.476	14.7	20.74	55.9696	22.1	26.09	105.252	78	12.01	35.4489	0
829	7.9	55.7376	19.7	0.68	52.664	14.9	20.73	56.7522	22.9	25.88	105.518	78.3	12	35.5733	0
830	3	54.0688	17.5	0.63	50.9249	12.8	19.77	54.5886	20	8.55	97.9826	68.6	11.83	35.9298	0
831	7.58	54.2807	17.7	0.63	51.264	13.1	19.81	55.0868	20.5	9.99	98.0761	69.4	11.82	36.243	0
832	10.14	60.1974	25	0.68	54.0239	17.3	31.93	62.008	29.2	28.56	138.654	114.6	12.16	34.9384	0
833	35.35	162.336	140.6	33.03	137.133	112.4	35.95	112.961	94.6	35.56	257.946	247.4	36.68	21.9057	0
834	35.47	145.591	128.8	33.14	121.285	101.4	40.8	97.4833	83.4	34.82	253.062	244.3	36.8	19.5181	0
835	35.63	141.238	124.3	33.3	116.143	95.7	40.97	90.7601	76.5	34.95	246.016	236.8	36.99	20.675	0
836	35.6	141.149	124.4	33.27	116.084	95.6	38.83	96.6922	82.1	34.92	250.24	240.9	36.93	20.0659	0
837	35.51	150.279	132.1	33.18	117.59	97	38.2	98.0041	83.4	34.87	258.703	248.7	36.8	19.2425	0
838	35.1	158.404	142.5	32.73	138.742	119	38.92	107.93	92.2	34.28	272.375	264.5	35.77	16.1799	0
839	34.96	171.419	157.1	32.6	143.099	124.6	38.78	113.23	99.7	34.11	271.319	264.5	35.6	13.0525	0
840	34.81	175.798	163.4	32.47	162.438	144.1	38.64	124.797	111.8	35.1	297.124	289.9	35.42	13.1367	0
841	34.69	199.568	188.3	32.35	180.647	160.2	35.9	132.339	118.2	35.65	293.469	286.7	35.26	12.0779	0
842	34.61	207.744	193.5	32.28	189.997	169.2	35.83	136.015	123	35.59	295.999	289.2	35.16	13.9492	0
843	34.58	212.786	196.1	32.25	191.67	170.9	35.8	136.977	124	35.56	295.067	288.2	35.13	14.1846	0
844	34.57	212.06	197.8	32.24	189.708	172.1	38.39	140.823	127.6	35.54	289.419	282.6	35.11	12.7188	0
845	34.57	202.894	186.5	32.24	187.809	166.7	38.4	140.729	126.8	35.81	295.81	288.6	35.11	14.2744	0
846	34.61	203.708	186.1	32.28	180.72	158.3	35.86	130.3	112.2	34.75	286.045	277.5	35.15	17.7564	0
847	34.34	188.981	171.7	32.25	175.125	153.5	38.5	129.049	110	35.4	264.431	253	34.55	17.8445	0
848	11.71	72.7573	39.4	10.85	66.1241	30.9	32.76	64.5588	33.5	27.9	134.421	111	12.39	33.8978	0
849	11.33	61.4092	25.6	10.64	59.9242	23.1	32.5	58.9285	25.4	27.21	115.772	88.9	12.21	35.9112	0
850	11.33	60.7493	24.8	10.64	59.5079	22.6	32.87	58.9301	25.2	27.24	115.809	88.8	12.25	36.2137	0
851	11.29	61.1219	25.3	10.61	59.9833	23.2	32.9	59.5276	26	27.24	118.522	91.9	12.22	36.0697	0
852	11.27	61.8674	26.2	10.59	60.7685	24.1	32.93	59.7204	26.4	27.24	120.493	94.2	12.21	35.8677	0
853	11.25	61.5901	25.8	10.57	60.6776	23.9	32.96	59.9785	26.5	27.24	118.894	92.4	12.2	36.1842	0
854	11.23	60.2256	24	10.45	58.9431	21.8	32.96	58.2775	24.2	25.7	102.35	73.6	12.19	36.4996	0
855	11.21	60.6776	24.5	10.53	59.2072	22.1	32.96	58.6191	24.6	25.85	106.102	77.6	12.17	36.183	0
856	27.93	88.3158	55.9	26.92	84.1765	50	36.41	75.7102	45.4	29.97	166.986	144.5	28.81	33.5878	0
857	35.35	132.656	113.7	32.74	131.28	110.7	41.54	78.7623	60.9	36.43	266.609	256.7	35.83	22.1216	0
858	35.47	129.989	112.9	32.85	123.129	101.9	41.28	79.0382	64.2	36.56	254.076	246.5	35.94	20.6481	0
859	35.62	121.365	103.9	32.99	117.576	97.3	43.94	81.4189	66	34.68	255.696	248.5	36.12	21.4634	0
860	35.63	119.652	102.6	32.99	117.2	96.4	41.47	83.42	68.2	36.7	254.114	245.8	36.1	21.5411	0
861	35.55	124.261	107.7	32.92	122.73	102	41.12	101.846	90.3	36.66	272.512	264	35.98	20.3825	0
862	33.01	156.143	141.5	32.2	128.1	108.9	40.96	109.012	97.7	35.5	281.933	275.4	36.59	22.6523	0
863	32.84	181.258	165.9	32.04	163.163	145.1	35.95	121.837	110.7	35.2	319.365	313	34.29	19.4999	0
864	32.69	200.266	186.6	31.89	188	171.6	33.55	133.53	122.4	34.57	331.354	324.9	33.59	14.7348	0
865	32.54	218.782	208.2	31.74	207.909	194.4	37.65	142.52	130.9	34.48	342.555	336.1	33.36	9.15526	0
866	32.5	223.271	214.1	31.7	213.027	199.3	35.16	151.464	139.1	34.44	343.158	336.7	33	7.76304	0
867	32.49	223.864	214.5	31.69	213.165	198.7	37.02	148.223	135.8	34.41	334.009	327.5	32.94	8.24191	0
868	32.49	220.495	209.3	31.69	210.939	196.5	35.6	141.608	129.8	34.43	305.388	298.9	32.96	8.40363	0
869	32.53	212.778	200.7	31.73	204.829	189	35.79	138.424	126.7	35.14	311.194	304.7	33.18	8.63318	0
870	32.64	197.173	183.7	31.84	189.49	172.2	36.02	126.211	114.8	35.25	287.372	279.5	33.29	9.67736	0
871	32.83	180.197	166	32.03	159.15	142.6	33.49	115.558	103.7	35.14	259.901	252.7	33.39	10.3223	0
872	28	113.237	92.5	27.48	102.487	79.2	37.39	96.6447	78.6	33.57	230.555	218	28.17	19.7522	0
873	26.23	86.6302	58.5	25.67	76.1641	45.9	34.61	77.1674	50.6	30.14	164.009	144.5	24.04	26.9619	0
874	25.98	79.2321	48.6	24.76	67.7854	35.2	34.37	70.198	41.6	30.06	155.805	133.7	24.05	28.985	0
875	25.96	77.7101	46.8	24.36	66.7589	33.9	34.37	69.2582	40.4	30.05	152.543	129.8	24.2	29.2138	0
876	25.97	77.6633	46.8	24.35	65.806	33.1	34.41	67.9646	39.1	30.04	157.821	135.1	24.22	29.0797	0
877	25.6	73.2765	42.1	24.27	64.8635	32.3	34.39	67.6845	38.9	29.63	153.405	130.6	24.24	28.9542	0
878	25.96	80.6808	51.3	24.35	66.7379	35.3	34.38	70.2737	42.9	30.02	164.148	142.8	24.24	27.5654	0
879	26.05	83.3737	55.2	24.9	70.1946	39.8	34.4	73.3438	47.3	30.12	175.897	156.2	24.25	26.1172	0
880	29.64	119.911	96.9	28.21	109.652	84.2	33.84	90.7791	69.2	34.66	229.641	214	28.22	21.4423	0
881	33.23	150.524	133.5	32.42	135.564	116.6	37.67	98.4308	83.4	35.64	239.929	233.1	33.44	16.637	0
882	33.42	135.723	120.9	32.6	120.152	101.2	40.42	95.019	80.4	35.79	260.619	254.3	33.81	18.6231	0
883	33.41	137.723	121.7	32.59	118.896	102	40.4	98.0464	84	35.87	256.658	250.3	33.72	17.7378	0
884	33.24	147.569	132	32.42	128.948	114	37.13	100.898	90	35.81	264.734	258.3	33.33	15.2974	0
885	33.14	156.401	141.1	32.32	139.438	122.8	33.86	101.827	90.8	35.73	276.479	270.1	33.16	13.067	0
886	31.3	162.975	151.4	30.13	146.988	132.5	36.68	108.679	97.2	34.67	295.523	288.8	31.02	9.11072	0
887	31.1	175.341	165.5	29.97	157.505	144.3	36.23	113.473	101.1	34.4	305.954	299.1	29.95	9.33889	0
888	30.88	181.737	172.5	29.84	167.692	155.5	35.5	107.952	94.9	33.99	316.524	309.7	29.59	9.35227	0
889	30.21	183.6	174.3	29.75	179.038	167.2	33.93	108.296	95	33.78	319.575	312.7	27.75	9.33651	0
890	29.63	188.977	179.6	29.58	184.431	173.9	33.83	103.529	90.2	33.73	320.692	313.8	27.14	9.46949	0
891	29.22	186.558	177.1	29.18	184.589	174	33.72	97.8287	84.6	33.7	316.615	309.7	27.06	9.50459	0
892	28.91	189.462	180	28.98	185.483	174.9	33.72	94.7024	81.5	33.7	319.579	312.7	27.28	9.37402	0
893	29.83	191.938	182.6	29.21	184.978	174.4	33.76	98.8875	85.7	34.07	306.687	299.8	28.16	9.38255	0
894	30.62	184.148	174.9	29.8	177.725	165.7	35.23	104.522	91.5	34.28	299.587	292.7	28.82	9.37533	0
895	31.11	166.066	156.8	29.98	158.236	146.1	36.37	108.317	96.4	34.48	278.303	271.5	29.95	9.60506	0
896	29.2	141.351	126	27.9	117.969	100.6	35.77	91.7338	76.3	34.17	261.361	252	27.56	14.1089	0
897	27.85	114.748	95.7	26.87	99.4164	78.6	35.24	89.1955	70.8	33.53	238.371	226.7	27.61	16.7106	0
898	27.83	109.44	89	26.76	95.9792	73.9	34.66	84.7779	65	33.56	234.17	221.7	27.63	17.9591	0
899	27.82	104.678	81.8	26.74	92.1457	67.7	34.69	80.8544	59	33.5	225.631	211	27.66	20.0495	0
900	27.83	105.169	81.9	26.77	92.3902	67.5	34.7	79.7747	57.6	33.12	222.775	207.7	27.7	20.4525	0
901	27.84	106.748	82.9	26.8	94.14	68.8	34.69	78.8439	56	33.21	224.551	208.9	27.71	20.8766	0
902	27.93	108.792	86	26.93	98.8313	74.4	35.83	86.0351	65.1	33.56	236.071	221.4	28.03	20.258	0
903	30.34	142.902	125.3	28.87	122.788	102.5	37.18	88.8955	73.2	34.24	252.572	241.8	30.23	16.5895	0
904	32.28	123.546	107.6	30.9	128.218	109.8	40.3	90.3098	72.7	35.12	256.402	247.3	32.82	20.7451	0
905	32.37	118.304	102.3	30.99	120.39	102.7	40.71	93.0241	75.2	36.05	246.217	238.7	32.96	20.943	0
906	32.54	109.743	92.2	31.16	112.311	90.9	41.58	92.1775	75.5	39.09	253.653	244.7	34.42	22.9207	0
907	32.51	115.975	99	31.12	121.521	101.2	40.68	105.905	89.5	37.47	263.328	254.8	33.07	22.0271	0
908	32.34	134.964	120.2	30.96	127.134	109.4	40.3	116.906	102	36.21	249.842	241.2	32.81	21.6295	0
909	32.24	153.971	138.2	30.86	135.303	115.8	39.89	118.068	107.2	36.1	268.529	261.2	32.68	21.6785	0
910	30.82	155.985	143.3	29.87	153.138	137.9	37.52	108.425	97.4	35.08	286.531	280.2	32.65	18.8019	0
911	30.57	174.695	164.2	29.12	153.94	140.2	35	119.375	108.2	34.84	306.275	299.9	32.46	14.1767	0
912	30.3	192.932	182.4	28.99	163.533	151.7	36.86	132.217	120.4	34.36	316.56	310.2	32.31	10.7907	0
913	30.2	203.392	193.8	28.89	178.733	165.9	36.61	140.698	128.4	34.14	335.206	328.3	31.21	8.82666	0
914	30.14	207.466	198.1	28.84	184.826	173.4	36.34	140.648	128.3	34.08	333.056	326.5	30.39	8.86703	0
915	30.11	206.844	197.4	28.81	187.455	175.4	36.15	138.724	126.3	34.06	325.197	318.5	29.94	8.88546	0
916	30.11	206.188	196.7	28.81	184.301	171.3	36.39	139.229	126.9	34.17	319.164	311.7	29.94	8.89933	0
917	30.15	200.021	189.1	28.84	180.123	164.3	32.03	138.733	126.5	34.53	314.751	308.2	29.98	8.91283	0
918	30.37	181.57	169	28.94	169.167	152.1	32.98	118.643	107.2	34.72	271.59	264	31.17	8.91359	0
919	30.58	156.51	142.8	29.44	146.279	129	35.7	109.13	94.7	34.92	253.538	244	31.89	12.8258	0
920	24.54	54.9639	22.2	23.45	43.4859	9	33.13	56.216	26.3	30.84	183.297	162.1	1.65	30.1067	0
921	22.8	52.5452	17.8	14.8	42.9966	6.9	31.8	49.9561	17.1	28.37	140.88	115.7	0.81	33.2221	0
922	22.81	52.5096	17.8	14.77	42.9867	6.9	31.81	50.2815	17.5	28.29	138.773	114	0.82	33.4718	0
923	22.82	52.4706	17.6	14.77	43.3505	7.1	31.83	50.6035	17.6	28.3	137.183	112.1	0.81	33.4906	0
924	22.83	52.7818	17.9	14.76	43.4836	7.2	31.85	51.0109	18	28.3	140.198	115.2	0.81	33.7852	0
925	22.84	52.3205	17.2	14.74	43.5633	7.1	31.86	50.7216	17.4	28.29	136.213	110.6	0.68	33.8182	0
926	22.84	50.7111	15.1	9.47	42.9442	6	31.71	49.7284	15.8	27.8	125.63	98.8	0.68	34.7094	0
927	22.86	51.1693	15.5	10.45	42.8854	6	31.84	49.8007	15.8	28.08	126.694	99.9	0.67	35.0032	0
928	24.68	55.2502	20.8	23.57	43.7959	7.8	33.32	56.6708	24.9	29.69	165.208	142.3	25.71	32.9379	0
929	30.51	109.719	88.2	28.71	57.1735	31.3	39.02	86.3452	64	35.09	246.629	236	33.35	23.9907	0
930	33	97.3514	76.5	33.84	56.9384	32.5	45.19	83.6364	65.8	36.58	252.247	242.6	41.05	24.298	0
931	30.84	102.961	83.7	31.3	57.9737	33.3	40.19	91.2182	72.6	43.34	264.543	254.9	35.72	23.9621	0
932	30.51	114.641	94.8	28.71	59.9521	36.2	39.53	100.755	81.2	35.74	254.82	245	33.22	22.8768	0
933	30.42	122.891	102.3	28.63	64.8051	40	38.92	103.729	88.8	35.2	255.283	246.6	33.09	21.5264	0
934	30.57	134.627	114.2	33.33	67.533	43.6	32.37	102.759	90.3	34.64	270.55	264	33.73	19.1307	0
935	30.32	144.302	128.7	33.15	69.7621	46.8	36.54	115.882	102	34.13	296.316	289.4	33.54	15.8373	0
936	30.19	151.448	138.4	33	72.396	51.4	35.3	122.621	107.4	33.73	308.975	302.1	33.39	14.6984	0
937	30.09	170.078	157.5	32.89	78.4011	56.9	34.88	126.683	111.2	33.4	332.062	325.1	33.27	14.1453	0
938	30.03	176.44	164.1	32.84	81.4967	59.4	34.09	121.268	105.1	33.35	340.954	334	33.22	15.9072	0
939	30.01	179.113	165.7	32.8	82.0918	61.2	34.06	121.099	105	33.32	342.651	335.7	33.18	17.7401	0
940	30.01	178.661	166.3	32.8	81.4078	60.7	34.07	119.506	103.5	33.32	312.479	305.4	33.18	17.1682	0
941	30.04	170.616	156	32.84	80.1174	58.5	34.98	124.546	109.6	33.7	296.528	289.6	33.21	16.4332	0
942	30.15	154.445	136.5	32.96	75.7001	52.6	35.92	114.934	100.1	34.14	297.266	290.4	33.33	18.2501	0
943	30.34	137.803	118.2	33.17	69.5721	41.7	31.19	107.546	87.7	33.7	230.627	219.2	33.55	19.8347	0
944	11.25	48.2735	13.5	11.37	45.7355	9.9	30.53	51.1064	18.4	28.2	132.96	108.3	0.81	33.1089	0
945	10.78	46.5274	10.5	3.62	42.8109	5.9	30.55	48.158	13.9	27.96	117.002	89.8	0	34.8889	0
946	10.73	46.544	10.4	3.6	43.001	6.1	30.56	48.9647	14.7	27.97	117.429	90.2	0	34.8236	0
947	10.7	46.7947	10.8	3.59	43.3848	6.6	30.59	48.7633	14.7	27.99	119.832	93	0	34.5991	0
948	10.67	46.9947	11.1	3.58	43.81	7.1	30.62	50.0321	16.1	28	120.6	94	0	34.4398	0
949	10.66	46.8632	10.9	3.57	43.1646	6.4	30.63	49.9263	15.9	28	119.812	93	0	34.5711	0
950	10.55	46.2495	9.9	3.57	42.5757	5.5	30.64	47.9462	13.4	27.48	110.593	82.4	0	35.0637	0
951	10.65	46.213	9.9	3.57	42.5611	5.5	30.66	48.7185	14.2	27.5	111.962	84	0	35.1107	0
952	22.9	47.1759	12.2	11.16	44.3607	8.4	32.07	47.5434	14.5	29.28	141.722	117.1	1.58	33.5238	0
953	30.82	89.555	65.1	33.59	57.5194	30.9	35.86	83.4247	61.9	34.73	212.983	201.6	32.59	24.5156	0
954	30.94	82.774	62.2	34.35	52.7517	29.4	39.38	80.1928	61.8	39.7	258.322	248.1	36.65	24.5469	0
955	30.94	81.699	62	33.72	53.1831	30.4	38.95	85.5118	66.2	58.83	265.85	255.6	32.68	24.3736	0
956	30.78	87.1609	67.1	33.55	56.566	34.6	37.87	90.4987	73	35.64	257.406	247.2	32.42	21.0612	0
957	30.69	88.7692	69.6	33.46	58.4682	35.8	37.69	94.2097	77.3	34.78	254.869	246.1	32.3	19.7097	0
958	31.63	87.988	71.6	30.63	63.6242	42.6	37.33	90.3649	77.2	34.06	265.934	259.3	31.51	18.4792	0
959	31.46	99.3106	85	30.47	77.0354	55.1	33.55	100.739	86.2	32.45	293.703	286.7	31.33	17.7523	0
960	31.32	116.102	103.7	30.33	81.0097	61.2	35.96	110.988	96.5	33.12	307.657	300.6	31.19	14.9358	0
961	31.22	123.461	110.9	30.24	84.6586	63.8	35.62	113.541	98.7	32.94	310.658	303.6	31.09	13.3921	0
962	31.16	130.431	115.3	30.18	86.2971	66.7	34.72	110.555	95.2	32.8	303.989	297.1	30.76	14.21	0
963	31.13	132.652	118.6	30.09	84.8283	65.9	34.75	111.879	96.6	32.77	315.26	308.2	30.72	13.8018	0
964	31.13	132.034	117.7	30.09	84.2857	64.3	35.34	110.929	95.7	32.94	315.164	308.1	30.56	14.8947	0
965	31.16	127.708	108.9	30.18	82.8128	60.5	35.6	108.501	93.4	33.15	312.463	305.4	30.74	16.0392	0
966	31.27	116.094	95.6	30.29	76.2804	50.7	36.5	108.266	93.4	33.71	286.581	279.6	31.13	17.77	0
967	31.28	111.683	89.6	30.47	72.8086	47.6	36.1	97.1466	77	33.12	222.951	211	30.79	17.9079	0
968	10.68	44.8934	10.7	8.77	45.1197	10.3	30.52	44.5777	12.3	27.52	124.487	99.4	0.14	31.2174	0
969	3.62	43.939	8.4	3.62	43.5992	7.6	30.46	43.5493	9.7	27.49	110.983	83.5	0	32.6454	0
970	3.61	44.04	8.5	3.61	43.5937	7.6	30.48	43.7469	9.9	27.51	111.874	84.5	0.14	32.7229	0
971	3.6	44.3306	8.9	3.6	44.098	8.2	30.51	46.003	12.3	27.53	113.164	86.2	0.14	33.0385	0
972	3.59	44.5125	9.1	3.59	44.1911	8.3	30.53	46.6635	13	27.54	114.005	87.3	0.13	33.3744	0
973	3.59	44.6703	9	3.59	44.634	8.5	30.54	46.0354	12.1	27.54	113.488	86.7	0.13	34.1976	0
974	3.58	44.7752	8.4	3.58	44.3858	7.6	30.49	46.0692	11.3	26.04	98.1299	69.3	0.14	35.3945	0
975	3.58	45.3738	8.6	3.58	45.0686	7.9	30.56	46.382	11.2	26.32	97.9221	69.4	0.81	36.4921	0
976	16.03	46.9404	11	10.45	47.0521	10.4	32.96	49.5112	16	28.77	126.366	101.4	12.4	35.7818	0
977	31.67	99.7031	74.8	30.54	70.548	44.6	37.57	87.2495	64.4	34.09	212.206	200.6	31.7	25.3615	0
978	31.79	92.7594	73.6	30.65	71.4962	47.3	38.84	80.1871	59.7	34.25	213.622	203.2	33.87	24.0519	0
979	31.78	93.1143	75.3	30.64	72.0252	48.4	38.26	85.0123	63.3	34.52	211.072	200.4	31.78	23.3502	0
980	31.62	99.6489	82.2	30.49	76.9819	54.6	34.71	90.3536	72	34.27	209.143	198.9	31.54	22.0428	0
981	31.53	111.114	92.2	30.4	81.221	60.4	36.94	90.3396	74.9	33	213.331	204.3	31.42	20.8175	0
982	31.36	112.032	98.2	30.49	80.3496	61.5	35.65	89.3694	72.3	33.17	232.292	225.3	31.7	16.6394	0
983	31.22	125.768	111.8	30.36	83.9409	67.2	35.52	95.581	79.7	32.71	243.122	235.8	31.55	13.9592	0
984	31.1	137.52	120	30.24	90.8391	73.5	35.14	94.986	79.1	32.44	254.597	247.1	31.43	11.937	0
985	31.02	143.321	128.1	30.17	97.4019	80	35.06	102.955	86.9	32.3	234.776	227.5	31.37	13.6139	0
986	30.94	151.243	133.2	30.09	103.903	85.1	34.99	97.6503	81.9	32.24	237.383	230.1	31.28	13.3371	0
987	30.91	153.351	135.5	30.06	102.248	85.1	34.96	95.2245	79.6	32.18	240.761	232.9	31.24	13.2159	0
988	30.89	156.329	138.2	30.04	103.618	85.6	34.94	94.0891	78.5	32.19	237.732	230.1	31.22	15.8363	0
989	30.89	152.013	134.3	30.04	107.617	86.7	34.94	92.8119	77.3	32.2	242.59	235.1	31.22	14.7269	0
990	30.94	146.306	127.6	30.09	101.253	78.7	35.09	88.381	72.3	32.29	236.851	229.5	31.26	16.6949	0
991	30.36	104.176	84.3	29.52	81.7771	59.3	35.01	86.0327	66.1	31.79	218.269	206	29.37	17.0422	0
992	10.59	50.1043	18.7	10.25	47.9879	15.1	30.73	45.5159	16.3	27.04	123.646	101.9	10.45	28.9043	0
993	10.61	47.9325	14.5	10.27	46.8774	12.3	30.48	42.9795	11.6	26.83	105.619	80.8	10.48	31.3183	0
994	10.57	46.7956	12.5	10.14	45.3197	10.1	30.49	42.3916	9.9	26.88	99.6763	73.5	10.41	32.2364	0
995	10.65	47.2855	13.2	10.31	45.756	10.7	30.6	42.5765	10.3	26.9	101.477	75.7	10.52	32.1139	0
996	10.63	47.5532	13.8	10.29	46.2594	11.5	30.62	43.4131	11.5	26.9	104.295	79	10.52	31.6754	0
997	10.63	47.1998	13.6	10.29	45.8821	11.3	30.64	45.2874	13.5	26.89	103.261	78	10.53	31.3419	0
998	10.61	47.592	13.9	10.27	46.1647	11.5	30.63	43.7054	11.8	26.76	102.196	76.4	10.51	31.2007	0
999	10.61	48.6882	15.7	10.27	47.1989	13.1	30.61	42.7489	11.6	26.85	107.607	82.6	10.51	30.3471	0
1000	25.78	59.6798	29.4	23.85	45.8849	13.5	32.81	47.5288	18.9	28.42	135.556	113.9	24.97	28.123	0
1001	31.35	89.1498	67.1	30.49	70.5501	46.4	36.11	60.7941	40.7	33.01	193.052	181.8	31.84	21.6463	0
1002	31.45	96.2626	76.5	30.59	68.9664	47.1	36.49	67.818	47.7	33.4	186.152	176.8	31.94	18.981	0
1003	31.61	88.6352	70.5	30.74	66.0083	44	38.05	79.9327	59.3	34.73	187.46	176.9	32.11	20.6016	0
1004	31.58	89.2584	71.1	30.71	65.7322	44	36.5	79.9643	59.9	33.51	192.535	182.3	32.07	20.0363	0
1005	31.5	92.4239	75.7	30.63	68.8176	46.5	36.25	80.7748	63.6	33.18	218.986	209.6	31.95	20.8486	0
1006	31.8	101.314	84.5	29.9	73.5988	54	35.9	87.4975	73.2	33.56	254.945	246.7	29.82	17.1626	0
1007	31.66	106.257	92	29.77	84.5272	62.5	36.74	92.5645	77.4	32.84	263.426	255.5	29.66	16.9072	0
1008	31.51	124.252	109.7	29.63	85.2982	66.9	36.45	101.329	86.1	32.51	265.079	257.5	29.5	15.3506	0
1009	31.39	134.068	119	29.51	89.9685	70.2	33.59	109.201	93.9	32.43	278.067	270.5	29.36	15.8129	0
1010	31.32	139.075	122.2	29.45	93.6274	73.4	35.31	109.507	94.1	32.37	283.431	275.4	29.28	15.5995	0
1011	31.29	143.985	128.4	29.42	93.7862	73.4	30.26	110.316	94.8	32.34	277.487	269.9	29.25	15.4553	0
1012	31.27	144.834	126.7	29.4	97.3428	73	30.56	113.604	97.9	32.33	271.794	264	29.23	17.5682	0
1013	31.27	143.656	124.7	29.4	97.4189	72.9	35.42	116.608	100.7	32.33	272.899	264.7	29.23	19.0195	0
1014	31.3	152.864	133.2	29.43	97.7237	72.2	30.92	118.889	102.8	32.36	276.247	268.6	29.26	20.4676	0
1015	29.41	140.596	120.1	28.87	87.3039	62.3	34.13	96.661	75.2	31.81	230.052	216.6	27.98	23.7916	0
1016	10.34	55.7275	21.5	9.58	47.9299	12.1	29.82	48.7205	16.2	26.85	114.572	90.9	10.92	34.9478	0
1017	10.06	52.9709	17	9.62	46.671	9.5	29.69	48.2562	13.7	26.31	99.3917	72.7	10.95	37.0042	0
1018	10.09	52.7008	16.6	9.64	46.9669	9.7	29.75	49.6647	14.9	26.34	98.6754	71.8	10.99	37.2292	0
1019	10.09	52.4923	16.4	9.64	46.8456	9.6	29.78	51.2978	16.5	26.36	99.6838	72.9	10.99	37.2816	0
1020	10.07	52.4649	16.4	9.62	46.721	9.5	29.81	51.3718	16.6	26.36	100.761	74.1	10.98	37.3164	0
1021	9.94	52.2381	16.3	9.58	46.7086	9.6	29.82	50.2842	15.7	26.35	99.8382	73.5	10.94	37.1782	0
1022	9.9	50.9828	14.8	9.55	45.4423	8.2	29.82	48.2496	13.4	25.84	94.8604	67.5	10.91	37.0827	0
1023	9.91	50.3454	14.2	9.55	44.5531	7.4	29.82	46.6164	11.8	25.7	91.3184	63.4	10.83	36.6108	0
1024	10.02	52.9037	18.2	9.66	44.5256	8.6	30.04	46.4394	13.3	27.1	113.951	89.2	10.96	34.5202	0
1025	31.74	111.831	89	29.84	75.8416	50.7	37.25	87.9491	65.8	32.62	210.411	198.6	29.19	26.3053	0
1026	31.87	108.53	90.2	29.96	71.9403	48.3	37.46	81.7774	62.7	33.25	228.078	219.8	29.3	25.1516	0
1027	32.03	104.683	84.5	30.11	66.9294	44.8	37.69	79.9719	59.5	34.68	211.274	201	31.32	25.1565	0
1028	32.01	105.001	86.1	30.09	68.5918	45.9	37.66	80.9637	60.2	34.67	212.231	202.4	29.44	24.9652	0
1029	31.91	109.524	91.5	30	69.1371	47.2	37.51	81.991	63	33.31	224.824	216.2	29.32	24.5744	0
1030	31.66	121.704	102	29.46	83.0519	58.2	32.33	77.9982	61.4	33.36	230.888	223.5	29.04	18.7261	0
1031	31.52	138.338	117.9	29.33	91.571	68.9	32.2	90.5198	73.9	33.24	261.006	253.9	28.58	16.6743	0
1032	31.31	145.128	127.4	29.18	93.06	72.9	30.43	95.4856	80.5	32.02	300.572	293.1	28.29	12.9381	0
1033	30.59	146.055	132	28.97	97.8921	80.7	33.18	78.8601	63.5	32.8	306.446	299	27.75	10.4876	0
1034	30.13	140.683	127.5	28.38	94.6515	77	32.86	64.47	48.9	32.19	307.957	300.5	27.7	10.4654	0
1035	30.11	140.019	127.7	27.94	90.6946	73.4	31.99	57.0047	41.3	31.68	301.682	294.1	26.49	10.6538	0
1036	30.11	138.601	126.5	27.94	90.1663	73.7	31.88	54.3971	38.8	32.33	292.816	285.3	26.34	10.6551	0
1037	30.15	135.586	121.6	27.97	87.9353	69.9	32.74	61.6536	46.4	32.91	301.831	294.3	26.9	10.6474	0
1038	30.26	125.985	108.9	29.11	86.0039	65.6	34.14	79.1984	64.7	33.1	269.391	261.5	27.32	12.1331	0
1039	31.47	117.596	99.6	29.28	79.3481	58	34.04	67.2346	48.4	33.11	228.911	217.6	26.47	15.2588	0
1040	24.78	53.7862	23.8	24.54	45.4894	14.3	31.19	43.1723	14.5	29.02	134.662	113.1	21.19	25.9367	0
1041	24.39	50.5003	18.1	22.81	45.0223	11.7	31.25	42.7127	11.7	28.91	115.17	90.5	20.46	28.9062	0
1042	24.41	50.6998	18.2	22.84	44.9374	11.5	31.28	44.0881	13	28.98	114.928	90.3	20.48	29.1206	0
1043	24.56	51.1692	18.8	22.86	45.0155	11.6	31.32	44.377	13.4	29.01	116.239	91.8	21.26	29.2156	0
1044	24.91	52.2359	20.6	24.66	46.013	13.2	31.33	45.3209	15.1	29.04	120.553	97.1	21.29	28.456	0
1045	24.91	53.3819	22.7	24.66	46.7469	14.7	31.33	46.0489	16.8	29.11	128.271	106.4	21.29	27.5909	0
1046	24.91	53.4811	22.7	24.65	46.4565	14.2	31.32	46.7318	17.3	29.01	123.513	100.8	21.29	27.6522	0
1047	25.65	59.3619	30	24.73	46.4427	15	32.71	49.6798	21.8	29.34	135.061	114	21.31	26.6167	0
1048	29.11	77.9395	51.2	26.13	59.0755	29.6	36.51	67.5737	42.9	32.78	184.632	166.2	24.4	24.9081	0
1049	32.41	86.0922	65.4	29.8	65.2084	40.6	35.13	67.4058	49.7	35.13	207.807	197.1	29.7	19.7429	0
1050	33.06	79.7296	60.3	29.94	62.6652	40.4	39.78	65.2885	48	35.77	223.409	214.1	29.87	18.997	0
1051	32.6	86.6323	67.7	29.97	67.7099	45.3	39.37	67.8005	50.3	43.46	229.254	219.7	29.85	18.8129	0
1052	32.46	95.6978	78	29.84	73.6207	52.3	37.85	70.2132	54	35.89	226.86	217.4	29.64	18.2874	0
1053	32.37	94.456	78.1	29.76	83.1856	57.4	37.76	74.6041	60.5	35.28	235.693	227.9	29.54	18.5493	0
1054	32.89	119.698	106.2	30.53	86.7129	69.6	36.02	87.4395	75.1	34.45	255.982	249.3	32.26	18.1369	0
1055	32.71	136.249	125.1	30.36	100.296	83	33.1	101.859	89.3	34.17	267.285	260.6	32.07	14.1372	0
1056	32.56	150.561	140.2	30.22	109.737	94.7	37.32	110.403	97.4	33.28	280.565	273.6	31.92	12.9707	0
1057	32.45	163.455	152.5	30.12	117.814	103.7	36.56	110.646	97.1	33.17	282.951	276	31.8	12.1249	0
1058	32.4	167.159	155.2	30.07	123.19	107.4	36.15	104.467	90.9	33.12	279.046	272.1	31.75	11.8961	0
1059	32.38	166.763	153.7	30.06	125.088	106.3	35.97	100.409	86.6	33.11	272.056	265.1	31.73	12.2245	0
1060	32.39	162.713	148.7	30.06	125.328	106	37.08	104.334	90.7	33.19	270.847	263.9	31.74	13.9101	0
1061	32.41	141.634	123.8	30.08	122.198	101.3	37.34	97.0439	83.5	33.96	284.599	277.5	31.75	17.2973	0
1062	32.53	129.06	109.5	30.19	114.095	90.8	33.06	88.7389	75.5	34.1	248.943	241.8	31.88	21.2616	0
1063	32.74	130.283	109.2	30.38	104.84	81.2	35.66	83.6963	67.8	33.72	216.245	205.8	32.09	23.1973	0
1064	26.87	75.6375	45.3	24.48	56.5208	23.5	34.79	69.8218	41.3	30.5	173.394	154	25.84	30.6679	0
1065	25.26	59.7113	25.9	23.1	52.128	16.9	33.19	56.9713	25.2	28.98	136.375	112.4	11.97	33.6793	0
1066	25.05	58.3322	23.6	15.58	51.3401	15.4	32.95	56.4242	23.6	27.8	129.991	104.8	11.57	34.8427	0
1067	25.05	58.7038	23.8	15.56	52.146	16	32.96	57.5852	24.6	27.78	132.74	107.6	11.68	35.2746	0
1068	25.06	58.8137	23.9	15.54	52.1979	16	32.96	58.2293	25.3	27.77	132.659	107.6	11.81	35.4171	0
1069	25.05	59.0223	23.9	11.17	51.7897	15.4	32.96	58.0885	24.9	27.74	127.843	102.4	11.79	35.7596	0
1070	24.5	55.798	20.3	10.23	51.7115	15.1	32.95	57.6154	24.2	27.54	123.095	97	11.76	36.0341	0
1071	24.88	59.1849	24.2	10.28	52.3624	16	32.96	58.4261	25.4	27.53	125.37	99.8	11.64	35.8848	0
1072	25.3	62.999	28.9	23.13	52.9638	17.5	33.48	56.7843	24.8	28.91	144.834	121.2	12.6	34.9463	0
1073	33.01	118.292	94.5	30.63	90.3281	64.5	38.16	92.8412	73.6	34.36	231.085	219.1	32.45	28.6952	0
1074	33.15	107.629	90.3	30.77	81.6285	60.6	41.22	92.259	72.8	35.37	234.081	225	32.69	25.609	0
1075	33.22	106.929	88.5	30.83	81.0024	59.7	39.12	92.5443	73.1	36.73	234.579	224.8	32.64	25.6235	0
1076	33.06	113.435	95.5	30.69	86.7996	66.2	38.17	93.5069	79.6	35.47	235.649	227	32.4	23.8376	0
1077	32.98	117.908	100.1	30.61	89.3929	68	35.99	94.3389	80.8	35.13	243.344	235.1	32.24	20.3859	0
1078	32.6	135.585	116.4	29.93	98.1868	76.3	34.7	103.301	86.2	35.24	277.087	268.5	31.86	15.7643	0
1079	32.44	145.078	129.6	29.78	103.74	82.4	34.4	104.491	89	35.57	295.23	288.4	31.69	12.5678	0
1080	32.3	155.748	142.5	29.66	110.718	92.1	35.76	105.019	91.7	35.42	321.658	315	31.56	11.6624	0
1081	32.2	164.693	152.5	29.56	117.197	98.6	34.31	97.2844	83.3	34.75	333.376	326.7	31.45	10.2644	0
1082	32.14	169.761	158.2	29.51	117.968	99.8	33.68	90.7794	76.8	34.09	327.744	320.9	31.39	11.5629	0
1083	32.12	171.305	157.4	29.49	120.894	102.7	33.39	89.1305	75	34.06	332.499	325.7	31.37	10.9636	0
1084	32.12	168.858	153.2	29.49	119.927	100.8	33.45	90.7375	76.7	34.47	326.541	319.9	31.37	11.4943	0
1085	32.15	163.913	148.3	29.53	115.273	94.6	34.27	98.2803	84.3	35.27	330.793	324	31.4	12.0758	0
1086	32.27	150.039	131.7	29.63	107.893	86	36.32	108.337	93.7	35.39	312.02	304.3	31.52	15.5655	0
1087	31.8	135.223	115	29.82	93.0912	69.7	36.14	95.8495	77.5	35.33	261.737	249.9	31.74	17.0226	0
1088	25.56	65.3005	34.5	24.29	51.4198	18.8	31.46	51.1529	22	30.47	165.205	144.4	25.44	28.1797	0
1089	24.31	54.3552	21.1	22.53	47.9934	13.7	31.49	49.9753	18.4	29.56	133.257	108.8	0.01	31.0954	0
1090	24.44	54.3808	21.4	22.78	48.0062	14	31.5	49.8767	18.6	29.3	130.098	105.8	1.5	30.314	0
1091	24.45	55.2049	22.9	23.17	48.548	15.2	31.51	49.8155	19.2	29.58	135.589	111.9	24.88	28.8065	0
1092	25.06	56.333	24.9	23.85	48.9934	16.4	31.52	49.0167	19.4	29.92	148.501	126.2	24.92	27.7311	0
1093	25.1	56.4362	25.4	23.85	48.7863	16.6	31.53	50.6312	21.5	30.07	154.398	132.9	24.93	27.3414	0
1094	25.1	56.8499	26	23.85	48.6612	16.7	32.23	52.2565	23.4	30.29	160.996	140.2	24.93	27.0342	0
1095	25.11	59.6373	28.8	23.86	49.1606	17.2	32.86	56.555	28.3	30.28	164.474	144.2	24.96	27.036	0
1096	28.49	78.5817	50.2	25.84	60.5986	30	36.11	63.7123	37.7	34.24	197.04	178.9	25.88	25.8962	0
1097	33.17	93.9058	70.9	30.98	73.67	48.7	38.87	92.6611	76.3	35.46	269.99	260.3	33.47	20.0397	0
1098	35.64	87.0069	67.4	35.56	67.8953	46.4	42.8	82.9563	67.2	36.62	262.775	254.7	42.23	21.622	0
1099	36.6	86.4434	67.5	36.73	68.0861	46.1	44.08	89.9517	74.2	38.96	270.746	262.2	40.9	21.5797	0
1100	33.22	100.137	80.9	31.03	72.9651	52.9	39.61	99.9932	84.6	38.43	264.885	256	33.47	19.8174	0
1101	33.13	108.713	90.1	30.94	77.0386	56.9	39.51	107.412	91.5	36.66	279.804	271.6	33.35	20.1121	0
1102	31.68	119.997	107.6	30.65	88.5896	70.8	38.26	107.053	95.6	36.15	288.415	282.7	32.21	18.5217	0
1103	31.5	131.983	121.3	30.48	96.1208	81.1	33.33	115.943	104.6	35.11	304.103	298	32.02	16.5198	0
1104	31.36	146.393	136.9	30.34	103.496	89.6	37.86	126.798	115.2	35.52	312.203	305.8	31.87	11.8155	0
1105	31.26	157.843	148.4	30.24	109.083	94.7	35.69	137.571	125.4	35.28	312.478	306.1	31.76	11.5317	0
1106	31.2	163.605	153.9	30.19	114.301	99.3	35.63	141.357	129.1	35.02	315.943	309.5	31.7	11.0664	0
1107	31.18	166.927	156.5	30.16	121.615	103.6	35.6	141.097	129	34.98	304.655	298.1	31.67	9.46491	0
1108	31.18	166.495	155.9	30.17	121.548	103.1	35.58	140.049	127.9	34.98	301.161	294.6	31.67	9.55077	0
1109	31.21	158.16	146.5	30.2	117.151	97.1	33.06	134.446	122.7	35.37	312.481	305.9	31.7	12.1791	0
1110	31.32	145.415	129.5	30.31	106.124	85.9	35.23	122.961	111.4	35.79	296.791	289.8	31.82	18.22	0
1111	31.51	124.845	108	30.49	95.7763	72.5	35.98	112.482	97.5	35.83	266.318	256.9	32.03	21.4481	0
1112	25.37	68.4299	36.7	23.45	46.9917	12.6	35.95	75.8086	48.3	32.46	188.959	170.7	23.32	31.2738	0
1113	23.04	57.794	23.6	13.41	44.4743	8.4	32.9	58.7171	27.4	29.41	144.974	122.1	10.58	34.0195	0
1114	23.03	56.5615	22.1	8.34	43.9891	7.6	32.17	56.3124	24.4	29.18	140.06	116.7	10.41	34.5543	0
1115	23.04	56.0628	21.3	8.32	44.1096	7.5	32.18	55.4366	23.1	29.17	131.794	107.4	10.38	35.0726	0
1116	23.04	56.538	21.8	8.3	44.0122	7.4	32.18	55.6003	23.3	29.05	131.844	107.4	10.36	35.1266	0
1117	23.03	56.2538	21.5	8.28	44.1965	7.6	32.17	55.6905	23.4	28.09	123.066	98.2	10.35	35.0694	0
1118	21.74	54.6666	19.6	3.59	43.3933	6.6	32.12	54.4894	21.8	27.53	119.235	93.7	10.34	35.2058	0
1119	22.92	55.0277	20	3.59	43.2461	6.5	32.18	54.0386	21.4	27.57	120.479	94.8	10.33	35.1706	0
1120	23.21	58.1309	23.8	13.38	43.4924	7.4	33.03	57.5755	26	29.25	142.963	119.2	21.95	34.3974	0
1121	31.77	117.192	92.9	30.74	56.8995	31	38.38	92.2875	71	34.12	249.218	236.7	32.45	23.3642	0
1122	31.89	109.261	91.5	30.86	54.6555	32.2	39.1	91.674	75.2	36.21	242.54	233.4	32.62	22.36	0
1123	31.95	103.466	86.3	30.91	54.9226	31.6	38.58	90.2277	74.9	40.48	253.325	243.7	32.61	22.4915	0
1124	31.8	108.893	92.3	30.77	57.1246	35	38.4	100.366	83.7	36.32	254.278	245.4	32.38	20.5778	0
1125	31.72	113.095	97.8	30.69	58.9675	37.5	38.34	104.882	89.9	34.25	264.729	256.5	32.27	18.8824	0
1126	30.37	118.867	103.4	27.82	53.147	35.6	35.34	106.792	95.2	35.32	254.087	247.6	31.9	16.4545	0
1127	30.22	128.04	115.2	27.69	57.8042	38.1	35.09	115.635	103.6	35.17	266.539	260	31.73	14.2826	0
1128	30.09	137.146	126.1	27.57	63.6432	42.3	34.89	128.181	115.3	35.02	296.774	289.8	31.6	14.3322	0
1129	30	147.334	137.3	27.48	64.4219	44.7	36.86	137.061	124.1	34.93	311.439	304.5	31.49	12.4474	0
1130	29.95	158.738	144.7	27.44	67.3153	46.2	36.81	140.844	127.8	34.88	321.665	314.9	31.44	10.9296	0
1131	29.93	171.465	154.4	27.42	73.6297	47.6	34.19	143.134	129.8	34.85	324.945	318.2	31.41	11.9381	0
1132	29.92	171.879	155	27.41	72.5877	47.8	34.85	139.025	126	33.74	321.327	313.5	31.4	15.066	0
1133	29.94	164.866	149.5	27.43	73.2491	46.8	34.94	130.82	118	34.87	293.374	286.2	31.42	19.0045	0
1134	30.05	150.159	131.8	27.53	72.6887	43.4	35.15	121.008	106	34.99	271.524	261.8	31.54	20.2636	0
1135	29.45	127.053	107.9	27.66	65.469	37.5	32.39	108.32	89.1	34.55	221.635	209.4	31.6	25.2983	0
1136	22.85	53.9431	18.1	9.34	40.0574	2.1	33.37	60.6084	27.9	28.94	142.866	118.8	11.06	37.2839	0
1137	21.79	49.871	12.8	8.72	40.0931	1.5	31.47	52.0657	16.8	28.12	119.488	92.2	10.44	38.0796	0
1138	21.79	49.6819	12.5	8.68	40.0672	1.4	31.48	51.6199	16.2	28.13	119.386	91.9	10.39	38.2555	0
1139	21.8	49.7781	12.7	8.65	40	1.4	31.49	51.8943	16.6	28.13	119.741	92.5	10.36	38.1848	0
1140	21.81	49.9427	13	8.63	39.9119	1.4	31.5	51.9239	16.8	28.12	119.316	92.3	10.45	37.9806	0
1141	21.8	49.5292	12.7	8.62	39.7593	1.4	31.49	51.5289	16.5	27.97	119.512	92.3	10.44	37.5645	0
1142	21.8	48.2852	11.3	8.61	39.5496	1.2	31.4	50.4157	15.1	26.97	106.378	77.2	10.42	37.2931	0
1143	21.75	48.0143	11.2	8.6	39.3764	1.2	31.43	50.0075	14.9	27.26	110.949	82.2	10.42	36.7449	0
1144	22.12	49.9487	14	8.64	38.9906	1.4	32.92	55.2552	22	28.81	131.996	105.8	10.47	35.9602	0
1145	30.44	95.0293	70.5	27.93	39.2763	9.6	37.81	73.1686	50.6	35.24	209.286	196.8	30.53	31.5189	0
1146	30.55	87.7186	67.5	28.03	36.9366	10.6	43.12	85.9919	68.2	37.97	218.542	208.9	32.33	27.266	0
1147	30.58	88.0042	68.9	28.06	35.8295	10.4	38.59	86.7756	68.7	38.53	235.476	226	31.37	28.329	0
1148	30.43	93.2101	74.7	27.92	36.3447	10.9	37.76	95.9129	79.4	35.4	219.572	210.5	30.43	26.1928	0
1149	30.36	102.98	82.9	27.85	35.8529	10.1	35.58	102.308	87.3	35.34	228.482	220.1	30.33	23.5866	0
1150	31.45	107.195	90.1	31.93	31.4969	8.3	38.39	106.303	92.4	33.28	274.629	264.3	32.57	17.6503	0
1151	31.31	118.778	102.5	31.8	30.9655	9.1	35.34	111.812	98.3	33.09	289.044	281.7	32.42	16.5902	0
1152	31.19	129.301	115.4	31.67	26.1122	9	32.42	121	107.5	32.66	293.145	285.7	32.3	13.8116	0
1153	31.13	137.465	121.8	31.61	31.5473	10.7	36.99	124.733	111.2	33.57	313.449	305.7	32.24	13.5519	0
1154	31.06	140.502	125.5	31.54	33.6154	10	35.74	122.221	108.1	34.32	317.702	310.7	32.16	11.5246	0
1155	31.03	144.461	128.4	31.51	34.5931	10.7	35.36	122.879	108.8	34.15	312.453	305.4	32.12	13.1181	0
1156	31.02	147.92	131.5	31.49	33.0238	10.9	35.51	123.197	109.1	33.83	313.049	306	32.1	13.7329	0
1157	31.01	147.087	130.1	31.48	30.7729	10.6	35.34	122.814	108.7	33.83	314.619	307.6	32.09	14.4788	0
1158	31.05	136.865	116.5	31.52	34.0193	11	35.82	119.293	105.1	33.28	312.575	304.6	32.14	16.2673	0
1159	25.41	85.5862	61.6	26.33	34.3759	6	34.28	91.6629	69	32.28	228.86	215.2	22.86	22.2615	0
1160	0.65	50.1341	14.9	0.65	37.0498	0.1	29.81	43.6589	11	25.75	104.889	78.9	0.63	33.2938	0
1161	0.65	48.5479	12.2	0.66	37.8213	0.1	29.87	43.4158	9.3	25.64	93.7319	65.5	0.63	34.9798	0
1162	0.64	48.2452	11.8	0.66	37.8793	0.1	29.93	43.2621	9	25.67	94.5795	66.3	0.64	35.1497	0
1163	0.66	48.8727	12.7	0.66	37.6903	0.1	29.96	43.4856	9.6	25.69	95.7043	68	0.64	35.1614	0
1164	0.65	48.9119	12.9	0.66	37.5626	0.1	29.98	43.3872	9.7	25.68	96.3692	69	0.64	34.9693	0
1165	0.65	48.8624	13	0.66	37.4148	0.1	29.99	43.2241	9.7	25.66	94.3072	67	0.64	35.0942	0
1166	0.65	48.1421	12.3	0.66	37.3289	0.1	29.98	42.6865	9.1	24.36	91.0443	63	0.64	34.4685	0
1167	0.65	48.7066	13.4	0.66	36.9019	0.1	29.97	42.7343	9.8	25.62	95.439	68.5	0.64	33.5185	0
1168	23.55	49.9759	17.8	1.82	34.3243	0.2	32.79	48.2513	18.3	28.63	132.723	110.5	21.24	30.2048	0
1169	31.41	85.7409	65	31.08	32.7752	4.3	35.39	82.4308	58.6	32.7	214.127	203	30.87	23.6398	0
1170	31.51	82.6309	65.1	31.18	30.2193	5.6	35.5	81.6797	60.7	33.13	238.021	227.4	30.97	20.026	0
1171	31.68	79.8114	61.1	31.35	29.248	4.9	35.7	76.6155	55.9	33.35	236.29	226.3	31.16	21.7707	0
1172	31.66	77.2603	59.2	31.33	29.1804	5.3	35.65	76.4144	56	33.26	244.451	233.6	31.12	22.2908	0
1173	31.58	84.6514	66.2	31.25	30.7998	5.8	35.59	80.2198	60.9	32.94	246.234	235.6	31	21.4906	0
1174	32.43	89.1507	72.7	26.24	26.2907	3.9	37.27	79.7097	66.3	35.14	260.381	251.6	31.4	22.9138	0
1175	32.29	101.174	83	26.13	25.1272	3.6	34.38	91.5239	75.2	35.03	267.871	258.9	31.23	21.2139	0
1176	32.14	110.625	92.4	26.01	24.5378	2.3	36.12	98.1288	82.6	35.29	290.686	283.3	31.07	17.526	0
1177	32.03	117.501	98	25.92	26.707	2.2	34.69	104.728	89	33.79	308.821	301.2	30.93	16.5348	0
1178	31.97	121.282	103.4	25.87	24.8605	1.9	33.5	99.3493	83.5	32.15	302.496	295	30.86	15.4468	0
1179	31.94	123.629	105.5	25.85	27.8114	2.2	33.25	94.2327	78	31.8	301.893	294.4	30.83	16.7887	0
1180	31.93	124.837	105.3	25.84	28.2827	2.5	33.4	96.0298	80	32.11	298.586	291.1	30.82	18.8406	0
1181	31.92	129.171	109.6	25.83	29.8159	2.4	34.02	102.924	86.8	35.11	306.032	298.3	30.81	19.2134	0
1182	31.94	124.867	104	25.85	31.6462	3	35.02	107.302	91.1	33.15	300.977	292.7	30.83	22.7213	0
1183	28.62	107.841	84.1	24.49	31.4821	1	33.18	77.9518	54.2	31.69	225.144	212.1	28.4	25.6188	0
1184	11.04	51.8411	17.1	0.74	37.069	0.3	28.58	50.1462	17.7	26.84	114.195	90.9	10.66	35.6183	0
1185	11.02	50.7023	14.8	0.72	37.7539	0.2	28.64	49.3652	15.4	25.63	97.3103	71.4	10.55	36.9856	0
1186	8.67	48.3582	12.1	0.69	38.4707	0.2	28.59	48.8978	14.4	25.66	94.7699	68	10.57	37.2705	0
1187	3.77	48.068	11.7	0.66	38.8444	0.2	28.56	49.2822	14.6	25.67	96.3058	69.7	10.55	37.4275	0
1188	3.75	48.1699	11.9	0.66	38.7799	0.2	28.57	49.2317	14.7	25.66	97.4208	71.3	10.51	37.3834	0
1189	3.73	48.0815	11.6	0.66	38.8425	0.2	28.59	49.3131	14.5	25.54	96.1162	69.2	10.49	37.4731	0
1190	0.67	48.5377	11	0.63	38.9482	0.2	28.58	48.2049	13	21.98	93.1403	65.2	10.47	37.5796	0
1191	0.64	48.5198	10.9	0.63	38.926	0.2	28.26	47.9887	12.8	20.45	92.8596	64.9	10.45	37.4909	0
1192	3.66	48.1423	11.8	0.63	38.6958	0.2	28.58	48.1826	13.7	26.41	107.879	82	10.45	36.843	0
1193	32.3	90.79	62.5	26.14	36.0466	2.8	36.46	89.1134	63.6	33.24	260.119	246.2	31.61	31.1237	0
1194	32.42	85.296	67.1	26.23	33.1073	6.1	34.5	83.5501	66	35.97	253.437	242.6	31.71	26.9814	0
1195	32.62	79.4332	61.2	26.4	31.5218	6	34.71	81.6232	61.7	35.26	238.628	228.3	31.93	25.2294	0
1196	32.61	80.012	62.8	26.39	29.1857	5.3	34.7	76.8954	57.8	36.15	241.164	231.2	31.9	25.9758	0
1197	32.53	82.2945	64.4	26.32	32.019	5.9	34.62	84.8115	64.9	35.21	245.169	235.5	31.79	25.8075	0
1198	31.31	83.1332	66.5	3.2	28.1101	4	35.82	78.165	59.7	32.87	262.649	255.5	26.51	23.581	0
1199	31.16	88.361	71.5	3.18	25.823	3.1	35.67	80.3171	61.2	33.87	284.02	276.8	26.35	20.1054	0
1200	31.01	99.0204	85.2	3.17	22.9015	2.3	33.03	84.7799	67.5	32.13	304.036	296.4	26.2	15.4931	0
1201	30.88	109.154	92.7	3.15	25.0523	1.6	34.07	83.4775	67.8	34.03	322.375	314.3	26.02	11.4774	0
1202	30.84	110.542	91.4	3.15	26.4058	1.8	33.58	82.0725	66.3	33.99	329.879	322.2	25.83	11.3806	0
1203	30.83	111.976	93.4	3.15	27.2656	2.1	33.56	81.8674	66	33.97	331.786	324	25.81	11.447	0
1204	30.83	111.762	90.7	3.15	28.1172	2	34	82.6032	66.6	33.97	325.671	318.3	25.98	11.3951	0
1205	30.84	107.073	86.2	3.15	31.6299	2.9	34.82	91.3021	75.1	33.99	302.589	294	26.01	14.1741	0
1206	30.91	109.967	87.9	3.16	33.9469	3.3	32.93	90.9261	70.1	33.69	295.533	287.5	26.07	19.1928	0
1207	31.03	101.512	78.9	3.17	33.2688	2.2	30.44	86.0042	63.2	33.48	290.953	278.7	26.19	22.1871	0
1208	10.63	46.5263	11.8	1.19	36.2397	0.3	31.09	55.6677	23.7	29.2	146.742	126	9.51	32.8234	0
1209	10.56	45.3805	8.4	0.69	37.9664	0.2	28.78	49.4933	14.7	27.33	111.133	84.8	9.5	36.0906	0
1210	10.56	44.8595	7.4	0.69	38.3347	0.2	28.81	49.1438	13.7	27.36	108.592	81.4	9.49	36.904	0
1211	10.56	45.0544	7.3	0.69	38.6241	0.2	28.84	48.6602	12.9	27.39	107.543	80.1	9.5	37.6609	0
1212	10.56	45.2825	7.4	0.69	38.7723	0.2	28.85	49.6659	13.8	27.38	110.01	82.9	9.5	38.212	0
1213	10.57	45.8566	7.9	0.69	38.8457	0.2	28.85	49.5292	13.6	27.37	110.273	83.1	9.51	38.5301	0
1214	10.51	45.2174	7	0.68	39.0651	0.2	28.83	49.0443	12.7	26.47	100.314	71.6	9.51	38.8313	0
1215	10.56	45.3289	7.2	0.69	38.9399	0.1	28.84	49.174	12.9	26.85	103.81	75.5	9.51	38.8528	0
1216	10.59	46.4298	8.8	0.69	38.721	0.2	30.45	49.9817	14.6	29.37	140.35	115.9	9.59	38.5445	0
1217	31.41	65.4011	40.5	3.21	34.4723	3.2	36.17	66.944	45.2	34	250.137	237.2	26.67	28.6479	0
1218	31.55	64.1119	42.6	3.22	32.1088	5.8	34.21	65.0376	47	33.36	247.685	238.1	28.34	27.2168	0
1219	31.63	65.4101	44.1	3.23	31.4611	5.5	31.62	61.9842	44.1	42.48	253.572	243.7	28.33	27.1286	0
1220	31.49	65.213	46.6	3.22	28.7367	4.9	31.5	62.9875	46.2	33.48	240.483	231	26.64	25.5561	0
1221	31.41	69.1016	49.4	3.21	30.1398	4.5	34.09	68.9101	49.9	33.42	246.69	236.7	26.55	25.8557	0
1222	33.39	66.4373	49.2	1.72	26.1563	3.1	35.75	62.5839	48	34.66	260.613	253.6	1.79	23.1073	0
1223	33.22	73.6333	57.1	1.71	25.047	2.9	33.51	73.2677	56.1	34.19	288.188	280.8	1.75	19.4027	0
1224	33.08	72.5885	58.3	1.7	23.3686	1.6	33.39	77.0918	60.6	32.85	294.683	287.7	1.74	16.7151	0
1225	32.98	76.0726	63.6	1.7	23.9089	1.5	35.35	84.3	66.4	33.41	324.044	316.8	1.73	17.9614	0
1226	32.94	80.8295	66.4	1.7	27.5538	1.8	30.01	85.1351	67.4	33.38	326.422	319.2	1.73	15.6628	0
1227	32.92	84.606	69.2	1.69	26.0038	2	29.94	85.1695	67.8	33.23	324.732	317.5	1.73	13.7192	0
1228	32.93	85.6266	65.1	1.69	28.1752	1.8	29.94	84.4374	67.2	33.36	308.59	301.1	1.73	15.2503	0
1229	32.97	87.3283	67.7	1.7	32.9245	2.7	35.34	81.8156	63.8	33.63	290.25	282.7	1.73	14.9138	0
1230	33.07	82.8446	57.6	1.7	33.9904	3	35.44	74.6037	57.5	32.37	277.24	269.4	1.74	19.4262	0
1231	32.57	75.4114	47.4	1.68	34.0661	1.3	34.97	75.5793	50.7	33.01	241.737	226.9	1.69	25.6978	0
1232	11.4	46.3437	11	0.66	38.0013	0.2	28.55	48.8599	15.8	28.12	123.562	99.8	0.62	34.6906	0
1233	0.69	43.4494	6.5	0.55	38.4989	0.1	27.55	46.677	12	25.99	98.2997	70.7	0.54	36.1943	0
1234	0.68	43.0602	6	0.55	38.5428	0.1	27.55	46.319	11.3	25.83	94.4358	65.8	0.54	36.2175	0
1235	0.68	42.9421	6	0.55	38.442	0.1	27.56	46.0763	11.2	25.84	95.1906	66.7	0.54	35.9528	0
1236	0.68	43.3267	6.3	0.55	38.2894	0.1	27.57	46.1829	11.6	25.83	96.7114	68.6	0.54	35.5393	0
1237	0.68	42.8343	6.3	0.55	38.233	0.2	27.57	46.2774	11.9	25.82	95.8706	67.7	0.54	35.0916	0
1238	0.68	43.6206	6.2	0.55	38.1806	0.1	27.58	45.952	11.3	22.47	91.946	62.8	0.54	35.102	0
1239	0.68	43.5328	6.3	0.55	38.1133	0.2	27.59	45.1931	10.8	25.81	95.015	66.3	0.54	34.6273	0
1240	10.5	43.8744	8.6	0.62	37.4587	0.2	31.24	48.2503	15.1	29.03	134.037	109.7	0.54	33.1458	0
1241	33.62	75.9861	51.7	1.73	34.2339	2.8	35.96	61.9328	41.5	33.8	243.738	231.1	1.68	24.9456	0
1242	33.75	71.3319	51.6	1.74	31.2077	4.6	36.29	58.9542	41.2	34.77	237.357	227.1	1.69	25.4595	0
1243	33.8	69.886	50.7	1.74	32.4112	5	31.55	58.12	39.8	32.89	233.046	223.4	1.69	24.7774	0
1244	33.64	71.3415	52.6	1.73	30.8749	4.5	31.24	60.6804	42.6	32.85	239.053	228.5	1.67	23.3163	0
1245	33.54	79.6938	58.4	1.73	31.8641	4.6	31.16	60.7709	44.2	33.91	252.098	241.7	1.67	21.8539	0
1246	37.61	77.5172	61.6	1.82	25.4537	2.6	39.89	57.8786	43.9	36.39	273.475	266.4	1.6	19.7689	0
1247	37.41	85.2304	72.4	1.81	23.8788	1.9	39.7	62.4885	48.6	36.21	289.569	282	1.59	16.5522	0
1248	37.24	97.5851	82.4	1.8	24.1157	2.1	39.49	68.3858	53.8	37.1	315.457	307.7	1.58	16.457	0
1249	37.13	99.2116	84.2	1.79	25.8239	1.8	39.29	73.3623	57.5	32.66	314.885	307.5	1.58	13.1458	0
1250	37.07	101.881	85.9	1.79	26.6252	1.6	34.58	74.6	58.7	32.49	319.569	312.2	1.57	14.3968	0
1251	37.03	103.498	88.2	1.79	25.476	1.5	34.54	74.7992	58.9	32.46	319.967	312.6	1.57	13.8639	0
1252	37.03	98.8286	85.1	1.79	26.425	1.6	35.04	76.2574	60.3	32.58	323.453	316.1	1.57	15.2694	0
1253	37.07	104.365	84.2	1.79	29.2476	2.3	39.28	75.0398	58.9	34.81	323.622	316.3	1.57	16.7171	0
1254	37.2	100.046	79.3	1.8	32.6195	3.4	39.47	71.214	53.9	36.77	286.869	277.3	1.58	22.7921	0
1255	35.68	90.4632	65.1	1.77	32.8672	1	38.97	69.4455	44.3	33.3	269.804	254.9	1.49	25.6781	0
1256	3.74	48.301	13.2	0.63	37.635	0.1	29.18	44.1706	10.2	27.59	115.772	90.2	0	33.7991	0
1257	0.64	47.9588	11.1	0.17	38.1879	0.1	5.85	42.6036	7.4	23.68	92.4096	63.5	0	35.2141	0
1258	0.63	48.0339	11.1	0.17	38.2627	0.1	5.85	42.8845	7.6	23.69	92.5901	63.7	0	35.4159	0
1259	0.63	48.1021	11.2	0.17	38.2366	0.1	1.12	42.737	7.5	23.71	92.9275	64.2	0	35.4228	0
1260	0.63	48.1878	11.4	0.17	38.1466	0.1	1.14	42.7925	7.7	23.72	93.5756	65	0	35.318	0
1261	0.63	48.0643	11.3	0.17	38.1211	0.1	1.11	42.4702	7.4	23.72	94.2876	65.7	0	35.4463	0
1262	0.62	46.8866	10.3	0.15	37.8394	0.1	1.11	41.7335	6.8	9.93	91.3828	62	0	34.757	0
1263	0.62	46.5451	10.3	0.16	37.5178	0.1	5.85	41.3207	6.8	23.72	91.5558	62.5	0	33.8571	0
1264	0.65	47.6929	12.5	0.17	36.6845	0.1	31.13	43.603	10.5	28.93	119.649	94.3	0	32.3314	0
1265	35.21	77.0012	53.4	1.79	32.064	2.9	39.89	52.1468	29.7	37.48	214.746	200	1.34	25.3136	0
1266	35.31	75.4172	55	1.8	31.5516	5.6	39.99	52.788	33.2	38.51	243.895	232.8	1.35	23.0967	0
1267	35.34	75.3491	55.2	1.8	31.0224	5.6	40.04	52.3667	32.9	38.64	237.037	226.6	1.34	22.7671	0
1268	35.17	74.3716	54.9	1.79	29.6617	5.3	39.86	50.5483	32.4	38.59	244.906	234.5	1.33	21.0109	0
1269	35.07	77.3935	60	1.78	30.9157	4.9	39.75	49.6367	32.5	38.51	253.649	242.8	1.32	20.4836	0
1270	32.14	86.5916	68.1	1.69	21.8664	2.2	39.92	47.4671	34.7	41.91	266.761	259.4	1.43	16.8667	0
1271	31.97	92.693	75.6	1.68	23.2225	2.5	39.6	53.6017	38.8	40.67	288.748	281.1	1.42	15.9821	0
1272	31.82	98.4721	82.7	1.67	21.0061	1.7	39.37	58.5259	43	39.14	312.855	305.4	1.41	14.3028	0
1273	31.73	99.9535	84.9	1.67	21.3704	1.4	38.1	58.7961	43.1	33.76	319.647	312.2	1.38	14.4334	0
1274	31.68	100.586	85.6	1.66	23.7593	1.4	34.5	59.1875	43.4	33.72	320.813	313.4	1.36	14.182	0
1275	31.65	103.163	89.2	1.66	23.4134	1.4	34.47	59.7283	44	33.69	322.422	315	1.32	13.8211	0
1276	31.64	101.737	87.5	1.66	23.0357	1.3	34.47	58.0125	42.3	33.69	319.832	312.4	1.32	14.1671	0
1277	31.67	98.5376	82	1.66	25.2809	1.7	38.09	57.6896	42	38.99	313.337	305.9	1.33	14.7396	0
1278	31.79	96.79	78.2	1.67	28.9176	2.7	39.37	56.0927	40.2	40.3	289.905	278.6	1.41	17.2669	0
1279	26.34	76.6692	52.7	1.46	30.371	0.4	36.36	50.0543	26.4	35.74	223.168	208.3	0.13	21.4567	0
1280	0.01	36.8587	1	0	36.1718	0.1	0.86	36.8824	2.3	24.82	92.6814	64.9	0	30.5922	0
1281	0.01	36.9325	0.3	0	36.9228	0.1	0.86	37.6336	2.1	9.01	89.297	60.1	0	31.4911	0
1282	0.01	36.8057	0.2	0	36.9012	0.1	0.86	37.609	2.1	9.02	90.005	60.9	0	31.8722	0
1283	0.01	36.7715	0.4	0	36.7043	0.1	0.85	37.514	2.3	9.03	92.1197	62.9	0	32.1085	0
1284	0.01	37.0025	0.8	0	36.5709	0.1	0.85	37.3097	2.3	9.03	91.6609	63.2	0	31.0126	0
1285	0.01	36.8498	0.7	0	36.5077	0.1	0.85	37.1497	2.2	9.04	92.1472	63.4	0	31.478	0
1286	0	36.4449	0	0	36.6895	0	0.84	37.42	2.1	0.31	90.8554	60.5	0	32.492	0
1287	0	36.4045	0	0	36.5125	0	0.84	37.3016	2	0.24	91.4105	60.4	0	30.8217	0
1288	0.01	36.4921	0.7	0	36.0467	0.1	0.94	36.6561	2.4	26.61	100.29	72.9	0	30.7127	0
1289	32.72	46.7536	19.5	1.7	31.2713	1.7	40.01	58.9725	35.8	40.94	243.468	228.6	1.42	23.9029	0
1290	32.8	43.8659	24.5	1.71	27.9354	4.7	35.56	56.1686	38.2	40.92	249.998	239.3	1.43	20.7924	0
1291	32.83	44.1254	24.7	1.71	26.8402	4.4	35.59	56.201	38.7	40.18	234.261	224.7	1.43	20.585	0
1292	32.67	47.4727	26.6	1.7	28.1951	4.1	39.97	58.8955	42.5	40.13	237.272	227.2	1.42	19.7112	0
1293	32.57	47.8466	28.2	1.69	27.2181	4.9	37.2	59.4908	41.9	40.04	248.777	238.1	1.41	17.5159	0
1294	35.26	47.2272	28.3	1.71	25.6189	3.9	36.33	56.0182	42.9	36.34	261.967	254.4	1.46	16.4072	0
1295	35.07	43.1119	30	1.7	24.2762	3.6	36.16	64.0196	51.4	36.81	276.054	268.5	1.46	15.5336	0
1296	34.92	43.8873	31.5	1.69	21.7245	3.2	34.75	72.7004	58.7	35.54	299.641	292.4	1.45	14.5552	0
1297	34.8	49.3	35.2	1.69	20.3933	2.5	34.65	72.5799	58.1	37.42	320.452	313.1	1.45	15.3891	0
1298	34.74	56.1777	37.7	1.69	24.9611	2.1	34.59	72.2217	57.5	35.24	330.395	323	1.44	16.1852	0
1299	34.7	55.8626	38.3	1.68	25.652	2.4	34.52	74.024	59.1	35.19	327.897	320.5	1.44	17.1812	0
1300	34.7	57.4862	38.4	1.68	26.974	2.8	34.56	76.0722	61.1	37.32	319.821	312.4	1.44	18.5968	0
1301	34.73	57.3306	37.5	1.69	30.9526	3.4	35.85	78.906	63	36.25	289.406	282.1	1.44	17.4488	0
1302	34.84	57.3077	34.5	1.69	32.856	4.6	35.95	70.2374	53.7	36.39	266.479	257.6	1.45	23.9497	0
1303	32.52	46.3104	15.3	1.48	33.9825	0.4	34.67	67.1412	41.3	34.38	213.886	197.8	1.32	26.7262	0
1304	3.63	37.6809	0.9	0.16	37.9907	0.1	27.27	44.0963	10	26.84	96.2563	68.7	0.05	34.6482	0
1305	0.64	38.7358	0.4	0.16	38.5404	0.1	27.31	43.4868	8.2	24.86	87.121	57.5	0.05	35.8588	0
1306	0.63	38.5697	0.1	0.16	38.7736	0.1	27.33	43.8088	8.4	24.88	87.5401	58	0.05	36.3473	0
1307	0.63	38.8307	0.3	0.16	38.7447	0.1	27.36	44.5976	9.2	24.9	88.9693	59.7	0.05	36.4863	0
1308	0.63	39.5629	1	0.16	38.7699	0.1	27.38	44.6824	9.3	24.91	90.1557	61	0.05	36.6128	0
1309	0.63	39.1998	0.5	0.16	39.02	0.1	27.4	45.3701	9.8	24.91	90.2705	60.9	0.05	36.8748	0
1310	0.63	39.0433	0.1	0.16	39.1438	0.1	27.4	45.6952	9.6	8.6	88.4241	57.5	0.05	37.2095	0
1311	0.63	38.8941	0	0.16	39.0666	0.1	27.42	44.7364	8.7	24.65	87.7106	57.3	0.05	36.8138	0
1312	0.63	39.3423	0.7	0.16	38.8795	0.1	33.23	49.6038	15.1	28.4	115.189	87.8	0.05	36.8202	0
1313	35.5	75.5696	48.5	1.72	33.8896	3.3	38.42	57.2287	32.7	37.99	215.842	200.3	1.48	29.752	0
1314	35.59	73.8241	52.4	1.73	30.7553	5.5	49.82	67.6267	48.9	36.9	213.744	203.9	1.54	26.2667	0
1315	35.6	74.6037	54.7	1.73	29.8666	5.2	39.24	65.1913	46.6	42.37	229.173	218.4	1.5	25.4622	0
1316	35.43	78.9855	60	1.72	30.5921	5.2	33.6	65.8808	49.4	38.97	232.753	222.4	1.47	21.767	0
1317	35.33	80.502	62.7	1.72	30.1503	5.1	38.24	65.6807	49.3	36.89	250.067	239.7	1.47	20.4027	0
1318	32.45	79.4981	64.9	3.07	26.435	4.2	37.15	64.9929	53.2	37.1	263.338	256.1	1.51	16.362	0
1319	32.31	85.5718	70.7	3.06	25.6237	2.6	38.41	67.1557	54.3	36.51	264.967	257.4	1.5	14.0311	0
1320	32.19	86.8308	74	3.05	20.664	1.7	37.97	75.8206	61.2	36.9	299.15	291.5	1.49	14.7381	0
1321	32.11	94.2986	79.5	3.04	25.5052	2.4	40.5	69.9519	55.1	35.26	314.317	306.8	1.49	15.7194	0
1322	32.03	98.6022	83.9	3.03	24.2762	1.8	32.52	62.3181	46.5	32.39	313.903	306.4	1.49	15.7304	0
1323	31.99	99.9619	84.4	3.03	24.046	1.6	32.39	61.6813	45.7	32.05	307.871	300.3	1.48	15.5951	0
1324	31.97	96.9478	80.2	3.03	24.1668	1.6	32.15	61.9193	45.9	32.09	308.116	300.6	1.48	15.9136	0
1325	31.97	98.4935	81.1	3.03	22.8821	1.5	32.2	61.2541	45.4	33.04	308.221	300.7	1.48	14.5613	0
1326	32.03	95.1716	77.6	3.04	25.5303	2.2	33.36	67.2593	52.2	34.88	307.631	300.1	1.49	16.2396	0
1327	9.21	36.9182	8.1	1.39	31.4987	0.4	31.57	38.859	11.6	29.44	148.746	130.9	0.01	22.6772	0
1328	0	36.2735	0.1	0	36.8349	0.1	-0.49	35.8024	0.8	0.2	66.1942	34.5	0	31.8935	0
1329	0	36.8922	0	0	36.6586	0.1	-0.5	36.6273	0.7	1.08	63.8395	31	0	32.7584	0
1330	0	37.0305	0	0	36.9447	0.1	-0.51	36.6049	0.6	0.19	64.1553	31.3	0	32.6799	0
1331	0	37.0425	0.2	0	36.8844	0.1	-0.52	36.5278	0.7	0.19	64.7674	32.1	0	32.2832	0
1332	0	37.0203	0.2	0	37.2083	0.1	-0.52	36.3988	0.6	0.19	65.2235	32.7	0	32.895	0
1333	0	36.9355	0.2	0	36.6277	0.1	-0.53	36.4103	0.7	0.19	64.8436	32.3	0	31.942	0
1334	0	37.4974	0	0	36.6598	0.2	-0.53	36.644	0.6	0.55	62.2438	29	0	33.1857	0
1335	0	37.1207	0	0	36.4576	0.2	-0.53	36.4786	0.5	0.54	62.2379	29	0	32.2558	0
1336	0	36.5256	0.1	0	36.6354	0.1	-0.52	36.522	1.1	0.2	66.6433	34.4	0	32.4042	0
1337	32.46	47.5024	17.2	2.98	31.0059	0.4	40.81	46.1172	19.1	34.38	225.73	209.1	1.47	26.245	0
1338	32.53	44.9395	24.4	3	28.4253	5	38.89	41.0916	23.6	35.1	228.666	218.3	1.48	20.5954	0
1339	32.71	45.5374	26.1	3.02	30.4109	5.4	39.09	40.1096	22.1	37.01	225.372	215.4	1.49	21.7994	0
1340	32.7	44.9898	25.9	3.01	30.2347	5.3	41.18	39.7465	21.7	36.99	225.843	215.3	1.49	21.1879	0
1341	32.61	45.055	26.1	3.01	27.6649	5	41.08	40.4564	22.7	37.83	227.864	217.5	1.48	20.0995	0
1342	31.91	44.4753	26.6	29.33	29.0382	4.8	40.93	38.0913	22.7	37.74	246.68	238.1	1.59	22.1325	0
1343	31.77	47.5122	30.1	29.2	28.318	3.9	40.77	37.457	23.2	39.23	258.722	250.5	1.58	22.4635	0
1344	31.62	45.6635	30.1	29.07	27.6915	3.2	40.6	39.534	25.7	37.12	278.067	269.7	1.57	19.8163	0
1345	31.5	50.4957	33.2	28.96	27.76	2.9	40.46	43.3499	28.1	36.86	293.723	285.9	1.56	16.2423	0
1346	31.43	55.1406	36.8	28.9	26.5	2.4	40.39	49.0147	31.3	37.65	301.784	294	1.56	15.3253	0
1347	31.41	57.6168	38.5	28.87	25.564	2.5	40.36	49.0988	31.8	35.64	307.544	299.8	1.56	14.3891	0
1348	31.39	59.6171	39.2	28.86	26.3638	2.4	40.34	50.2029	31.8	35.63	306.319	298.6	1.56	14.9803	0
1349	31.38	61.8098	40.5	28.85	27.8181	3	40.33	49.6464	31	36.76	301.291	293.6	1.55	15.5591	0
1350	31.41	61.3164	39.4	28.88	30.4995	3.6	40.37	48.4613	29.1	37.83	294.325	284.8	1.56	17.5467	0
1351	23.4	39.8567	9.9	1.55	31.3669	0.4	32.15	44.1106	16.6	30.28	189.327	172.7	0.2	24.4223	0
1352	0.01	36.8334	0.1	0	37.0816	0.1	-0.47	39.2303	3.9	2.05	91.7705	61.6	0.01	31.6757	0
1353	0.01	37.239	0	0	37.0247	0.1	4.17	38.6994	2.5	2.17	86.5535	54.9	0	32.2331	0
1354	0.01	37.4415	0	0	37.4247	0.1	2.1	39.2449	2.9	0.22	87.1155	55.4	0	31.1434	0
1355	0.01	37.3391	0.1	0	37.4069	0.1	-0.5	39.0224	2.8	0.22	88.3994	56.8	0	32.4736	0
1356	0.01	37.552	0.3	0	37.5356	0.3	-0.47	39.0219	2.9	2.21	90.3985	58.9	0	31.8995	0
1357	0.01	37.3604	0.2	0	37.3987	0.1	-0.48	38.953	2.8	0.22	90.3421	58.6	0.01	32.0955	0
1358	0.01	37.2533	0	0.01	37.3258	0.1	-0.48	38.9093	2.6	0.22	87.8457	55.4	0.01	31.5772	0
1359	0.01	37.0768	0	0.01	37.1865	0.1	2.14	38.6202	2.5	0.26	89.0462	57	0.01	31.6084	0
1360	10.66	35.513	0.1	0.68	36.0774	0.1	31.95	40.914	7.8	27.76	114.564	88.2	0.01	30.9447	0
1361	31.83	116.399	93.7	29.32	59.2956	31.9	38.23	92.5149	71.2	39.21	309.392	296.5	1.59	22.6628	0
1362	31.92	112.356	94.4	29.41	56.5971	33.2	40.95	83.553	67.3	38.85	307.385	297.7	1.59	20.0957	0
1363	32.12	106.157	88.6	29.59	50.5934	29.6	41.18	79.5398	62.4	38.31	291.464	282.3	2.42	20.4578	0
1364	32.11	106.294	89.2	29.58	51.3676	30	41.15	78.9211	61.6	38.26	289.665	280.3	3.2	20.7612	0
1365	32.02	108.025	91.3	29.5	53.2057	30.7	41.07	80.6349	65.1	39.91	288.553	279	1.59	20.8189	0
1366	34.12	113.897	94.2	28.63	54.76	33	39.11	88.8746	68.8	34.99	288.849	282	8.4	16.8025	0
1367	33.94	126.985	108.3	28.48	58.9304	34.7	41.3	92.7368	76.2	34.83	321.025	313.9	8.35	15.2494	0
1368	33.48	133.95	116.8	28.33	59.686	38.1	33.9	91.6572	78.5	34.69	349.374	342.8	8.29	13.9997	0
1369	33.24	141.211	126.3	28.22	61.01	41	34.86	86.0358	72.3	34.39	327.852	321.2	8.25	13.0607	0
1370	33.16	144.533	131.2	28.19	60.7814	42.1	34.74	86.1665	72.3	33.9	320.016	313.2	8.24	13.6316	0
1371	33.14	145.818	132.4	28.17	62.1509	42.8	34.72	86.7702	72.9	33.73	316.365	309.5	8.23	14.6925	0
1372	33.18	145.064	130.7	28.18	62.0891	42.7	34.73	86.8603	73.1	33.89	317.019	310.2	8.24	14.0709	0
1373	33.23	143.445	128.3	28.22	62.5802	42	37.27	91.5312	78.3	34.62	348.008	341.4	8.24	15.5077	0
1374	33.74	135.288	117.1	28.31	63.0429	39.8	34.26	95.2671	82	34.72	307.708	300.6	8.27	18.7564	0
1375	32.94	112.034	93.1	27.62	55.3193	32.3	38.16	81.7885	62.9	34.21	263.741	252	8.33	19.026	0
1376	26.03	68.4278	39.6	22.7	42.4833	10.7	36.44	64.9101	38.9	33.56	164.651	144.8	5.39	26.7591	0
1377	26.04	65.8133	35.4	22.36	42.8679	9.7	35.24	61.1805	33.2	29.03	143.83	121.8	5.4	28.6954	0
1378	26.05	66.1325	35.6	22.38	42.9791	9.7	35.25	61.1768	33	29.05	142.567	120.3	5.4	28.8804	0
1379	26.07	62.8912	31.7	22.07	42.4603	8.8	35.27	59.7525	30.9	29.06	137.281	114.3	5.4	29.4578	0
1380	26.08	61.4609	30.4	22.4	42.623	9.1	35.29	59.5077	30.7	29.02	135.429	112.5	5.41	29.3746	0
1381	26.08	61.239	30.5	22.4	42.5181	9.3	35.29	58.6777	30.2	28.87	130.846	107.7	5.41	28.9679	0
1382	26.08	64.0797	33.9	22.4	43.1979	10.4	35.28	58.3285	30.3	29.04	139.964	117.5	5.4	28.3069	0
1383	26.09	66.1267	36.6	22.41	43.5481	11.3	35.3	60.4908	33.1	29.09	145.287	123.5	5.41	27.5345	0
1384	32.21	88.9043	63.9	25.24	44.4285	15.1	41.48	81.9781	58.4	33.75	215.525	199.5	7.36	24.6217	0
1385	34.39	101.34	80.7	28.85	51.7248	28.4	42.47	78.3606	60.5	35.56	245.956	235.3	8.52	20.0627	0
1386	34.52	100.892	81.6	30.39	49.9871	27.8	43.88	79.2466	61.3	35.92	275.752	266.7	12.69	19.1978	0
1387	37.76	101.379	82.7	34.42	49.8462	27.6	46.85	77.5792	60.1	47.42	267.91	258.5	14.79	18.6754	0
1388	34.43	102.885	85.7	29.63	49.941	29	39.85	79.6073	64.1	38.49	269.809	261.3	8.5	16.3513	0
1389	34.34	103.873	86.5	28.81	49.3456	29.8	39.76	81.7254	64.9	36.86	271.65	264	8.47	15.0953	0
1390	33.97	121.33	107.6	28.08	86.303	68.7	40.28	86.3854	73.8	35.03	294.986	287.2	26.25	14.7227	0
1391	33.78	128.37	115.9	27.93	96.6223	80.3	37.44	92.303	80.7	35.43	310.77	303	26.09	12.7091	0
1392	33.62	139.297	128.9	27.8	103.512	88.1	38.27	93.6218	81.5	34.87	325.269	318.7	25.97	12.6563	0
1393	33.51	144.554	134.5	27.71	109.435	94.5	37.94	100.679	87.8	34.13	329.458	322.8	25.87	12.7472	0
1394	33.46	153.61	142.8	27.66	115.084	98.7	36.9	101.518	88.5	33.65	329.866	323.1	25.83	13.9464	0
1395	33.45	158.694	147.4	27.66	114.322	99.5	37.21	103.789	90.7	33.66	327.634	320.9	25.82	18.1335	0
1396	33.46	154.21	142.7	27.66	115.448	99.9	38.1	107.637	94.5	33.99	325.271	318.2	25.82	18.1064	0
1397	33.48	153.441	139.5	27.68	116.102	97.9	38.13	100.718	88.3	34.69	331.482	324.7	25.84	19.194	0
1398	33.62	143.965	127.6	27.79	111.826	89.7	38.36	94.6838	82.7	34.87	304.73	297.7	25.94	23.0736	0
1399	31.91	115.752	91.5	27.14	88.1339	60.5	37.62	89.235	66.6	38.14	236.156	221.9	24.95	28.0318	0
1400	13.84	41.1691	5	12.7	50.7347	14.8	24.05	53.3045	20.8	37.51	131.883	107.9	0.8	36.4536	0
1401	0.38	37.6937	0.1	0.69	37.2045	0.1	19.52	48.0209	14.4	30.14	109.603	82.7	0	35.5001	0
1402	0.38	37.3772	0.1	0.69	37.2456	0.1	19.49	47.4406	14	26.8	108.439	81.2	0	34.3545	0
1403	0.38	37.0313	0.2	0.68	37.0856	0.1	19.48	47.1008	14.2	26.79	110.105	83.2	0	33.1773	0
1404	0.38	36.6622	0.2	0.72	36.4728	0.1	19.47	46.9518	14.5	26.78	111.015	84.3	0.01	31.8983	0
1405	0.38	36.5267	0.2	0.72	36.3662	0.1	19.46	45.9733	13.6	26.76	111.697	84.9	0.01	31.3683	0
1406	0.13	36.6692	0.1	0.72	36.761	0	13.58	45.1383	12.3	25.28	102.818	74.5	0.11	31.6542	0
1407	0.13	36.9392	0.2	0.72	36.9621	0.1	13.76	45.7133	12.7	25.32	102.241	74.1	0.13	32.134	0
1408	0.38	36.4825	0.3	0.72	36.1601	0.1	26.57	46.7281	14.8	26.91	116.659	91.1	0.14	31.9378	0
1409	30.61	33.0715	7	2.45	32.4687	3	36.86	57.107	38.2	34.41	236.293	223.6	1.73	23.5762	0
1410	33.54	40.3475	16.9	26.51	32.3642	5.9	39.23	66.7482	49	35.95	275.508	265.7	1.74	21.0767	0
1411	35.66	42.0767	18.8	26.85	32.1776	5.9	35.4	65.5544	47.9	35.11	270.15	260.3	1.73	20.7922	0
1412	33.34	37.5235	15.2	25.92	31.094	5.6	37.98	65.9148	49	36.1	268.171	258.3	1.72	19.1385	0
1413	31.83	36.6355	14.2	9.55	31.1732	5.6	37.42	64.3286	47.3	36.04	276.476	266.7	1.69	20.1148	0
1414	2.05	18.3215	0.4	1.74	19.3957	0.6	29.44	26.5582	13.4	28.51	175.344	166.7	1.59	15.1678	0
1415	2.03	13.2572	0.4	1.73	17.1838	0.6	29.3	29.5122	14.5	28.37	192.979	186.3	1.58	13.7105	0
1416	2.02	13.1593	0.4	1.72	16.9742	0.6	29.19	32.9509	16.5	28.25	215.517	208.6	1.57	13.4051	0
1417	1.75	13.3357	0.4	1.72	14.8603	0.4	29.12	34.2836	17.2	28.18	230.392	223.3	1.56	13.0893	0
1418	1.75	13.3188	0.4	1.71	13.9834	0.4	28.92	35.1155	17.9	28.15	241.944	234.9	1.56	13.3975	0
1419	1.75	13.667	0.4	1.71	14.9266	0.4	28.89	35.7179	18.3	28.12	236.242	229.2	1.56	13.6646	0
1420	1.75	13.6564	0.4	1.71	14.6948	0.4	28.89	35.0232	17.8	28.12	234.899	227.3	1.56	13.2511	0
1421	2.02	13.7463	0.3	1.72	16.7671	0.4	29.1	34.8979	17.4	28.16	220.569	211.8	1.56	15.6553	0
1422	2.02	17.6238	0.3	1.72	19.5694	0.3	29.18	30.9847	16.1	28.25	192.316	184.4	1.57	19.5605	0
1423	1.84	26.4314	0.3	1.66	28.7246	0.4	28.69	33.0543	11.7	28.38	178.242	166	1.58	26.7449	0
1424	0.69	36.5019	0.2	0.69	36.763	0.2	25.01	38.5955	6.6	24.16	118.39	95.5	0.63	33.5026	0
1425	0.64	37.91	0.2	0.64	38.0124	0.1	23.58	39.4298	5.6	21.94	107.004	81.6	0.55	35.3452	0
1426	0.64	37.6908	0.1	0.64	37.8936	0.1	23.58	39.0233	5.2	21.32	106.108	80.5	0.55	35.2024	0
1427	0.64	37.4229	0.1	0.63	37.6271	0.1	23.59	38.6874	5.1	21.33	105.108	79.5	0.54	34.5699	0
1428	0.64	37.4866	0.1	0.64	37.6851	0.1	23.6	38.7597	5.3	21.32	105.794	80.6	0.55	34.9205	0
1429	0.64	37.4728	0.1	0.64	37.6673	0.1	23.6	38.6847	5.2	21.27	102.914	77.4	0.55	34.8894	0
1430	0.64	37.4407	0.1	0.64	37.6493	0.1	23.59	38.7605	5.3	21.26	102.146	76.7	0.55	34.8795	0
1431	0.64	37.4188	0.2	0.63	37.5337	0.1	23.59	38.5827	5.3	20.83	102.883	77.7	0.55	34.6702	0
1432	0.66	36.809	0.2	0.68	36.4512	0.1	25.38	38.4211	6.3	23.96	116.335	93.5	0.62	34.2811	0
1433	1.85	27.1045	0.2	1.67	28.8224	0.3	30.05	37.8247	14.8	28.45	174.198	162.8	1.6	27.6584	0
1434	1.9	26.0838	0.4	1.68	27.3598	0.4	44.09	35.4401	15.7	29.27	181.629	172.1	1.61	24.2856	0
1435	2.57	25.4282	0.4	1.68	27.6259	0.4	42.95	34.6587	14.9	33.93	191.971	182.2	1.61	24.2577	0
1436	1.85	24.524	0.4	1.68	26.7273	0.4	30.1	30.7423	10.5	30.08	178.66	168.8	1.6	23.4974	0
1437	1.85	23.7537	0.4	1.67	25.1257	0.5	30.03	29.1025	10.5	29.39	167.705	157.9	1.59	23.4839	0
1438	2.22	19.7907	0.4	1.69	22.5836	0.5	27.49	18.9685	6.1	28.97	168.958	161.9	1.58	21.331	0
1439	2.13	15.8171	0.4	1.67	21.9202	0.5	27.36	21.2571	6.3	28.82	187.037	180.2	1.57	15.0284	0
1440	2.12	13.987	0.4	1.67	17.4114	0.5	27.26	22.8144	5.8	28.7	217.156	210	1.57	12.0939	0
1441	2.12	13.4505	0.4	1.66	16.8303	0.5	27.05	24.6152	6.3	28.64	232.345	225.2	1.56	11.5135	0
1442	2.11	14.5591	0.4	1.66	18.8331	0.5	26.97	25.1483	6.9	28.6	224.938	217.8	1.56	11.6315	0
1443	2.11	15.3416	0.4	1.66	18.9223	0.5	24.75	24.8539	7.1	28.58	215.228	208.1	1.56	13.1196	0
1444	2.11	14.6333	0.4	1.66	20.7084	0.5	26.94	25.2705	6.8	28.58	209.919	202.9	1.56	16.0261	0
1445	2.11	17.4697	0.4	1.66	20.3363	0.4	27.18	26.4663	7.8	28.6	199.78	193	1.56	20.2267	0
1446	2.12	22.7907	0.3	1.67	22.1615	0.4	27.26	23.472	6.9	28.7	192.624	185.8	1.57	23.2297	0
1447	2.03	29.737	0.3	1.49	33.1131	0.4	26.32	30.691	4.6	28.12	172.328	157.5	1.42	26.63	0
1448	0.34	37.1448	0.2	0.51	37.2192	0.1	20.92	35.0304	1.4	23.35	98.4519	73	0.1	33.9731	0
1449	0.34	37.4317	0.1	0.51	37.5966	0.1	20.67	35.5239	1.2	21.33	92.0343	65.6	0.1	34.8143	0
1450	0.34	37.4271	0.1	0.51	37.6824	0.1	20.67	35.6099	1.2	21.23	90.8418	64.2	0.1	34.927	0
1451	0.34	37.3209	0.1	0.51	37.5574	0.1	20.69	35.468	1.2	21.24	91.3802	65	0.1	34.9701	0
1452	0.34	37.2746	0.1	0.51	37.4506	0.1	20.7	35.3573	1.2	21.24	92.8655	66.9	0.1	35.2	0
1453	0.34	37.1944	0.1	0.5	37.3795	0.1	20.7	35.272	1.3	19.77	92.9467	67.3	0.1	35.3136	0
1454	0.34	37.426	0.1	0.5	37.6979	0.1	20.69	35.3877	1.1	9.93	91.8521	65.8	0.1	35.1909	0
1455	0.34	37.0958	0	0.5	37.3896	0.1	20.7	35.1102	1.1	9.92	92.6987	66.8	0.1	34.8542	0
1456	0.34	37.0949	0.1	0.5	37.2599	0.1	21.27	35.5315	1.9	21.43	98.1036	72.9	0.1	35.0119	0
1457	2.17	27.6065	0.2	1.69	28.2608	0.2	27.63	30.0779	7.4	28.91	170.768	156.7	1.6	29.7904	0
1458	2.22	24.4283	0.3	1.7	25.9045	0.4	37.02	38.4307	20.4	28.98	171.667	161.7	1.61	23.0139	0
1459	2.25	23.1212	0.3	1.71	25.8992	0.3	37.31	39.8395	22.1	34.84	196.363	186.8	1.61	22.7125	0
1460	2.2	22.1927	0.3	1.69	24.9493	0.4	27.65	26.5847	8.4	37.11	178.229	168.5	1.6	24.0748	0
1461	2.18	21.7366	0.4	1.69	24.1449	0.4	27.59	25.3856	8.5	29.7	159.008	148.9	1.59	23.3065	0
1462	1.91	17.8427	0.4	1.69	22.3229	0.5	7.49	18.997	5.6	30.42	141.497	133.9	1.59	17.3281	0
1463	1.87	15.3583	0.4	1.67	20.3625	0.5	7.47	19.6893	5.8	28.04	144.428	137.1	1.58	15.3772	0
1464	1.87	14.2266	0.4	1.67	18.4909	0.5	7.46	16.4596	0.3	27.92	154.037	146.3	1.57	13.3601	0
1465	1.86	16.5655	0.5	1.66	22.8541	0.6	7.45	16.7147	0.3	27.86	160.537	152.7	1.56	13.1425	0
1466	1.86	17.5586	0.5	1.66	23.3383	0.6	7.44	17.5884	0.3	27.83	165.288	157.4	1.56	15.0183	0
1467	1.86	20.1138	0.5	1.66	24.8561	0.6	7.44	19.0818	0.4	27.81	166.411	158.7	1.56	15.4759	0
1468	1.86	22.2308	0.4	1.66	25.5229	0.5	7.44	19.3545	0.3	27.8	166.49	158.7	1.56	16.4096	0
1469	1.86	21.8251	0.4	1.66	23.0718	0.5	7.45	17.0401	0.3	27.83	163.403	155.6	1.56	17.3069	0
1470	1.86	22.3864	0.3	1.67	24.4888	0.3	7.46	16.6734	0.8	27.93	149.407	142	1.57	21.3949	0
1471	1.51	32.7054	0.3	1.43	33.8201	0.3	7.39	26.8173	0.2	27.36	129.984	111.8	0.29	27.2853	0
1472	0.2	36.9995	0	0.15	37.4562	0.1	0.95	34.7701	0.1	22.69	83.2841	56.1	0	33.8129	0
1473	0.19	37.3898	0	0.14	37.6224	0.1	0.91	36.6402	0.1	4.3	81.4762	52.7	0	34.2792	0
1474	0.19	37.3937	0	0.14	37.6324	0.1	0.91	36.6617	0.1	0.37	82.0261	53.2	0	34.1987	0
1475	0.19	37.3937	0	0.14	37.5034	0.1	0.89	36.6544	0.1	0.37	82.9316	53.9	0	33.6978	0
1476	0.19	37.4513	0	0.14	37.8803	0.1	0.89	36.7243	0.1	0.37	83.5799	54.7	0	34.3623	0
1477	0.19	37.4985	0	0.14	37.5798	0.1	0.89	36.7973	0.1	0.37	83.6492	54.4	0	34.2001	0
1478	0.19	37.5852	0	0	37.6244	0.1	5.61	36.9568	0.1	0.24	86.1078	54.6	0	33.4662	0
1479	0.19	37.6198	0	0	37.6418	0.1	0.87	36.9752	0.1	0.3	86.1277	54.9	0	33.3788	0
1480	0.19	37.2318	0	0.14	37.4875	0.1	1.01	34.6999	0.1	22.65	90.1097	62.2	0	33.597	0
1481	1.89	32.1168	0.1	1.69	31.0708	0.2	7.51	25.6914	0.8	28.1	142.778	126.4	1.6	28.0451	0
1482	1.9	21.5854	0.3	1.7	23.2638	0.4	22.02	31.3628	13.5	33.83	149.471	138.9	1.61	20.885	0
1483	1.9	21.4692	0.4	1.7	22.1527	0.3	30.61	26.1852	8.2	34.93	177.962	167.8	1.61	21.2535	0
1484	1.89	22.319	0.4	1.69	22.0582	0.4	8.07	20.1663	1.5	32.67	167.599	157.3	1.59	21.5429	0
1485	1.89	19.1655	0.3	1.69	23.3205	0.4	7.47	19.6619	1.4	30.73	149.096	138.3	1.59	18.5516	0
1486	3.13	15.8621	0.3	1.69	22.5023	0.4	21.81	14.138	1	29.42	163.027	155.8	1.6	20.5665	0
1487	3.11	16.9525	0.4	1.68	21.4216	0.4	21.73	18.4483	1	28.28	142.892	135.8	1.6	19.434	0
1488	3.1	15.9997	0.4	1.67	21.8329	0.4	21.64	19.2685	1.2	28.19	149.511	142.4	1.59	20.2884	0
1489	3.09	18.58	0.4	1.67	26.9057	0.4	21.62	22.1771	1.2	28.11	154.635	147.2	1.59	19.7372	0
1490	3.09	21.8692	0.4	1.66	25.7423	0.4	16.91	20.5064	1.2	28.07	161.443	153.8	1.58	16.7126	0
1491	3.08	22.6632	0.5	1.66	25.058	0.5	16.9	20.7109	1.3	28.05	165.315	157.6	1.58	17.7294	0
1492	3.08	23.0946	0.4	1.66	26.2263	0.4	16.89	20.8334	1.3	28.04	164.238	156.6	1.58	16.8117	0
1493	3.08	23.1265	0.4	1.66	26.7332	0.4	16.89	21.0436	1.3	28.04	163.5	156.1	1.58	18.9032	0
1494	3.09	24.6439	0.3	1.67	26.9164	0.4	21.58	21.0743	1.3	28.08	157.533	150	1.58	19.6879	0
1495	1.37	34.6831	0.3	0.1	35.0245	0.3	16.47	30.9938	0.9	26.95	137.726	118.3	0	28.0056	0
1496	0	37.4737	0	0	37.6171	0.1	0.13	37.301	0.5	0.2	85.7392	54.6	0	33.4011	0
1497	0	37.9476	0	0	37.8831	0.1	0.12	37.7784	0.4	0.19	82.5708	50.6	0	34.3818	0
1498	0	38.0122	0	0	38.0878	0.1	0.1	37.8615	0.4	0.19	82.4951	50.6	0	34.8566	0
1499	0	37.959	0	0	37.9445	0.1	0.1	37.8817	0.5	2.19	83.0678	51.4	0	34.4585	0
1500	0	37.9897	0	0	38.0467	0.1	0.09	37.9075	0.5	2.19	83.9447	52.4	0	35.0003	0
1501	0	38.103	0	0	38.2296	0.1	0.08	38.0818	0.5	0.19	83.4631	51.8	0	35.2268	0
1502	0	38.2841	0	0	38.2612	0.1	0.08	38.3118	0.5	0.16	81.5008	49.3	0	35.2191	0
1503	0	38.2927	0	0	38.3247	0.1	0.08	38.3316	0.5	0.18	81.9447	49.7	0	34.8664	0
1504	0	38.1338	0.1	0	38.1161	0.1	5.69	37.4816	0.1	2.38	87.6669	58.4	0	35.4645	0
1505	3.1	32.8755	0.1	1.64	33.361	0.2	21.8	31.3846	0.5	28.22	151.465	133	1.63	29.0929	0
1506	3.13	21.4587	0.3	1.69	24.888	0.2	35.15	20.691	1.6	28.27	148.725	138.4	1.71	20.4319	0
1507	5.33	22.2442	0.3	1.7	24.7062	0.1	44.95	20.6591	2	42.49	147.622	137.4	1.72	21.1546	0
1508	5.73	23.2503	0.3	1.7	25.0617	0.1	42.69	21.0666	1.9	38.45	149.592	139.4	1.71	22.28	0
1509	3.14	21.3879	0.4	1.69	23.4469	0.4	28.87	20.6775	1.6	29.12	147.375	136.9	1.71	21.8807	0
1510	1.89	17.5753	0.4	1.68	24.5712	0.4	34.94	17.1715	1.7	28.66	155.325	148.5	1.7	23.8478	0
1511	1.88	14.4121	0.5	1.67	19.7268	0.5	14.49	19.1569	1.6	28.57	161.866	155	1.69	22.2978	0
1512	1.88	12.1828	0.6	1.67	19.8322	0.6	14.03	18.3256	1.6	28.48	194.055	186.8	1.68	20.2897	0
1513	1.87	13.9504	0.6	1.66	19.6224	0.5	14	20.348	1.6	28.43	218.551	211.2	1.67	17.8525	0
1514	1.87	15.8014	0.5	1.66	21.869	0.6	13.97	20.9392	1.4	28.39	225.441	218	1.67	19.4958	0
1515	1.86	17.6549	0.5	1.65	21.3112	0.5	11.29	24.1185	1.7	28.36	231.742	224.3	1.66	20.1595	0
1516	1.86	24.0011	0.6	1.65	23.5288	0.5	13.89	23.0751	1.4	28.35	206.572	199.5	1.66	18.8526	0
1517	1.86	27.7778	0.5	1.65	29.1655	0.5	13.86	20.1211	1.4	28.34	205.669	197.8	1.66	19.9186	0
1518	1.86	28.9953	0.4	1.65	31.0085	0.5	13.89	21.7629	1.7	28.36	216.744	207.9	1.66	21.0038	0
1519	0.63	38.2285	0.3	0.15	38.4732	0.4	11.09	34.1726	1	23.98	111.083	89.5	0.61	35.7614	0
1520	0.2	39.2102	0.1	0.09	39.315	0.1	2.74	39.3034	0.5	0.2	88.1842	56.7	0.14	38.411	0
1521	0.2	39.2871	0	0	39.4299	0.1	2.72	39.345	0.3	0.17	85.3261	53.1	0.14	38.6762	0
1522	0.2	39.2946	0	0.09	39.4777	0.1	0.88	39.5764	0.5	0.2	86.2919	54.2	0.14	38.7851	0
1523	0.2	39.2974	0	0.09	39.4956	0.1	0.98	39.3307	0.3	0.2	87.1862	55.3	0.14	38.7904	0
1524	0.2	39.2503	0	0.09	39.4578	0.1	0.97	39.0835	0.1	0.2	87.948	56.2	0.14	38.6925	0
1525	0.19	39.2033	0	0.09	39.4108	0.1	0.97	39.0298	0.1	0.2	87.5557	55.7	0.14	38.4921	0
1526	0.19	39.192	0	0.09	39.3762	0.1	0.96	39.0265	0.1	0.2	85.8931	53.5	0.14	38.2563	0
1527	0.19	39.1973	0.1	0.09	39.3511	0.1	5.69	38.3846	0	2.2	87.2163	54.8	0.14	38.1113	0
1528	0.2	39.0647	0.1	0.14	39.2773	0.1	12.33	44.0802	9	21.91	90.6361	62	0.14	37.7147	0
1529	1.89	29.8714	0.2	1.68	33.1375	0.1	25.27	33.7177	11.2	28.62	158.607	141.8	1.71	29.5984	0
1530	26.54	22.9972	0.4	1.68	25.614	0.2	35.52	45.7831	27.8	44.89	170.718	161.8	8.57	25.0816	0
1531	33.21	23.0078	0.4	1.71	26.259	0.2	65.12	46.6069	28.7	45.12	190.987	181.7	10.63	25.0657	0
1532	31.21	22.8588	0.4	1.7	26.2165	0.1	40.1	37.9612	19.6	37.98	179.226	169.9	9.08	25.5037	0
1533	9.98	22.872	0.4	1.69	25.1947	0.1	30.85	35.2075	16.4	29.39	164.775	155.7	1.71	24.7231	0
1534	9.94	20.2704	0.4	1.67	22.6219	0.4	33.44	28.908	17.5	29.62	190.087	181.8	1.74	22.8573	0
1535	3.17	14.6208	0.5	1.66	19.462	0.4	24.87	22.5801	10.8	29.05	177.656	170.9	1.73	19.0597	0
1536	3.15	14.8575	0.6	1.65	17.1229	0.5	12.99	17.5882	1.5	28.94	204.966	197.9	1.72	15.4464	0
1537	3.14	11.4641	0.5	1.64	16.1553	0.6	12.95	21.2361	1.5	28.66	214.209	207	1.71	15.2316	0
1538	3.13	15.045	0.6	1.64	16.833	0.6	12.94	22.3767	1.4	28.62	226.906	219.7	1.7	10.5546	0
1539	3.13	13.6182	0.5	1.64	17.0608	0.6	12.93	23.6878	1.5	28.6	236.106	228.9	1.7	12.6315	0
1540	3.13	14.8686	0.5	1.64	19.528	0.5	10.87	23.4118	1.5	28.6	225.405	218.2	1.7	12.5324	0
1541	3.13	16.4056	0.4	1.64	21.7369	0.5	10.88	21.8565	1.5	28.63	206.004	198.8	1.7	12.9368	0
1542	3.14	13.6839	0.5	1.65	23.7665	0.4	8.3	18.5874	1.5	28.96	194.318	187.4	1.71	16.0136	0
1543	3.09	31.1773	0.4	1.65	32.3666	0.4	10.92	28.6027	1.1	29.07	203.02	190.1	1.64	25.6584	0
1544	1.41	39.2258	0.2	0.62	39.2944	0.2	11.91	36.009	0.8	25.65	128.536	105.8	0.53	37.7772	0
1545	1.41	39.4892	0.2	0.14	39.5301	0.2	10.45	36.9659	0.6	24.22	98.4877	71.8	0.53	38.4992	0
1546	1.41	39.4626	0.2	0.14	39.5048	0.2	10.45	37.0545	0.7	24.24	96.2804	69.6	0.53	38.524	0
1547	1.41	39.3916	0.1	0.14	39.5323	0.2	10.46	37.1725	0.6	24.26	93.7235	66.2	0.53	38.5564	0
1548	1.41	39.3798	0.2	0.14	39.4275	0.2	10.47	37.0258	0.6	24.28	95.0209	67.6	0.53	38.3781	0
1549	1.41	39.1636	0.1	0.14	39.3161	0.2	10.48	36.8932	0.6	24.28	95.6914	68.4	0.53	38.178	0
1550	1.41	38.9707	0.1	0.14	39.1339	0.2	10.48	36.7705	0.6	24.21	89.998	62.1	0.53	37.9222	0
1551	1.41	38.6625	0.1	0.14	38.8398	0.2	10.49	36.3279	0.5	24.19	88.4723	60.6	0.53	37.3234	0
1552	1.42	38.056	0.2	0.14	38.1505	0.2	11.65	35.2381	0.5	25.38	110.03	84.8	0.53	35.9531	0
1553	3.21	30.4809	0.2	1.67	30.8294	0.3	13.17	26.4817	1.3	29.32	150.791	137.3	1.61	30.6508	0
1554	3.22	23.7892	0.4	1.68	25.3556	0.3	27.7	29.1163	10.4	29.94	173.732	163.7	1.63	26.3213	0
1555	3.22	24.2775	0.4	1.68	24.4489	0.3	27.95	27.6155	8.7	30.41	195.853	185.5	1.62	26.042	0
1556	3.21	23.2315	0.4	1.67	25.8871	0.4	13.15	19.2926	1.4	30.02	186.961	176.4	1.6	26.1134	0
1557	3.2	18.3025	0.3	1.66	25.6417	0.4	13.12	20.7972	1.3	29.76	188.619	179.2	1.59	26.4549	0
1558	9.04	16.584	0.7	1.69	25.7843	0.5	33.49	18.2072	0.6	29.85	203.655	196.7	1.59	17.2312	0
1559	8.99	14.9642	0.7	1.68	24.6898	0.6	31.25	18.9976	0.6	29.7	219.16	212.2	1.58	15.1483	0
1560	8.95	14.5251	0.8	1.67	21.9646	0.5	28.16	19.2559	0.5	29.48	236.692	229.4	1.58	15.0849	0
1561	8.93	15.1593	0.8	1.66	20.215	0.4	27.66	17.5295	0.4	29.27	241.487	234	1.52	12.8974	0
1562	8.91	16.9767	0.8	1.66	20.2256	0.5	27.51	17.61	0.5	29.21	239.572	232.1	1.51	12.6683	0
1563	8.9	17.4446	0.8	1.66	19.7083	0.5	26.48	17.5027	0.5	29.18	233.838	226.4	1.51	12.3348	0
1564	8.9	18.1607	0.7	1.63	17.8856	0.6	26.32	17.2922	0.5	29.18	232.895	225.4	1.51	11.6939	0
1565	8.91	19.353	0.6	1.66	17.5906	0.4	27.38	17.0796	0.4	29.32	237.809	230.3	1.51	13.1298	0
1566	8.94	19.8099	0.6	1.67	20.2276	0.3	28.13	17.5626	0.4	29.55	229.448	221.9	1.52	14.5867	0
1567	5.91	29.5319	0.3	0.34	32.2085	0.3	23.58	27.5352	0.3	26.93	132.018	113.3	0.01	24.1096	0
1568	0.64	35.7332	0	0.15	36.0513	0.1	0.87	34.5065	0.1	22.19	84.3647	58	0.01	30.7815	0
1569	0.01	36.1005	0	0.01	36.217	0.1	0.85	34.9298	0.1	4.01	82.1376	53.7	0.01	30.9142	0
1570	0.01	35.8053	0	0	36.1088	0	0.85	34.5381	0.1	2.17	82.1908	54.1	0.01	30.2995	0
1571	0.01	35.8017	0	0	36.096	0.1	0.85	34.4884	0.1	0.31	82.3193	54.4	0	30.9243	0
1572	0.01	35.616	0	0	36.0071	0.1	0.84	34.2755	0.1	0.31	82.8705	55.1	0	30.9458	0
1573	0.01	35.6981	0	0	35.9201	0.1	0.84	34.3399	0.1	0.31	83.7627	55.5	0	30.8831	0
1574	0.01	35.8407	0	0	35.8328	0.1	0.84	34.5476	0.1	2.31	85.4508	55.4	0	30.4758	0
1575	0.01	35.8238	0	0	35.5752	0.1	0.84	34.4896	0.1	2.3	85.3856	55.4	0	30.6973	0
1576	0.01	35.2451	0	0	35.569	0.1	0.93	33.7507	0.1	22.38	85.6556	59.3	0	30.4462	0
1577	9.05	29.1186	0.3	1.68	29.3372	0.2	30.58	35.235	8.6	29.67	163.829	147.6	1.39	24.9855	0
1578	9.15	20.9823	0.5	1.7	25.1247	0.3	30.95	28.0142	9.2	30.21	184.938	176.1	1.4	21.2478	0
1579	9.16	21.2009	0.5	1.71	25.0062	0.3	28.9	28.1929	9	30.67	192.391	183.1	1.4	20.9552	0
1580	9.12	21.6872	0.5	1.7	26.0216	0.4	28.79	28.4614	9.9	30.66	193.853	184.6	1.38	19.7527	0
1581	9.1	20.2521	0.5	1.7	23.407	0.5	28.72	30.6925	10.7	30.53	197.744	188.7	1.38	18.2144	0
1582	31.65	16.9921	0.7	1.7	22.8528	0.4	28.5	25.622	11.4	29.95	210.916	202.7	1.49	19.4266	0
1583	31.47	17.1507	0.6	1.69	19.4089	0.5	33.06	28.2336	13.7	29.7	218.355	210.8	1.48	17.4335	0
1584	31.33	15.3471	0.8	1.68	19.0963	0.5	30.32	31.3061	15.2	29.52	233.132	225.9	1.48	16.0643	0
1585	31.24	17.6702	0.8	1.67	20.3251	0.5	28.19	33.1052	16.5	29.43	244.639	237.4	1.47	13.9462	0
1586	31.19	18.5713	0.9	1.67	20.7951	0.6	28.15	33.237	16.4	29.35	249.976	241.7	1.47	14.6869	0
1587	31.17	19.0149	0.9	1.67	21.7189	0.5	28.11	34.0536	17	29.3	251.447	243.4	1.46	13.9005	0
1588	31.17	20.1488	0.8	1.67	21.9912	0.6	28.12	34.0102	16.5	29.37	248.048	240.8	1.47	15.359	0
1589	31.21	20.3981	0.8	1.67	23.2394	0.5	30.21	33.4133	15.4	29.42	241.948	234	1.47	15.2392	0
1590	31.33	24.3987	0.6	1.68	25.9947	0.4	28.24	33.2066	13	29.7	232.55	223.5	1.47	19.9759	0
1591	25.57	30.5474	0.5	1.43	33.1936	0.3	25.25	31.7686	3.6	28.63	158.483	140.9	0.14	25.7449	0
1592	0	36.5828	0	0	36.8485	0.1	0.94	36.8517	1.4	24.85	86.3982	59	0	32.1298	0
1593	0	37.2678	0	0	37.0804	0	0.92	37.3984	1.2	10.03	82.4999	53.6	0	32.3851	0
1594	0	37.2357	0	0	37.1949	0	0.92	37.4496	1.2	10	81.9656	53	0	31.7772	0
1595	0	37.1056	0	0	37.1751	0.1	0.92	37.2918	1.2	9.95	82.3559	53.7	0	31.9614	0
1596	0	37.0091	0	0	37.1134	0.1	0.92	37.2874	1.3	9.95	82.3409	53.9	0	31.6962	0
1597	0	37.1722	0	0	37.2725	0.1	0.92	37.4869	1.3	9.94	82.3701	53.7	0	31.6886	0
1598	0	37.5174	0	0	37.3865	0.1	0.92	37.7554	1.2	2.74	82.5737	52.6	0	32.0458	0
1599	0	37.5314	0	0	37.3747	0.1	0.92	37.8534	1.2	0.3	84.0305	53.7	0	32.5869	0
1600	0	37.2539	0	0	37.4566	0.1	13.69	35.9091	1.4	21.97	85.0687	57.1	0	33.4036	0
1601	31.35	40.0716	9.2	1.66	33.027	0.2	31.54	62.6398	36	29.88	168.252	151	2.97	27.9657	0
1602	31.91	29.598	8.9	2.4	25.7415	0.3	34.01	51.7038	34.7	30.36	179.569	170.2	8.42	24.1652	0
1603	32.6	29.8292	8.7	4.6	23.8999	0.3	34.67	52.3835	35.2	31.97	228.737	219.3	8.33	24.4404	0
1604	31.85	28.4592	9.2	1.72	25.0647	0.4	33.95	54.2284	37.9	30.43	232.713	223.3	3.15	22.1092	0
1605	31.77	27.1738	9.7	1.71	25.3008	0.5	33.87	57.764	40.3	30.38	209.267	200.1	3.14	22.5733	0
1606	24.37	24.561	8.8	1.7	22.1158	0.5	31.85	54.822	39.3	29.94	205.157	197.9	3.15	20.1445	0
1607	24.23	23.1985	9.7	1.69	20.629	0.5	31.7	59.0446	45.5	29.25	211.274	204.5	3.13	16.8502	0
1608	24.14	23.7694	10.5	1.69	19.7862	0.6	31.32	62.2868	49	29.14	223.145	216.3	3.11	13.5932	0
1609	24.07	25.9706	11.1	1.68	21.8593	0.5	31.18	67.3392	53.1	29.07	229.524	222.7	3.1	12.5676	0
1610	24.04	27.2978	11.5	1.68	21.3418	0.5	31.14	69.6288	54.7	29.04	239.922	232.7	3.1	13.9712	0
1611	24.01	28.5099	11.8	1.68	23.3227	0.5	31.11	76.0775	58.5	29	236.914	229.7	3.09	15.3401	0
1612	24.01	30.343	11.7	1.68	24.0177	0.4	31.11	75.3687	59	29.01	225.717	218.8	3.1	16.8349	0
1613	24.04	28.8761	11.4	1.68	28.7182	0.5	31.15	69.961	53.9	29.05	208.792	201.9	3.1	22.7856	0
1614	24.13	31.2966	10.5	1.68	27.5553	0.4	29.26	63.3583	47.7	29.14	190.292	183.1	3.11	27.7544	0
1615	19.11	39.2348	4.9	0.69	38.2554	0.3	29.35	49.5651	18.3	27.98	148.458	128.4	0.69	36.184	0
1616	0.69	40.9486	2.9	0.16	39.2728	0.1	10.83	44.6438	9.1	21.97	86.7244	58.6	0.63	38.7401	0
1617	0.64	41.7015	2.8	0.16	39.5012	0.1	9.67	44.387	8.5	9.02	84.5102	55.6	0.62	38.777	0
1618	0.64	41.5695	2.8	0.16	39.2429	0.1	9.61	44.3081	8.6	9.02	84.4167	55.7	0.62	38.558	0
1619	0.63	41.5884	2.9	0.16	39.1941	0.1	9.59	44.2498	8.7	9.02	85.4777	57	0.62	38.4665	0
1620	0.63	41.5849	2.9	0.16	39.3123	0.1	9.56	44.3036	8.8	9.02	86.2139	57.9	0.62	38.4958	0
1621	0.63	41.6681	2.9	0.16	39.2786	0.1	9.55	44.5296	8.9	9.02	87.1064	58.2	0.62	38.6973	0
1622	0.63	41.6146	2.7	0.15	39.3558	0.1	9.13	44.5495	8.6	0.3	86.4064	56.5	0.61	38.9119	0
1623	0.63	41.664	2.7	0.15	39.3833	0.1	12.1	44.4968	8.5	8.6	85.9006	56.4	0.62	39.1234	0
1624	0.68	40.7206	2.9	0.16	39.524	0.1	26.27	44.5632	9.4	23.09	91.8549	64.2	0.62	39.2412	0
1625	24.39	50.1241	21.6	1.68	35.6563	0.3	31.78	57.9488	31.6	29.35	167.974	150.2	3.18	33.4895	0
1626	24.91	43.397	22.4	1.72	26.188	0.4	55.86	56.3155	37.2	29.94	169.049	159.7	297.19	26.632	0
1627	45.58	43.0555	22.1	1.72	25.4313	0.4	56	56.8046	37.7	31.69	192.988	183.4	34.56	26.036	0
1628	24.47	43.0561	23.5	1.71	25.1577	0.4	32.45	57.1656	38.6	30.19	189.903	180.4	3.17	27.1597	0
1629	24.37	41.8995	23.1	1.71	24.3035	0.4	32.37	59.4922	42.8	30.47	171.929	162.4	3.16	26.8849	0
1630	8.49	26.1036	8.6	1.7	22.2728	0.4	31.5	58.0099	43.2	29.72	177.619	170.4	1.85	22.2161	0
1631	8.44	15.0831	0.6	1.69	24.1919	0.6	31.35	63.2109	49.2	29.25	169.287	162.5	1.84	25.6826	0
1632	8.41	11.1402	0.6	1.68	23.718	0.6	31.09	70.2361	54.9	29.13	180.611	173.6	1.83	21.3773	0
1633	8.39	13.2308	0.6	1.68	23.578	0.5	30.97	72.8039	56.9	29.08	193.923	186.8	1.83	19.7927	0
1634	8.37	14.5853	0.7	1.68	24.7859	0.5	30.7	72.0317	55.1	29.03	199.208	191.9	1.82	18.5611	0
1635	8.37	17.4632	0.6	1.67	23.3802	0.5	30.9	74.3798	57.7	29.01	199.043	191.6	1.82	19.2892	0
1636	8.37	15.3196	0.5	1.67	22.9135	0.5	30.9	73.0569	56.5	29.01	198.921	191.5	1.82	20.2482	0
1637	8.37	19.7534	0.4	1.67	23.8264	0.5	31.09	69.8409	54	29.03	195.213	188.1	1.82	21.0976	0
1638	8.4	23.7078	0.5	1.68	27.0136	0.5	31.17	66.8996	50.3	29.11	185.699	177.3	1.83	28.3025	0
1639	4.76	35.8668	0.3	0.66	39.1132	0.3	29.54	46.7176	14.8	27.95	150.295	129.9	0.69	37.8312	0
1640	0.64	39.5373	0.1	0.16	39.7264	0.1	25.5	44.3623	8.8	21.95	87.4402	58.9	0.61	39.5285	0
1641	0.64	39.5756	0.1	0.16	39.757	0.1	25.53	44.1966	8.3	21.97	85.1211	55.9	0.6	39.5403	0
1642	0.63	39.5694	0.1	0.16	39.77	0.1	25.54	44.1496	8.3	21.99	86.133	57	0.6	39.5529	0
1643	0.63	39.5667	0.1	0.16	39.7683	0.1	25.57	44.3483	8.6	22	86.6152	57.7	0.6	39.4856	0
1644	0.63	39.5819	0.1	0.15	39.7982	0.1	25.59	44.506	8.8	22.01	87.9074	59.1	0.6	39.4746	0
1645	0.63	39.6256	0.1	0.15	39.8259	0.1	25.61	44.6113	8.8	22.02	86.5903	57.6	0.6	39.4817	0
1646	0.63	39.6901	0.1	0.15	39.7831	0.1	25.62	44.3819	8.3	22.02	85.5287	55.9	0.6	39.4986	0
1647	0.63	39.6949	0.1	0.15	39.7754	0.1	25.64	44.4127	8.3	22.03	85.6042	55.9	0.6	39.436	0
1648	0.63	39.5361	0	0.15	39.6724	0.1	26.73	44.7132	9	23.97	90.9433	62.1	0.6	39.3578	0
1649	8.48	33.2601	0.2	1.71	32.2501	0.1	31.82	54.2062	28.5	29.44	159.434	141	1.88	32.9758	0
1650	11.67	23.1028	0.4	1.73	25.6916	0.2	41.25	60.8325	43.4	30.91	174.854	165	2.32	26.0228	0
1651	10.96	22.6607	0.4	1.73	25.2568	0.2	39.06	52.261	34.8	37.09	195.891	185.7	1.98	26.9566	0
1652	8.45	20.6699	0.4	1.72	22.9337	0.2	31.72	45.715	29.3	30.62	183.518	173.4	1.86	24.2395	0
1653	8.42	18.837	0.4	1.71	24.1561	0.2	31.63	44.924	29.7	29.78	165.668	155.5	1.86	26.2496	0
1654	3.19	16.12	0.4	1.73	23.0524	0.2	30.83	46.0481	28.2	29.28	160.21	152.9	1.77	24.5488	0
1655	3.17	13.3776	0.4	1.72	21.5386	0.2	30.7	45.7561	31.2	29.16	164.242	157.1	1.76	20.7125	0
1656	3.16	11.595	0.3	1.71	18.9122	0.2	30.59	48.9568	35.3	29.05	176.371	169.2	1.76	17.34	0
1657	3.16	15.2546	0.3	1.71	20.3602	0.2	30.55	48.3789	34.8	28.98	182.974	175.8	1.75	16.4675	0
1658	3.15	19.4388	0.2	1.71	22.2703	0.2	30.48	51.4978	37.1	28.94	191.133	183.8	1.75	13.6154	0
1659	3.15	17.1603	0.2	1.71	20.3911	0.2	30.45	51.9011	37	28.91	192.23	185.1	1.75	12.2122	0
1660	3.14	19.9515	0.2	1.7	20.4962	0.2	30.44	53.1172	37.3	28.89	195.21	188	1.74	11.5438	0
1661	3.14	19.9566	0.2	1.7	22.0593	0.2	30.44	52.5598	37.3	28.9	194.405	187	1.73	14.5002	0
1662	3.15	17.547	0.2	1.71	26.5872	0.3	30.46	51.8911	35	28.92	193.823	186	1.75	15.6454	0
1663	1.4	36.6277	0.3	0.16	36.8667	0.3	25.74	43.9053	13.9	25.42	138.351	117.7	0.12	32.6729	0
1664	0.63	38.4289	0.1	0.15	38.5161	0.1	23.57	42.1991	7.8	8.93	89.9625	61.4	0.12	36.2543	0
1665	0.63	38.7467	0	0.15	38.8586	0.1	23.77	42.6162	7.5	8.95	88.0492	58.7	0.12	37.2853	0
1666	0.63	38.9877	0	0.15	39.1257	0.1	24.19	42.8755	7.5	8.96	87.7826	58.3	0.12	38.0052	0
1667	0.63	39.0987	0	0.15	39.3074	0.1	24.23	43.1189	7.7	8.97	88.3338	59.4	0.12	38.4604	0
1668	0.63	39.2169	0.1	0.15	39.3408	0.1	24.26	43.2659	7.9	8.97	89.8639	60.7	0.12	38.5194	0
1669	0.63	39.0153	0	0.15	39.2442	0.1	24.28	43.2161	8	8.97	90.1975	61.3	0.12	38.3441	0
1670	0.63	38.9028	0.1	0.15	39.1022	0.1	24.28	42.8954	7.9	8.96	88.5285	59.7	0.12	37.9777	0
1671	0.63	38.5075	0	0.15	38.7437	0.1	24.27	42.5521	8	8.96	88.833	60.5	0.12	37.5214	0
1672	0.63	38.1865	0.1	0.15	38.2959	0.1	26.06	42.3953	8.6	21.79	90.58	63.8	0.12	36.8019	0
1673	3.18	30.9565	0.2	1.69	32.8164	0.1	30.85	43.7805	20.6	28.79	167.377	150.5	1.65	29.19	0
1674	3.18	24.0847	0.3	1.7	24.3529	0.2	30.91	38.5228	20.8	29.18	164.097	154.6	1.65	25.1826	0
1675	3.2	22.884	0.3	1.71	24.6884	0.1	37.55	42.7786	24.9	43.92	165.472	155.6	1.66	24.1632	0
1676	3.2	22.2025	0.3	1.71	24.2177	0.1	32.89	40.2502	22.2	30.42	162.829	152.5	1.66	23.0926	0
1677	3.19	22.7188	0.3	1.7	24.3224	0.1	30.97	37.695	18.4	29.27	156.617	148.1	1.65	21.7703	0
1678	3.16	16.4121	0.2	1.67	21.3524	0.1	30.8	30.9547	19	29.6	176.302	167.4	1.63	18.295	0
1679	3.14	18.249	0.2	1.66	22.8578	0.1	30.68	36.8464	23.2	29.5	204.656	196.9	1.62	16.4612	0
1680	3.13	15.6969	0.2	1.65	20.3873	0.2	28.29	38.0713	21.6	29.39	234.379	227.1	1.59	14.6379	0
1681	3.11	15.1818	0.3	1.65	20.4313	0.3	29.78	38.4105	21.2	29.33	239.979	232.6	1.58	13.773	0
1682	3.11	20.5838	0.4	1.64	21.3701	0.5	29.58	38.4371	20.8	29.17	241.293	233.8	1.58	12.9072	0
1683	3.11	20.2396	0.5	1.64	21.2129	0.5	29.58	38.8723	20.8	29.23	242.26	234.5	1.59	12.5972	0
1684	3.11	21.0949	0.5	1.64	23.898	0.5	29.63	40.1899	21.4	29.28	238.949	230.7	1.59	13.2959	0
1685	3.1	18.676	0.5	1.64	25.205	0.5	29.62	40.4067	21.4	28.4	236.802	229	1.59	16.5197	0
1686	3.11	20.7394	0.5	1.64	22.4331	0.5	29.71	39.2375	20.1	29.27	232.588	224	1.59	21.466	0
1687	1.39	35.4747	0.3	0.15	35.8556	0.4	23.48	33.2965	3.2	26.34	117.167	97.6	0.11	30.932	0
1688	0.63	38.1045	0.1	0	38.2836	0.1	4.28	37.0656	1.9	0.21	75.9786	45.1	0.11	36.5226	0
1689	0.63	38.4042	0	0	38.5263	0.1	4.29	37.4948	1.5	-0.54	70.6898	38.5	0.11	37.0698	0
1690	0.63	38.5327	0	0	38.6663	0.1	4.28	37.5095	1.3	-0.55	70.6304	38.3	0.11	37.6844	0
1691	0.63	38.4902	0	0	39.0837	0.1	4.28	37.6949	1.6	-0.55	70.9087	38.8	0.11	37.3796	0
1692	0.63	38.4407	0	0	38.7712	0.1	4.27	37.5422	1.5	0.55	70.8331	38.8	0.11	37.4593	0
1693	0.63	38.3959	0	0	38.7363	0.1	4.26	37.4749	1.5	-0.55	70.1583	38.2	0.11	37.2731	0
1694	0.63	38.4094	0	0	38.396	0.1	4.27	37.5051	1.4	-0.55	69.0702	36.8	0.11	37.5274	0
1695	0.63	38.3951	0	0	38.4247	0.1	4.25	37.502	1.5	0.55	69.2486	37.2	0.11	37.5379	0
1696	0.63	38.3718	0.1	0	38.4852	0.1	6.96	37.5831	1.9	0.25	73.6064	42.3	0.11	37.6314	0
1697	3	33.654	0.2	1.51	34.4036	0.3	29.52	41.094	9.9	28.62	161.987	144.1	1.54	32.9282	0
1698	3.09	22.2011	0.4	1.63	26.822	0.4	30.56	30.3029	11.2	29.5	185.715	178.3	1.6	27.5107	0
1699	3.1	21.839	0.3	1.64	26.4422	0.4	30.66	31.0277	10.3	29.57	182.366	174.9	1.61	27.5878	0
1700	3.11	22.3088	0.3	1.65	26.0965	0.3	28.13	28.5903	9.5	29.71	178.21	169.8	1.62	27.3871	0
1701	3.11	24.4486	0.4	1.64	24.2265	0.3	30.76	30.0855	9.7	29.72	178.83	169.8	1.61	26.1493	0
1702	3.29	18.1084	0.4	1.67	25.315	0.4	30.59	32.6543	11.2	29.95	189.313	180.4	1.6	20.8644	0
1703	3.27	18.2093	0.4	1.66	24.1587	0.5	25.73	29.8929	12.4	29.83	206.875	197.9	1.59	19.0963	0
1704	3.25	19.3255	0.5	1.64	22.2807	0.5	30.3	31.8781	14.3	29.71	223.501	215.9	1.57	17.1372	0
1705	3.24	20.4803	0.5	1.63	21.4969	0.6	29.43	35.188	17	28.78	234.641	226.9	1.55	13.6876	0
1706	3.23	20.6703	0.5	1.62	23.1588	0.6	26.78	35.5078	17.4	29.61	240.002	232.3	1.54	13.4424	0
1707	3.23	20.0424	0.5	1.62	21.9884	0.7	29.33	35.9174	17.8	29.5	245.387	237.7	1.53	13.0451	0
1708	3.23	21.5342	0.4	1.62	23.7234	0.5	26.76	35.8011	17.6	28.69	243.231	234.9	1.53	13.7336	0
1709	3.23	21.4736	0.5	1.62	24.4539	0.5	26.85	34.6539	16.4	28.72	236.299	226.7	1.54	14.5561	0
1710	3.24	24.5863	0.4	1.63	25.3033	0.4	30.21	33.2482	13.8	28.8	203.015	192.6	1.55	16.3322	0
1711	1.61	30.654	0.3	1.38	33.5464	0.3	26.4	31.7258	2.8	27.68	154.698	135.3	0.21	24.9151	0
1712	0.67	37.0503	0.2	0.16	37.1517	0.1	25.35	34.4352	0.5	24.48	88.4641	61.2	0	32.4185	0
1713	0.64	37.6939	0.1	0.16	37.8254	0.1	25.37	35.2903	0.3	24.27	82.9041	54.2	0	33.6943	0
1714	0.64	37.9584	0.1	0.16	38.0799	0.1	25.38	35.4356	0.1	24.25	82.079	53	0	34.5916	0
1715	0.64	37.8528	0.1	0.16	37.9831	0.1	25.39	35.328	0.1	24.29	82.9104	54.1	0	34.5339	0
1716	0.63	37.7716	0.1	0.16	37.9073	0.1	25.41	35.1415	0.1	24.28	83.5672	55.3	0	34.7422	0
1717	0.63	37.7379	0.1	0.16	37.8846	0.1	25.41	35.1135	0.1	24.27	83.3189	55	0	34.7493	0
1718	0.63	37.8147	0.1	0.16	37.8514	0	25.42	35.3536	0.1	24.19	77.1242	47.8	0	34.7379	0
1719	0.63	37.4654	0.1	0.16	37.6188	0.1	25.43	34.8285	0.1	24.27	83.1052	54.9	0	34.138	0
1720	1.51	36.0586	0.1	0.16	37.3424	0.1	25.79	34.3432	0.1	25.28	93.1052	66	0	34.134	0
1721	3.3	29.6956	0.2	1.67	31.6024	0.2	33.3	43.5485	19.6	27.99	158.414	143.3	1.61	28.8019	0
1722	3.98	22.5612	0.3	1.68	27.0368	0.3	39.15	50.3237	32.2	33.16	171.325	160.6	1.61	22.0421	0
1723	3.31	22.0314	0.3	1.67	25.7942	0.3	34.07	48.6758	30.6	31.53	171.977	161.6	1.61	20.7979	0
1724	3.3	19.3687	0.4	1.67	25.7927	0.4	31.67	51.9819	33.6	32.37	193.749	183	1.6	21.5663	0
1725	3.3	21.6383	0.5	1.67	26.7408	0.5	31.37	43.8205	28.9	30.25	193.451	183.7	1.6	23.8312	0
1726	1.96	17.3977	0.5	1.63	23.5363	0.4	27.17	48.3881	36.5	29.93	202.517	195.7	1.58	16.4101	0
1727	1.95	17.8087	0.5	1.63	21.8862	0.5	29.12	54.0465	40.6	29.79	214.04	207.2	1.58	13.225	0
1728	1.94	15.0527	0.6	1.62	22.2672	0.5	31.09	58.3528	43.9	29.66	238.639	231.3	1.57	12.9193	0
1729	1.93	15.4072	0.5	1.61	21.5415	0.6	30.7	53.462	38.1	29.58	252.795	245.5	1.56	12.7432	0
1730	1.93	15.0396	0.5	1.61	22.7127	0.6	30.51	55.7323	39.9	29.47	255.871	248.6	1.56	15.2632	0
1731	1.93	17.9696	0.5	1.61	24.5488	0.6	30.08	53.7565	37.2	29.5	258.663	251.3	1.56	18.9548	0
1732	1.93	19.9181	0.5	1.61	25.9003	0.5	30.78	60.7057	44.8	29.5	250.374	243	1.56	24.5944	0
1733	1.93	23.7227	0.5	1.61	26.7569	0.6	28.94	65.4815	50.7	29.53	235.744	228.6	1.56	20.1393	0
1734	1.94	23.7742	0.4	1.61	25.8712	0.4	31.51	58.637	44.4	29.62	220.536	212.3	1.56	28.6576	0
1735	0.64	36.8687	0.3	0.63	37.0702	0.3	27.52	43.5687	13.3	26.37	127.267	106.6	0.62	34.4849	0
1736	0.24	38.3557	0.1	0.63	38.6238	0.1	25.54	42.0775	8	23.78	85.8679	58.6	0.56	37.3252	0
1737	0.24	38.5463	0	0.54	38.7723	0.1	24.48	41.9004	7.1	22.43	82.5742	54.2	0.56	37.5374	0
1738	0.24	38.537	0	0.54	38.7572	0.1	24.49	41.8886	7.1	22.41	82.8638	54.6	0.54	37.6275	0
1739	0.24	38.4725	0	0.54	38.6939	0.1	24.52	41.9547	7.3	22.43	82.5105	54.3	0.54	37.5236	0
1740	0.24	38.3685	0	0.54	38.5973	0.1	24.53	42.496	8.1	22.42	83.4957	55.7	0.56	37.3748	0
1741	0.24	38.354	0	0.54	38.5547	0.1	22.12	42.4298	8	9.96	82.7822	54.9	0.56	37.4984	0
1742	0.24	38.3906	0	0.54	38.5718	0.1	13.58	42.4517	7.9	0.3	83.7506	54.8	0.56	37.3791	0
1743	0.64	38.3396	0.1	0.63	38.3247	0.1	23.22	42.6695	8.5	9.95	83.5068	56	0.56	37.1997	0
1744	0.69	37.8684	0.1	0.69	37.389	0.1	24.85	42.8221	9.5	24.23	89.0626	63	0.69	36.3336	0
1745	1.94	27.4586	0.2	1.64	28.5173	0.2	32.03	50.8954	27.7	29.7	154.012	138.7	1.6	27.7657	0
1746	1.98	23.0661	0.4	1.65	25.3781	0.3	27.61	44.8192	28.1	29.92	173.974	165	1.61	24.7965	0
1747	1.97	21.137	0.4	1.65	24.1643	0.3	30.17	44.893	29.5	30.27	186.949	177.8	1.6	24.4208	0
1748	1.97	20.9079	0.4	1.64	23.4658	0.4	29.59	45.6383	30.1	30.37	209.78	200.5	1.6	22.8739	0
1749	1.97	20.5234	0.4	1.64	22.268	0.4	32.23	46.649	30.6	30.36	199.212	189.6	1.59	20.8706	0
1750	1.84	17.4779	0.4	1.64	21.5796	0.5	31.41	50.3245	30.9	30.28	209.809	201.9	1.59	19.1854	0
1751	1.83	17.1708	0.4	1.63	18.4503	0.5	31.25	49.0184	32.6	30.15	228.175	221.3	1.58	17.8028	0
1752	1.82	14.8015	0.5	1.63	18.9078	0.6	31.06	50.7021	36.3	30.01	242.864	235.7	1.57	15.9246	0
1753	1.82	17.0531	0.5	1.62	19.0215	0.5	30.59	51.1848	34.9	29.72	253.572	246.5	1.56	13.704	0
1754	1.81	17.1448	0.4	1.62	21.3359	0.6	30.54	53.8703	37	29.61	263.054	255.8	1.56	14.0864	0
1755	1.81	21.2768	0.5	1.61	22.4924	0.6	30.51	54.0295	37.9	29.58	266.949	258.8	1.56	17.3782	0
1756	1.81	20.1858	0.5	1.61	22.4663	0.5	30.5	54.209	37.6	29.7	263.334	256.1	1.56	18.2681	0
1757	1.81	21.0196	0.4	1.62	23.1459	0.5	30.53	53.5479	36.4	29.85	235.881	228.9	1.56	18.3864	0
1758	1.82	21.2093	0.4	1.62	24.4429	0.5	30.98	55.2562	38.5	29.94	208.878	200.7	1.57	20.8564	0
1759	0.67	34.579	0.3	0.63	34.9628	0.3	27.05	40.897	12.2	27.01	135.422	115.2	0.06	29.0478	0
1760	0.2	36.7217	0.1	0.63	37.1574	0.1	25.98	40.332	7.9	24.35	94.5617	68.2	0.06	33.6732	0
1761	0.19	37.1654	0.1	0.15	37.3524	0.1	25.98	40.381	7.1	24.36	90.2344	62.7	0.06	34.1994	0
1762	0.19	37.2221	0.1	0.15	37.4151	0.1	25.99	40.3176	6.9	24.38	90.0088	62.3	0.06	34.2824	0
1763	0.19	37.1489	0.1	0.15	37.5344	0.1	26.01	40.2253	6.9	24.39	90.3039	62.7	0.06	34.038	0
1764	0.2	36.9421	0.1	0.63	37.4713	0.1	26.06	40.149	7.2	24.39	93.6881	66.7	0.06	33.6429	0
1765	0.2	36.7545	0.1	0.63	37.1054	0.1	26.07	40.082	7.4	24.39	94.1856	67.5	0.06	33.4175	0
1766	0.2	36.8156	0.1	0.63	36.7857	0.1	26.07	40.0186	7.2	24.39	91.512	64.5	0.06	33.2497	0
1767	0.2	36.6948	0	0.63	37.3121	0.1	26.06	39.8915	7.1	24.38	94.039	67.1	0.06	33.3782	0
1768	0.66	36.4342	0.1	0.63	36.8048	0.1	27.45	39.8662	7.7	25.48	106.795	81.3	0.06	32.9599	0
1769	1.85	27.714	0.1	1.65	30.2523	0.2	31.61	49.3314	24.6	30.03	163.672	148.1	1.49	27.0244	0
1770	2.11	21.9889	0.3	1.65	23.8796	0.3	37.3	61.8963	45.5	34.88	173.678	163.6	1.5	24.2687	0
1771	1.85	20.3131	0.3	1.65	24.2422	0.3	31.84	48.4168	31.2	32.51	183.284	173.9	1.49	23.6076	0
1772	1.85	21.4337	0.4	1.65	24.8378	0.3	31.56	49.8891	32.3	35	202.773	193.3	1.48	21.9159	0
1773	1.85	19.4247	0.4	1.65	23.6626	0.3	29.42	52.2755	34.5	30.64	195.039	185	1.48	20.4381	0
1774	12.07	19.1262	0.7	1.69	23.2995	0.4	30.9	43.5332	29.8	30.65	204.139	196.9	1.53	21.0952	0
1775	12.01	17.7282	0.7	1.68	23.9882	0.5	30.76	46.0825	32.6	30.52	220.089	213	1.52	17.5746	0
1776	11.95	17.5411	0.8	1.67	21.7697	0.6	30.45	46.431	31	30.39	236.334	229.3	1.49	16.2632	0
1777	11.91	17.7899	0.9	1.66	21.69	0.6	29.79	49.8332	34.1	30.1	254.678	247.1	1.48	13.8506	0
1778	11.89	19.5733	0.8	1.66	21.132	0.6	29.69	51.6564	35.9	29.84	258.971	251.6	1.48	13.8139	0
1779	11.88	19.4516	0.8	1.66	20.0681	0.6	29.39	50.9677	35.2	29.81	261.059	253.7	1.47	13.9284	0
1780	11.87	18.772	0.8	1.66	21.2555	0.5	29.46	52.9047	37.1	30.01	261.14	253.8	1.47	14.0702	0
1781	11.88	21.3859	0.6	1.66	22.3605	0.4	30	51.1876	35.5	30.22	254.273	246.8	1.48	15.1969	0
1782	11.92	23.1248	0.7	1.66	24.5499	0.4	30.32	48.9007	33	30.32	240.02	231	1.48	15.9738	0
1783	0.68	33.7353	0.2	0.17	34.2712	0.3	26.4	39.4558	11	25.96	125.71	104.2	0.01	27.5961	0
1784	0.64	36.4848	0.1	0.01	36.7244	0.1	25.82	39.9376	7.4	23.9	84.7477	56.6	0.01	31.3676	0
1785	0.01	36.8689	0.1	0.01	37.0188	0.1	25.84	40.1534	7	23.92	83.599	54.7	0.01	31.5461	0
1786	0.63	36.7949	0.1	0.01	36.998	0.1	25.86	40.0395	7	23.94	84.239	55.5	0.01	31.619	0
1787	0.63	36.6036	0.1	0.01	36.7922	0.1	25.95	39.95	7.2	23.95	85.6352	57.3	0.01	31.1215	0
1788	0.63	36.4644	0.1	0.01	36.727	0.1	25.97	39.9352	7.4	23.95	85.7889	57.7	0.01	30.9035	0
1789	0.63	36.3306	0.1	0.01	36.5661	0.1	25.97	39.7569	7.4	23.94	85.4383	57.5	0.01	30.6477	0
1790	0.63	36.2346	0.1	0.01	36.4045	0.1	25.98	39.4793	7.2	23.94	83.9958	56	0.01	30.1394	0
1791	0.65	35.8225	0.1	0.16	36.013	0.1	26.15	39.3608	7.7	23.93	87.153	60	0.01	29.8984	0
1792	4.33	33.7883	0.1	0.63	35.5156	0.1	29.85	37.7143	8.1	25.8	111.571	87.2	0.01	30.2173	0
1793	12.15	25.735	0.3	1.7	27.5369	0.1	32.58	40.7798	17.3	30.61	158.614	143.7	1.61	24.887	0
1794	29.62	21.0191	0.4	1.7	25.9112	0.1	64.86	52.6547	36	35.69	164.169	153.5	1.61	21.9212	0
1795	22.18	20.9096	0.4	1.7	24.3831	0.2	34.94	40.1296	22.4	33.4	163.624	153.3	1.6	19.1307	0
1796	12.24	20.9262	0.4	1.7	24.24	0.3	32.51	47.1227	29.1	45.54	176.386	165.7	1.6	18.4406	0
1797	12.1	19.779	0.6	1.7	25.6863	0.4	32.47	49.2982	35.8	31.96	181.547	171.8	1.59	19.756	0
1798	24.81	20.8343	3.9	1.7	21.8529	0.4	31.23	44.9473	32.3	30.48	193.686	186.7	1.61	19.0432	0
1799	24.67	22.891	7.8	1.69	23.3943	0.5	27.95	40.3183	24.9	30.33	215.382	208.1	1.6	16.905	0
1800	24.57	21.0545	8.5	1.68	22.3609	0.5	30.32	43.3861	25.8	30.22	233.271	226.2	1.59	18.2129	0
1801	24.49	23.9784	9	1.68	19.8515	0.5	30.18	43.7705	26.1	30.09	245.172	237.9	1.59	16.3168	0
1802	24.44	24.0776	9.6	1.67	22.9554	0.5	30.08	45.0624	27.6	29.75	252.042	244.6	1.59	16.7212	0
1803	24.41	26.1744	9.9	1.67	21.5074	0.5	29.95	44.7007	27	29.72	246.146	238.3	1.58	17.1915	0
1804	24.4	29.1553	10.1	1.67	22.4911	0.5	30.05	47.2174	29.5	28.99	235.797	228.5	1.58	17.7705	0
1805	24.41	29.6631	9.7	1.67	24.7992	0.5	30.1	45.9825	28.1	28.08	239.065	231.8	1.58	19.5191	0
1806	24.49	32.1172	9.1	1.68	27.0918	0.5	30.18	39.3034	22.8	30.13	229.639	221.6	1.59	24.6548	0
1807	8.17	35.0276	3.5	0.68	34.6243	0.3	26.72	36.675	7.6	26.95	129.444	110.5	0.64	31.2728	0
1808	8.15	37.5043	2.7	0.65	37.1634	0.2	24.41	37.1229	4.5	24.54	94.0087	69	0.62	34.383	0
1809	3.73	37.3389	2.2	0.63	37.0794	0.1	24.27	37.2364	4.1	24.58	90.1765	63.9	0.12	34.1233	0
1810	3.72	36.9564	2.2	0.63	36.6706	0.1	24.29	37.0228	4.3	24.61	90.6512	64.5	0.12	33.1181	0
1811	3.6	36.6221	2	0.62	36.4233	0.1	24.32	36.7398	4.1	24.64	89.0115	62.5	0.12	32.413	0
1812	3.61	36.4095	2	0.63	36.1883	0.1	24.34	36.3773	4	24.64	88.483	62.2	0.12	32.094	0
1813	3.61	36.0058	2	0.63	35.7968	0.1	24.34	35.9315	4	24.59	87.6964	61.6	0.12	31.3713	0
1814	3.72	35.5476	2.2	0.63	35.2952	0.1	24.34	35.4036	4.2	24.58	90.8639	65.5	0.12	30.4949	0
1815	8.12	34.8612	2.7	0.65	34.6246	0.2	24.52	34.7819	4.9	25.52	101.355	78.1	0.12	29.3497	0
1816	14.32	33.1468	3.1	0.69	32.7664	0.2	29.19	38.9448	10.8	28.26	135.636	116	0.22	27.19	0
1817	24.96	41.3463	20.6	1.71	24.1338	0.3	31.04	36.4375	16.5	30.44	179.806	168.2	1.72	20.342	0
1818	25	38.2111	20.3	1.71	22.1009	0.4	31.08	36.031	17.7	31.53	184.189	175.3	1.72	19.508	0
1819	24.94	37.1846	21.1	1.71	21.3679	0.4	28.34	34.9108	18.2	31.55	176.197	167.3	1.71	18.7402	0
1820	24.89	37.9078	21.7	1.71	19.8555	0.4	28.31	34.6588	19.2	31.61	176.111	166.8	1.71	17.7273	0
1821	24.85	38.5253	22.3	1.7	21.4079	0.4	30.91	34.7714	18.4	31.59	191.152	184.1	1.7	17.3292	0
1822	8.87	25.2945	8.8	1.69	20.7293	0.5	30.6	34.5954	19.7	29.69	214.9	205.7	1.69	14.9006	0
1823	8.84	21.4887	0.7	1.69	17.4149	0.5	30.5	36.4729	21.7	29.59	232.706	223.9	1.68	14.8969	0
1824	8.8	21.8243	0.7	1.68	20.0139	0.5	30.39	39.5465	23.4	29.48	245.662	236.8	1.68	12.9398	0
1825	8.78	17.6036	0.7	1.67	19.3822	0.6	30.32	41.3292	24.7	30.48	258.496	250.6	1.67	13.9704	0
1826	8.75	24.1524	0.9	1.67	18.8061	0.5	27.62	44.6998	27.3	29.11	250.64	243.4	1.67	12.3665	0
1827	8.74	17.283	0.8	1.67	20.5737	0.6	30.2	45.3352	27.8	29.92	243.278	235.9	1.67	11.2137	0
1828	8.74	17.864	0.8	1.67	22.3278	0.7	27.58	46.1277	28.1	29.88	236.591	229.2	1.66	12.8627	0
1829	8.73	20.5323	0.8	1.67	21.7352	0.6	27.59	46.0876	27.7	29.91	235.112	227.7	1.66	14.4373	0
1830	8.75	18.0935	0.7	1.67	21.6199	0.6	30.22	43.9179	26.3	29.94	228.717	221.2	1.67	16.1143	0
1831	7.94	29.9038	0.6	1.48	32.4726	0.5	28.77	43.6362	16.5	28.64	180.744	167.3	1.56	30.1023	0
1832	7.78	32.8398	0.4	1.47	34.9798	0.3	27.21	38.4635	8.5	26.93	140.434	123	1.49	34.0202	0
1833	7.71	34.0015	0.3	1.47	36.0358	0.3	27.04	38.8378	7.4	26.29	123.954	103.8	1.5	34.7772	0
1834	7.66	35.2124	0.3	1.45	37.7634	0.2	26.87	38.9365	6.1	26.12	115.945	94.1	1.49	37.0135	0
1835	7.53	35.3775	0.3	1.45	37.7571	0.2	26.92	38.656	5.7	26.36	116.174	94.3	1.49	36.8796	0
1836	7.56	34.998	0.3	1.46	37.3686	0.2	27.22	38.1843	5.8	26.65	119.994	98.5	1.5	35.8695	0
1837	7.64	33.7404	0.3	1.47	36.3158	0.2	28.51	41.38	10.5	28.62	157.856	139.6	1.51	33.8173	0
1838	7.87	32.9993	0.3	1.47	35.648	0.3	28.38	39.3924	9.3	28.85	164.228	146.1	1.49	32.27	0
1839	8.09	31.4971	0.3	1.49	34.7307	0.3	30.07	41.0256	14.1	29.86	180.929	165	1.52	30.4594	0
1840	8.65	26.3328	0.3	1.66	30.46	0.2	30.4	38.4196	14.8	30.17	207.173	193.4	1.66	27.3174	0
1841	8.88	22.5558	0.5	1.69	23.6987	0.4	30.63	35.0196	16.5	29.56	218.79	208.4	1.7	22.5434	0
1842	8.88	20.2297	0.5	1.69	21.4586	0.4	27.99	34.2529	16.7	29.57	221.004	213.1	1.7	21.6415	0
1843	8.9	19.6837	0.4	1.7	20.9013	0.4	30.69	31.936	16.1	29.61	222.092	212.7	1.71	22.3493	0
1844	8.93	18.5559	0.6	1.7	22.6375	0.4	30.77	32.8028	15.2	29.7	211.708	202	1.71	20.3864	0
1845	8.92	19.4792	0.6	1.7	22.6234	0.4	30.73	33.9007	15.8	29.7	215.588	206.2	1.71	22.7689	0
1846	1.84	19.4944	0.4	1.66	21.5022	0.4	17.64	16.6859	0.9	29.78	212.05	204.2	1.61	17.7976	0
1847	1.83	16.3639	0.4	1.66	20.9365	0.5	17.59	19.9609	0.8	28.74	210.199	202.4	1.61	16.0892	0
1848	1.82	14.5886	0.4	1.65	19.7779	0.5	15.45	18.2167	0.7	29.46	218.018	210.5	1.6	13.8056	0
1849	1.81	16.0899	0.4	1.64	20.7748	0.5	12.47	17.8709	0.5	28.48	227.645	220.3	1.59	13.5685	0
1850	1.81	18.5328	0.5	1.64	19.7164	0.5	12.4	17.7312	0.5	28.42	235.048	227.4	1.57	13.5883	0
1851	1.81	18.9184	0.3	1.63	18.5623	0.6	15	17.4228	0.5	29.05	231.603	223	1.54	12.3796	0
1852	1.81	18.2167	0.4	1.63	18.6321	0.5	12.39	17.44	0.5	29.12	229.377	221.7	1.53	12.542	0
1853	1.81	18.3788	0.4	1.63	18.4652	0.6	12.28	17.3903	0.5	29.14	230.227	221.9	1.53	12.0067	0
1854	1.81	19.0651	0.4	1.63	21.8325	0.5	12.39	17.4395	0.4	29.19	230.342	221.2	1.54	12.532	0
1855	1.36	30.7168	0.3	0.71	31.3938	0.3	14.03	26.2626	0.3	25.06	116.409	98.8	0.12	24.4782	0
1856	0.19	35.2611	0.1	0.15	35.5574	0.1	13.31	31.8019	0.2	22.2	86.4533	61.4	0.01	31.1521	0
1857	0.19	35.9493	0.1	0.14	36.2014	0.1	13.33	32.7153	0.2	18.38	83.4	57.3	0.01	32.3812	0
1858	0.19	36.2816	0.1	0.14	36.4519	0.1	13.35	33.2245	0.2	9.9	82.6847	56.2	0.01	33.1781	0
1859	0.19	36.3899	0.1	0.15	36.5653	0.1	13.36	33.263	0.2	22.29	83.5972	57.4	0.12	33.5419	0
1860	0.19	36.4909	0.1	0.15	36.6845	0.1	13.38	33.1984	0.2	22.3	87.4088	61.7	0.12	33.9519	0
1861	0.19	36.5925	0.2	0.15	36.7023	0.1	13.38	33.1568	0.2	22.29	86.9986	61.6	0.12	34.2844	0
1862	0.19	36.7715	0.2	0.15	36.838	0.1	13.38	33.4587	0.2	22.28	87.2396	61.3	0.12	34.389	0
1863	0.19	36.4702	0.2	0.15	36.5706	0.1	13.38	32.835	0.2	22.27	91.8482	67.2	0.12	34.109	0
1864	0.19	36.8532	0.2	0.14	36.9087	0.1	13.38	33.3759	0.2	22.27	89.4644	64.1	0.11	34.7086	0
1865	1.75	32.0798	0.1	1.51	32.8487	0.2	12.47	29.5292	0.2	28.13	157.541	139.9	1.57	29.4395	0
1866	1.83	16.4439	0.3	1.66	21.6142	0.3	14.96	20.8126	0.9	29.72	215.321	207.1	1.63	21.9309	0
1867	1.84	19.7204	0.3	1.66	22.5463	0.2	15.54	19.1185	1.2	29.8	210.376	200	1.64	21.8437	0
1868	1.85	19.4388	0.4	1.67	23.3442	0.2	15.6	20.9985	1.5	29.94	197.833	188.6	1.65	23.6677	0
1869	1.85	19.9114	0.4	1.67	23.6261	0.3	17.7	20.3772	1.4	29.96	198.411	189.5	1.64	23.3584	0
1870	1.79	18.9505	0.4	1.66	21.9143	0.4	13.27	22.7744	1	29.73	199.378	191.5	1.64	20.603	0
1871	1.78	15.7016	0.4	1.65	19.7096	0.5	13.23	20.903	0.7	29.62	208.781	201.4	1.64	19.7993	0
1872	1.77	19.6287	0.5	1.64	18.8237	0.5	8.5	18.8236	0.5	29.5	221.46	214.1	1.62	16.5582	0
1873	1.76	19.3313	0.5	1.63	18.8387	0.5	11.04	19.7011	0.5	29.33	231.509	224	1.61	12.6486	0
1874	1.76	22.5246	0.5	1.63	21.4479	0.6	13.05	19.3658	0.4	29.22	235.874	227.5	1.61	14.7937	0
1875	1.76	25.922	0.4	1.63	21.1477	0.6	11.02	19.5237	0.4	29.16	236.412	228.9	1.61	15.2048	0
1876	1.76	23.1505	0.4	1.63	21.6869	0.4	11.01	19.6406	0.4	29.22	234.628	227.2	1.61	17.6634	0
1877	1.76	23.9919	0.3	1.63	23.3821	0.4	11.01	19.2735	0.4	28.51	234.707	226.3	1.61	18.173	0
1878	1.77	25.0392	0.3	1.63	25.7889	0.4	13.13	20.0599	0.6	29.48	204.735	194.8	1.62	24.7236	0
1879	1.63	33.0997	0.2	1.48	35.5367	0.3	12.99	31.4234	0.3	28.3	157.638	141.9	1.44	33.347	0
1880	0.17	38.2046	0.1	0.14	38.2838	0.1	11.41	35.0815	0.2	27.14	120.036	95.8	0.05	36.3823	0
1881	0.16	38.3826	0.1	0.13	38.5105	0.1	10.61	35.6365	0.1	25.14	99.8134	72.7	0	36.6059	0
1882	0.16	38.3179	0.1	0.13	38.4708	0.1	10.6	35.6723	0.1	24.29	88.632	60.4	0	36.1105	0
1883	0.16	38.2882	0.1	0.13	38.4301	0.1	10.6	35.8083	0.1	24.1	85.7933	56.8	0	35.656	0
1884	0.16	38.1197	0.1	0.13	38.3075	0.1	10.6	35.6168	0.1	24.07	86.3359	57.5	0	35.1467	0
1885	0.16	38.0241	0.1	0.13	38.0998	0	10.6	35.5534	0.1	24	84.7017	55.6	0	34.8471	0
1886	0.01	37.9665	0.1	0.13	38.0458	0	10.6	35.6149	0.1	23.27	82.0675	52.4	0	34.0035	0
1887	0.01	37.6697	0.1	0.13	37.7275	0	10.6	35.2534	0.1	23.1	82.1698	52.8	0	33.2671	0
1888	0.17	36.871	0.1	0.14	36.9812	0.1	11.42	34.0277	0.1	24	90.2452	62.9	0	32.8887	0
1889	1.71	28.9657	0.2	1.58	31.8381	0.3	13.81	25.3798	0.8	28.93	157.72	141.1	1.45	26.246	0
1890	1.8	19.8682	0.3	1.66	23.1686	0.4	38.68	31.4069	12.4	31.57	172.857	162.9	1.49	23.0162	0
1891	1.8	17.6385	0.3	1.66	22.9998	0.3	28.15	21.1457	1.5	29.97	181.599	172.5	1.48	21.8019	0
1892	1.8	19.0352	0.4	1.66	22.7415	0.4	13.95	21.0268	1.5	30.04	208.465	199.1	1.48	20.9298	0
1893	1.79	17.2408	0.4	1.66	24.4583	0.3	13.8	19.867	1.2	30.03	192.37	182.3	1.47	19.9091	0
1894	3.3	15.6632	0.4	1.69	22.8192	0.5	19.46	14.7139	0.9	29.46	185.987	178.9	1.55	19.1866	0
1895	3.28	16.633	0.4	1.68	22.0353	0.5	14.67	16.9355	0.8	29.3	204.34	197.3	1.54	17.938	0
1896	3.27	18.3671	0.4	1.68	22.8941	0.3	14.61	18.6802	0.6	29.18	217.624	210.3	1.53	15.7088	0
1897	3.26	16.6455	0.4	1.67	22.7871	0.5	14.34	18.6649	0.5	29.1	232.034	224.4	1.52	15.0197	0
1898	3.25	20.2122	0.3	1.67	23.2425	0.5	14.32	18.8248	0.5	29.06	235.871	228.6	1.52	15.9407	0
1899	3.25	23.1466	0.3	1.67	23.6855	0.5	14.31	19.104	0.6	29.03	240.911	233.5	1.52	16.5504	0
1900	3.25	23.4102	0.4	1.67	24.4092	0.4	14.31	19.4805	0.7	29.03	211.469	204.1	1.52	16.6886	0
1901	3.25	26.7282	0.2	1.67	26.325	0.3	19.21	18.9868	0.7	29.05	187.572	180.4	1.53	17.4443	0
1902	3.26	27.376	0.4	1.67	26.9431	0.4	19.29	16.9071	0.9	29.14	184.736	176.7	1.53	20.1022	0
1903	0.68	36.03	0.2	0.62	36.4305	0.1	15.63	32.9329	0.3	25.64	117.116	93.1	0.01	31.0259	0
1904	0.01	37.6621	0	0	37.8967	0.1	0.91	37.1486	0.1	10.06	83.6667	54.4	0	33.5976	0
1905	0.01	37.8332	0	0	37.8817	0.1	0.91	37.3538	0.1	8.61	83.4864	53.3	0	33.7742	0
1906	0.01	37.8711	0	0	38.0141	0.1	0.91	37.4069	0.1	8.61	84.3992	54.3	0	33.7497	0
1907	0.01	37.8631	0	0	38.0693	0.1	0.9	37.3994	0.1	8.61	85.0942	55.1	0	33.6131	0
1908	0.01	37.8522	0	0	38.0438	0.1	0.9	37.3884	0.1	8.6	85.424	55.5	0	33.2635	0
1909	0.01	37.9143	0	0	38.1084	0.1	0.9	37.4722	0.1	8.6	85.4069	55.4	0	33.8626	0
1910	0.01	38.0663	0	0	38.218	0.1	0.9	37.66	0.1	2.31	87.6123	55.6	0	33.8523	0
1911	0.01	38.2295	0	0	38.3186	0.1	5.64	37.8426	0.1	2.31	85.421	54.5	0	34.0763	0
1912	0.63	38.0725	0	0.14	38.2393	0.1	13.52	35.7619	0.2	9.88	86.7397	57.8	0.01	34.3532	0
1913	3.2	32.7422	0.1	1.52	35.0079	0.2	19.58	29.3151	0.3	29.27	161.664	141.8	1.49	30.5842	0
1914	3.32	21.9194	0.3	1.7	24.366	0.4	45.18	23.6042	2.8	32.46	164.332	154.6	1.58	26.2155	0
1915	3.31	21.0462	0.3	1.7	25.6889	0.3	35.8	23.1972	2.6	32.66	163.759	154.5	1.56	25.646	0
1916	3.31	19.4586	0.3	1.7	23.925	0.4	21.21	22.8872	2.5	33.65	179.586	170.3	1.55	24.4315	0
1917	3.31	17.6787	0.4	1.7	24.188	0.5	20.42	25.2999	3.1	29.81	179.265	170	1.55	23.4179	0
1918	23.35	14.5741	0.6	1.71	22.7805	0.4	27.35	16.1039	2.7	29.44	187.703	179	1.62	16.1841	0
1919	23.23	17.3855	0.8	1.7	23.4859	0.4	27.13	17.1758	2.7	29.2	181.031	174.2	1.61	17.5284	0
1920	23.13	16.2225	0.7	1.69	23.3381	0.4	27.04	20.0696	3.3	29.09	199.529	192.6	1.6	16.6159	0
1921	23.06	18.5033	0.9	1.69	22.5722	0.5	26.97	21.8342	3	29.01	216.79	209.3	1.6	16.8408	0
1922	23.01	21.2235	0.8	1.68	25.0808	0.4	26.92	22.2299	3.3	28.95	224.747	217.8	1.59	16.0577	0
1923	22.99	23.3645	0.7	1.68	24.5611	0.4	26.9	22.3224	3.3	28.93	212.36	205	1.59	15.9406	0
1924	22.99	23.8756	0.8	1.68	25.058	0.4	26.9	22.4283	3.3	28.92	205.003	197.5	1.59	17.2129	0
1925	23.01	24.5471	0.7	1.68	25.2276	0.5	26.92	22.4667	3.3	28.95	191.517	183.9	1.59	16.2197	0
1926	23.08	24.9946	0.8	1.69	26.4156	0.5	24.38	18.0202	3.3	29.08	183.845	175.5	1.6	19.0676	0
1927	7.5	34.6892	0.2	0.16	36.5573	0.1	22.19	33.1071	0.2	25.6	115.054	90.5	0.01	31.0105	0
1928	0.04	37.5291	0	0	37.7481	0.1	20.68	35.2899	0.2	23.4	83.7292	54.4	0.01	32.66	0
1929	0	37.6313	0	0	37.7155	0	20.72	35.4558	0.2	22.82	82.4958	52.8	0	32.9506	0
1930	0	37.52	0	0	37.6803	0.1	20.72	35.313	0.2	22.82	82.9635	53.4	0	32.9208	0
1931	0	37.3954	0	0	37.5747	0.1	20.73	35.1453	0.2	22.83	83.8835	54.5	0	31.7934	0
1932	0	37.3214	0	0	37.5007	0.1	20.75	35.0385	0.2	22.83	84.1829	54.9	0	32.1182	0
1933	0	37.3016	0	0	37.5561	0.1	20.76	35.0369	0.2	22.83	84.1392	54.8	0	31.5343	0
1934	0	37.4812	0	0	37.5085	0.1	20.76	35.3212	0.2	22.83	82.1999	52.3	0	31.798	0
1935	0	37.6024	0	0	37.6689	0.1	20.78	35.4438	0.2	22.83	82.6525	52.8	0	32.1949	0
1936	0	37.5392	0	0	37.812	0.1	22.39	35.0949	0.1	23.64	87.3757	58.4	0	32.834	0
1937	23.52	33.776	0.2	1.71	33.8344	0.1	31.05	50.8945	23.1	28.44	158.401	138.8	2.92	27.963	0
1938	54.61	23.5274	1.1	4.59	27.1506	0.2	43.72	51.8626	33.2	33.8	198.339	188	10.22	24.4676	0
1939	27.02	24.0007	0.9	2.52	28.4812	0.1	36.25	50.0863	31.8	33.54	200.894	191	5.32	24.9843	0
1940	23.45	22.3439	1.1	1.82	27.4377	0.3	31.3	50.7279	33	33.9	215.953	205.7	3.31	24.0347	0
1941	23.42	22.0011	1.7	1.82	27.1582	0.4	31.08	56.9879	36.4	30.54	215.675	205.7	3.3	24.1815	0
1942	9.03	19.6537	1.9	1.71	22.7525	0.4	31.72	61.0181	48.5	30.16	224.527	217.5	1.97	25.6906	0
1943	8.98	15.2853	2.3	1.69	20.8381	0.5	30.02	56.618	41.2	29.28	223.206	216.6	1.96	21.2649	0
1944	8.94	15.2284	2.5	1.68	22.4039	0.5	29.42	57.8719	42.6	29.18	246.461	239.6	1.95	17.8726	0
1945	8.92	17.652	2.7	1.68	19.679	0.6	29.33	55.4639	39.4	29.1	260.613	253.8	1.95	14.8561	0
1946	8.9	20.3842	2.9	1.67	20.5362	0.6	29.13	61.9902	43.2	29.04	273.808	266.9	1.94	15.7541	0
1947	8.88	19.4943	3	1.67	21.3408	0.6	29.09	63.4744	44.5	29	277.99	271.1	1.94	16.5482	0
1948	8.88	23.3115	2.5	1.67	21.1332	0.6	29.08	64.2305	45.8	28.99	277.468	270.6	1.94	16.9688	0
1949	8.89	23.1188	2	1.67	21.8222	0.6	29.11	61.0324	43.8	29.02	257.171	250.3	1.94	18.8206	0
1950	8.92	22.8928	1.7	1.68	24.2025	0.6	29.18	52.0191	36.1	29.1	229.213	221.9	1.95	21.6969	0
1951	2.65	37.4138	0.3	0.62	39.378	0.1	24.85	46.6432	13	24.07	108.835	83.9	0.63	38.6793	0
1952	2.63	38.3331	0.2	0.16	39.623	0.1	24.93	44.9985	9.3	22.57	91.2873	62.8	0.63	39.2425	0
1953	2.62	38.3119	0.1	0.16	39.702	0.1	24.96	44.7838	8.9	22.56	88.7418	59.8	0.62	39.2456	0
1954	2.62	38.1929	0.1	0.16	39.599	0.1	24.97	44.43	8.7	22.57	89.3739	60.6	0.62	39.0887	0
1955	2.62	38.0259	0.1	0.16	39.3841	0.1	24.99	43.9865	8.5	22.62	90.8097	62.4	0.62	38.9088	0
1956	2.61	37.8294	0.2	0.16	39.1962	0.1	25.01	44.2166	9.2	22.63	92.1765	64.5	0.62	38.7724	0
1957	2.61	37.724	0.2	0.16	39.0734	0.1	25.02	43.7109	8.8	22.62	90.9225	63.3	0.62	38.4725	0
1958	2.61	37.7072	0.2	0.16	38.9917	0.1	25.02	43.4686	8.5	22.62	89.0735	61.1	0.62	38.3312	0
1959	2.6	37.516	0.2	0.16	38.8128	0.1	25.04	43.3172	8.6	22.62	89.5704	61.9	0.62	37.9543	0
1960	2.61	37.0249	0.1	0.16	38.5618	0.1	28.5	43.3705	9.3	23.86	97.9823	71.4	0.63	37.8121	0
1961	24.65	46.3644	21.2	22.36	30.1936	0.2	33.62	43.5967	20.1	29.1	167.621	149.3	25.71	27.0496	0
1962	37.27	89.0454	69.9	28.33	43.5941	19.1	46.3	77.5148	61.9	34.96	182.513	173.2	34.12	22.4738	0
1963	30.54	62.455	42.6	24.47	35.1593	10.2	40.02	60.6427	44.6	33.22	183.162	173.8	28.5	23.0018	0
1964	26.48	62.3722	42.5	22.93	35.2424	10.7	34.94	54.5496	38.1	32.3	201.586	191.9	25.54	22.693	0
1965	25.38	59.7781	39.8	22.92	34.896	10.9	33.52	54.0263	38.7	32.31	186.14	176.7	25.5	21.9198	0
1966	26.4	61.0459	45	22.49	33.8641	12.3	35.72	69.4672	59.1	31.78	189.823	181.9	24.94	20.1139	0
1967	24.88	62.4152	48.7	21.93	33.0132	13.7	32.85	63.0335	52.3	29.57	175.753	168.8	24.8	16.045	0
1968	24.76	52.0042	41.3	21.83	17.3792	0.4	32.19	60.9427	48.6	29.46	191.168	184.1	24.68	12.9547	0
1969	24.25	51.4446	42.4	21.77	15.7794	0.5	31.76	67.7568	54	29.38	202.479	195.3	24.47	10.2623	0
1970	24.2	53.4193	44.4	21.73	14.4825	0.5	31.28	71.7893	56.8	29.33	213.943	206.7	24.42	8.81825	0
1971	24.17	55.1259	46	21.7	13.3672	0.5	30.85	71.1483	56.1	29.3	219.446	212.2	24	8.9922	0
1972	24.17	53.7135	44.6	21.7	13.0286	0.5	29.39	71.0219	56.5	29.3	215.233	208	23.78	10.2195	0
1973	24.19	55.5787	46.2	21.71	18.2801	0.5	31.68	63.4357	49.8	29.32	190.07	183	23.6	11.4557	0
1974	19.6	38.6811	26.6	14.71	16.71	0.9	29.63	63.7251	49.8	29.4	195.082	187.2	12.21	11.4703	0
1975	1.03	33.3373	0.2	0.16	35.414	0.3	26.77	38.8319	8.8	25.48	109.913	86.8	0.01	28.8601	0
1976	0	36.8608	0.1	0	37.1221	0.1	25.6	39.2633	6.2	23.94	83.9797	55.8	0	31.9868	0
1977	0	37.1057	0.1	0	37.3083	0.1	25.63	39.4268	5.9	23.94	81.9238	53	0	32.1938	0
1978	0	37.2634	0.1	0	37.434	0.1	25.64	39.598	5.8	23.95	81.7526	52.5	0	31.7282	0
1979	0	37.2358	0.1	0	37.3799	0.1	25.66	39.561	5.8	23.96	82.3149	53.1	0	31.8491	0
1980	0	37.1688	0.1	0	37.3614	0.1	25.67	39.4757	5.8	23.94	82.9242	53.8	0	31.6736	0
1981	0	37.1224	0.1	0	37.39	0.1	25.66	39.4342	5.8	23.93	82.4951	53.4	0	31.6168	0
1982	0	37.0975	0.1	0	37.2069	0.1	25.66	39.3762	5.7	23.92	80.8729	51.6	0	31.3659	0
1983	0	36.9201	0.1	0	37.2824	0.1	25.67	39.3214	5.9	23.91	82.2464	53.4	0	30.7107	0
1984	1.58	34.8089	0.1	0	36.3215	0.1	27.87	38.8646	6.7	24.99	99.3525	73.1	0	31.1485	0
1985	4.28	25.7273	0.2	1.71	30.9895	0.1	33.16	38.7417	13.6	27.65	155.861	139.3	1.63	25.358	0
1986	7.6	21.5019	0.4	1.76	23.864	0.1	42.75	49.4041	30.6	38.47	164.191	153.1	1.71	23.033	0
1987	8.35	21.3353	0.4	1.7	23.061	0.1	33.08	45.2062	27.3	32.3	161.137	150.7	1.63	20.5094	0
1988	4.27	19.47	0.4	1.7	22.9376	0.2	32.85	50.6502	32.6	34.62	172.918	162.1	1.62	20.028	0
1989	4.27	17.297	0.4	1.7	21.0414	0.4	32.83	51.8825	38.2	30.8	178.784	168.2	1.62	18.7765	0
1990	7.8	14.4962	0.4	1.69	23.5334	0.4	31.89	55.54	42.5	30.16	182.453	175	1.6	19.2466	0
1991	7.77	14.3068	0.5	1.68	24.6352	0.5	31.6	62.5697	48	29.9	192.274	185.3	1.6	17.1477	0
1992	7.74	13.5339	0.5	1.67	22.3119	0.5	31.04	68.1605	52.8	29.81	213.038	206.1	1.59	16.1075	0
1993	7.72	14.5898	0.6	1.67	22.1154	0.6	28.28	68.0925	52.1	29.73	226.873	219.9	1.59	15.9652	0
1994	7.7	16.7109	0.7	1.67	23.9026	0.6	30.72	68.3936	51.8	29.67	234.183	226.8	1.58	16.0062	0
1995	7.69	22.1642	0.6	1.66	24.0957	0.7	28.71	72.6155	56.2	29.63	216.537	209.5	1.58	15.843	0
1996	7.69	21.3299	0.7	1.66	24.7659	0.6	28.72	70.7708	54.2	29.64	217.555	210.2	1.6	21.4699	0
1997	7.69	28.5715	0.6	1.66	29.8754	0.4	28.22	69.9321	52.9	29.64	198.777	191.4	1.59	22.0796	0
1998	7.7	24.6196	0.7	1.67	27.218	0.6	28.73	68.0468	49.2	29.68	234.213	226.2	1.6	22.3002	0
[truncated: 6,762 more rows]

## Sheet: TX Grid Electricity Data
	Next-Decade MidCase			Next-Decade MidCase with Low Renewable Energy Costs			Next-Decade MidCase with High Renewable Energy Costs			Current MidCase			2050 MidCase
Time stamp (hour of the year)	total_cost_enduse_MC ($/MWh)	emissions_adjusted_MC (kg CO2e/MWh)	emissions_MC (kg CO2e/MWh)	total_cost_enduse_MC_LRE	emissions_adjusted_MC_LRE	emissions_MC_LRE	total_cost_enduse_MC_HRE	emissions_adjusted_MC_HRE	emissions_MC_HRE	total_cost_enduse_MC_CUR	emissions_adjusted_MC_CUR	emissions_MC_CUR	total_cost_enduse_MC_2050	emissions_adjusted_MC_2050	emissions_MC_2050
1	1.67	13.8433	3.5	0.51	11.383	0.2	1.89	20.7792	10.2	9.46	168.771	161.4	0.53	11.6762	0.5
2	1.62	13.0092	2.9	0.5	11.3923	0.3	1.77	18.2185	8.8	9.34	170.767	163.5	0.45	11.864	0.3
3	1.65	14.9984	3.6	0.52	13.8115	0.7	1.79	18.7692	9.5	9.31	174.853	167.7	0.49	13.7117	0.7
4	1.63	15.2306	3.4	0.51	15.2406	1	1.76	21.7075	11.2	10.49	177.345	170.2	0.5	14.5152	0.9
5	1.61	15.0608	3.4	0.5	12.2384	0.4	1.78	21.0891	10.8	10.5	178.261	170.9	0.49	12.2946	0.3
6	1.6	14.1079	3	0.49	12.5366	0.2	1.78	18.6338	9.1	9.4	174.601	167.4	0.48	14.0927	0.7
7	1.58	15.1482	3.2	0.48	13.6747	0.4	1.75	18.4008	8.8	10.64	174.911	167	0.47	12.1377	0.5
8	0.51	16.8538	2.7	0.48	20.2169	0.7	3.24	19.6727	8.2	10.46	168.521	159.8	0.47	17.1768	0.6
9	0.43	24.1067	2.4	0.39	26.5226	0.2	3.19	24.2995	7.3	1.71	166.337	148.1	0	21.7205	0.1
10	0	28.753	2.6	0	28.3485	0.1	2.74	27.4619	7.2	1.62	166.942	144.4	0	25.9314	0.5
11	0	30.4728	4.1	0	28.3893	0.2	2.71	27.9041	7.5	2.26	168.979	145.8	0	26.1999	0.2
12	0	27.0956	1	0	31.4336	0.5	2.72	25.9321	5.6	3.32	170.696	146.8	0	27.6452	0.4
13	0	27.7832	0.9	0	30.7642	0.3	2.72	27.1237	5.8	3.35	171.502	147.1	0	27.033	0.3
14	0	28.9269	0.9	0	32.8456	0.4	2.72	28.8155	5.7	3.31	173.785	149.2	0	28.0217	0.2
15	0	29.7118	0.8	0	30.67	0.2	2.73	29.4691	5.6	3.31	175.079	150.2	0	28.0696	0.3
16	0	29.5966	0.8	0	30.0831	0.2	3.23	29.8769	5.7	3.48	178.568	153.4	0	27.4063	0.2
17	1.44	23.791	1.4	1.01	24.2174	0.8	27.56	34.0902	14.4	28.14	258.66	240.9	0	24.9357	0.9
18	4.06	23.0861	7.9	3	19.2539	1.8	31.6	21.5079	10.1	32.49	446.076	441.9	1.94	23.8012	5.9
19	4.02	17.1978	3.5	2.97	16.5978	1	31.76	20.3298	9	33.27	420.949	416.2	1.94	17.3212	1.2
20	4.01	13.9762	1.9	3.01	13.9984	0.7	12.02	18.4181	7.3	32.98	402.381	398.2	1.99	15.3171	0.8
21	4.01	13.0252	1.6	3.02	12.2277	0.5	4.12	16.4795	6.1	31.11	372.986	369	2	13.7989	0.6
22	4.02	11.8063	0.9	3.03	11.702	0.5	4.05	15.27	5.5	30.38	351.951	347.8	2.01	12.5537	0.4
23	4.04	13.2201	2.7	3.05	11.5978	0.3	3.99	15.1515	5.5	29.58	337.151	332.8	2.03	12.1305	0.3
24	3.51	12.4662	2.3	3.41	12.5041	0.8	3.91	21.2228	11.9	28.98	317.848	313.3	2.14	11.619	0.2
25	3.51	10.9521	0.9	3.42	12.9413	1	3.83	21.7377	12.4	28.7	313.726	309.1	2.13	11.8976	0.3
26	3.51	10.9569	1.1	3.42	11.3783	0.5	3.75	21.2648	11.9	28.65	316.476	311.9	2.12	11.9802	0.3
27	3.5	12.0613	2.7	3.4	12.2246	0.7	3.72	21.7742	12.4	28.73	320.07	315.6	2.1	12.4347	0.8
28	3.47	12.7803	2.6	3.38	12.7818	1	3.75	23.5398	14.2	28.92	323.771	319.4	2.07	12.7572	0.9
29	3.43	12.0168	2	3.4	12.1347	0.5	3.85	24.6282	15.4	29.38	357.525	353.5	2.02	13.1599	1
30	3.42	12.5578	2.2	3.32	12.213	0.6	11.46	24.566	15.4	30.73	391.779	388	1.95	13.4842	1
31	3.32	15.3407	2.5	3.23	14.959	1	24.93	25.5664	16.6	33.66	434.256	430.2	1.88	13.9367	1.1
32	2.04	17.6268	1.9	1.94	18.0179	0.2	25.39	32.4931	21.3	34.15	407.226	400.9	1.88	28.7556	11.4
33	1.89	28.3904	0.5	1.8	28.8907	0.1	23.46	37.4763	14.3	28.13	250.923	231.2	1.79	38.969	11.2
34	1.2	33.9568	0.5	0	34.8001	0.1	26.81	78.1492	49	10.85	216.995	192.1	0	45.928	12.5
35	0	34.6676	0.7	0	35.5502	0.1	28.18	118.953	90.6	11.26	219.909	195	0	47.127	12.6
36	1.23	46.2568	12.1	0	47.2961	11.8	29.52	160.443	133.4	12.56	224.649	200.3	0	48.265	12.7
37	1.25	46.8893	12.4	0	47.6307	12	29.04	161.274	134	12.54	228.093	204	0	48.6897	12.8
38	1.27	47.1449	12.2	0	48.7793	12.3	28.05	128.279	99	3.82	228.291	203	0	49.7759	13.2
39	1.28	48.5379	13	0	49.5138	12.5	27.84	124.048	94	3.89	229.333	203.9	0	50.41	13.3
40	0.21	51.9569	16.1	0	53.807	16.5	32.26	188.853	161.5	4.04	233.893	208.5	0	53.2942	16.3
41	34.72	181.595	158.7	35.01	195.237	170.7	39.46	318.445	304.3	34.22	457.697	444.1	33.78	234.683	212
42	310.73	282.759	269.5	958.32	257.31	240.5	43.7	412.397	405.7	42.34	600.702	599.4	1204.99	301.483	286.2
43	718.49	284.61	271.5	1350.7	260.799	244.6	53.91	393.772	386.6	70.07	586.888	585.1	1439.95	301.614	286.8
44	428.22	271.765	258.7	976.19	247.312	231.8	42.93	376.165	369.2	44.28	566.107	564	845.24	289.239	275.6
45	114.31	268.223	256.3	520.63	240.737	226	39.9	361.431	354.5	40.25	547.718	545.5	324.49	282.922	271
46	37.14	268.783	258.8	37.15	241.428	228.6	39.65	366.289	361.7	37.56	522.551	520.2	41.92	265.227	254.3
47	36.23	259.183	250.8	36.7	230.021	218.2	37.77	331.811	327.3	34.1	503.575	500.9	34.46	251.192	241.7
48	35.27	255.612	250.2	35.55	232.196	225.3	35.51	277.631	272	33.27	467.436	463.8	37.08	256.684	250.5
49	35.81	210.705	204.8	34.94	200.404	193.2	32.77	226.731	220.3	30.34	426.447	422.7	33.29	226.753	219.8
50	32.94	180.484	174.3	32.7	163.157	155.5	30.1	189.09	182.2	28.98	383.256	379.1	30.22	202.621	195.5
51	29.71	145.348	138.6	31.65	138.093	129.8	29.33	149.002	141.4	28.4	365.408	361	29.93	179.881	172.2
52	29.05	130.599	123.5	30.21	119.77	111.5	26.32	161.135	153.6	28.5	353.783	349.2	29.79	160.812	153
53	28.49	129.984	122.8	29.46	111.819	103	27.31	155.759	148.2	28.71	346.465	341.8	29.01	145.889	137.9
54	30.12	122.045	114.7	29.57	102.833	94.2	29.97	159.772	152.3	32.14	370.029	365.5	30.18	138.284	130
55	31.11	110.023	101.4	31.16	94.1606	84.6	31.25	152.251	144	38.02	392.766	387.8	31.83	136.703	127.7
56	20.32	52.2832	39.3	0.47	30.8003	15.8	27.52	119.731	109.5	34.73	366.453	360.1	0.01	18.2709	3.4
57	0.08	40.045	15.4	0	34.0392	10	19.67	56.0765	37.6	29.93	297.075	283.3	0	28.2527	2.9
58	0.08	43.2598	15.8	0	41.1507	12.1	22.66	60.0192	38.7	27.14	274.4	256.6	0	33.4401	3.2
59	0.08	43.1766	16.5	0	41.2302	11.8	22.56	48.9175	25.6	26.71	269.148	250.6	0	33.8505	3.4
60	0.08	33.1781	6.2	0	30.7082	3.7	1.87	30.3671	8.2	26.35	242.801	224	0	31.4482	3.2
61	0	32.4571	6.5	0	28.8338	3.8	1.39	29.1217	8.2	24.03	215.984	197.3	0	30.4772	3.2
62	0	34.0152	8	0	29.8018	3.9	1.35	28.9585	7.9	2.12	199.714	180.7	0	30.3733	3
63	0	31.3865	5.9	0	29.2724	3.9	1.16	28.1646	7.9	2.16	199.211	180.5	0	29.3399	2.9
64	0.45	27.8182	3.1	0	25.2734	0.1	1.7	28.178	8.1	2.4	202.77	184.7	0	25.2988	0.5
65	1.9	25.2044	7	2.64	16.9434	0.2	2.02	26.7131	11.9	24.84	234.264	221.1	2.09	23.2833	2.9
66	2.51	21.5739	8.1	2.72	14.3968	0.6	2.38	26.2004	15.5	33.4	322.415	316.6	2.79	18.1524	3.5
67	2.49	21.8314	8.3	2.7	14.6585	0.6	2.07	24.1261	13.5	47.87	316.19	310.4	2.75	17.8112	3.4
68	2.49	19.7895	7.6	2.7	13.9794	0.6	2.04	20.8645	11.4	39.6	307.648	301.7	2.71	16.2051	3
69	2.48	17.4453	6.9	2.7	11.5341	0.2	2.02	20.2035	10.9	32.19	289.852	283.7	2.7	14.468	2.7
70	2.48	16.8168	6.4	2.7	13.4639	0.5	2	18.0258	8.7	29.83	273.261	267.2	2.69	14.3709	2.7
71	2.49	16.3395	6.8	2.73	10.6856	0.1	1.88	17.023	7.4	27.8	235.904	229.6	2.16	13.8557	2.7
72	2.33	16.7947	7	2.47	11.6536	0.2	1.87	20.3516	10.9	10.18	200.392	193.6	1.66	14.0136	2.9
73	2.38	16.7798	7.2	2.52	11.4697	0.3	1.91	20.5852	11.4	2.6	203.194	196.3	1.54	12.16	0.3
74	2.4	17.2207	7.3	2.54	11.3185	0.2	1.93	21.0113	11.6	2.59	203.943	197.1	1.47	11.5629	0.2
75	2.41	16.9137	7.1	2.55	11.7577	0.3	2.04	21.152	11.8	2.63	205.681	198.9	1.48	12.0519	0.2
76	2.41	17.2952	7.1	2.56	12.6159	0.5	2.1	20.7921	11.5	10.09	209.412	202.8	1.48	13.4337	0.5
77	2.41	17.0421	6.9	2.56	10.5883	0.1	2.14	21.4414	12.2	27.28	242.811	236.7	1.48	11.6624	0.2
78	2.43	16.6112	6.7	2.53	11.8134	0.2	2.42	23.7286	14.6	30.49	260.664	254.6	1.7	12.2648	0.3
79	2.33	16.9365	6.4	2.44	13.4931	0.3	2.05	21.2361	12	41.06	301.213	294.9	1.65	12.4593	0.4
80	1.37	16.604	3.7	0.5	16.5366	0.3	1.81	20.7974	10.1	35.39	290.112	282.8	0	15.6501	0.4
81	0.47	23.0169	3.2	0	23.1446	0.1	2.02	25.5097	10	26.63	239.024	225.8	0	22.305	0
82	0.45	29.1461	3.1	0	30.194	0.2	25.83	71.474	50.8	27.72	257.327	239.5	0	28.4149	0.1
83	1.1	30.6486	3.1	0	30.9988	0.3	25.75	75.7677	53	27.43	246.068	227.6	0	29.1307	0.1
84	1.14	30.898	3.4	0	30.5523	0.1	25.5	74.6556	52	25.61	234.769	214.8	0	29.3101	0.1
85	1.99	30.5454	3.2	0	30.5747	0.1	23.98	53.0701	29.6	10.96	214.21	193.5	0	29.1753	0
86	1.84	31.2205	3	0	31.37	0.1	22.29	50.4017	26.2	10.9	212.757	191.2	0	30.4152	0
87	1.67	31.5734	3	0	31.3312	0	22.22	50.1727	25.2	10.73	213.319	190.8	0	30.7815	0
88	2.96	31.3496	3.2	0	29.6639	0	23.72	51.6968	27.1	11.09	218.308	195.9	0.08	29.3745	0
89	30.26	132.159	111.8	28.99	108.83	88	34.49	257.892	244.1	29.68	349.838	335.2	30.61	139.138	118.5
90	59.95	134.555	121.4	35.67	106.764	96.8	47.25	254.581	247.4	39.06	515.36	512.7	35.02	133.666	121.7
91	33.01	117.409	109	33.52	95.8637	86.3	34.7	220.666	213.8	36.34	476.32	473.3	33.86	118.602	109.4
92	31.94	118.009	110	31.01	91.973	82.6	33.48	206.72	199.5	36.53	467.608	464.5	30.48	116.245	107
93	31.98	121.303	113.2	32.31	98.7108	89.6	33.28	209.759	202.6	36.06	475.264	472.4	30.31	122.341	113.3
94	33.23	129.604	121.8	32.99	110.85	101.9	32.87	228.36	222	35.43	489.512	487	33.68	132.616	124.1
95	33.4	139.254	131.9	35.91	121.475	112.3	32.52	245.432	239.5	35.03	509.025	506.9	33.79	167.272	159
96	30.45	214.792	208.7	32.91	150.044	141.4	32.56	280.161	274.8	34.49	521.117	519.1	31.77	208.925	201.1
97	30.43	235.122	229.3	33.31	164.42	154.9	32.79	307.592	302.7	33.03	526.069	524.1	31.56	221.285	213.3
98	31.57	245.034	238.8	33.27	174.219	163.1	33.42	336.297	331.9	32.98	535.664	533.7	31.53	228.925	219.5
99	31.88	247.512	239.7	31.66	177.721	164.4	34.02	355.153	351.1	32.72	536.498	534.6	31.51	233.82	222.4
100	30.61	246.318	236.7	31.69	179.002	164.1	35.72	368.816	364.9	33.97	549.484	547.7	31.36	233.911	221
101	30.7	240.84	229.2	31.83	174.007	156.7	35.88	347.51	339.9	34.48	559.35	557.7	30.24	230.633	215.8
102	31.02	228.976	214.7	32.06	167.882	148.9	39.1	351.725	343.6	40.19	558.57	556.8	31.02	224.818	208.4
103	33.75	242.785	228.4	33.3	186.827	168.2	41.22	351.058	342.7	73.22	578.496	576.2	34.78	214.22	197.2
104	32.38	191.351	171.9	32.49	118.746	94.9	40	332.643	323	37.42	539.021	535.3	31.46	186.316	166.9
105	0.53	94.6144	66	1.17	71.1335	40.6	27.39	190.973	171.5	28	312.958	296.3	16.11	103.542	75.5
106	0.01	92.8867	62.3	0.71	70.0182	38.1	27.27	185.535	162.8	23.99	255.389	234.4	0.01	100.552	70.4
107	0.01	94.8472	63	0.71	72.6259	38.8	27.26	198.815	175.4	24.95	245.482	223.4	0.01	103.67	72.3
108	0.01	96.6554	64	0.71	74.1789	39.6	27.31	207.313	183.8	10.85	249.356	226.6	0.01	107.025	74.6
109	0.01	97.6056	65.3	0.71	76.7261	42.5	27.27	200.578	177.4	10.63	252.65	230.2	0.01	107.94	75.9
110	0.01	95.7664	63.6	0.71	74.6024	41	27.17	193.533	170	10.54	249.091	226.6	0.01	103.826	72.3
111	0.01	95.8073	63.8	0.7	74.094	40.9	25.91	191.134	167.4	3.64	249.209	226.7	0.01	102.771	71.4
112	0.01	104.814	73.8	1.29	81.1388	48.6	27	193.189	170.5	10.45	252.897	231	17.75	114.446	84.1
113	25.74	175.771	151.7	22.85	98.872	69.6	31.74	275.097	259.1	28.71	319.393	304.7	29.56	199.829	176.9
114	42.17	208.33	192.6	33.21	115.51	95.4	61.86	312.708	304	34.1	500.845	497.2	42.73	193.449	177.2
115	32.88	176.84	161.5	29.44	91.6344	73.3	35.11	260.831	251.6	34.24	479.416	475.6	29.97	179.794	164
116	28.12	155.95	140.8	23.57	64.994	47.7	31.67	229.618	220.4	33.97	456.874	453.2	28.17	173.684	160.3
117	25.92	133.928	120.3	22.66	39.4584	23.5	29.36	194.351	185.7	33.16	406.082	401.8	27.01	156.463	144.8
118	25.31	110.242	98.2	3.15	18.4029	5.4	27.26	150.619	142.5	30.96	325.912	320.9	23.3	91.4533	79.2
119	22.65	70.4204	60.5	2.67	15.6264	5.2	22.24	28.7384	19.9	28.42	264.599	258.9	20.47	32.7805	22.5
120	1.66	17.6152	8.2	1.81	10.7374	0	1.58	12.9207	3.7	27.05	221.89	215.6	1.06	11.1753	0
121	1.66	14.9223	5.6	1.73	10.5973	0	1.61	13.0336	3.8	9.8	173.99	167.2	0	10.9177	0
122	1.68	15.1056	5.8	1.69	10.1479	0	1.6	13.1105	3.8	9.58	173.818	166.9	0	11.3108	0
123	1.69	14.9515	5.4	1.7	10.6242	0.1	1.61	13.1986	3.9	9.58	174.113	167.2	0	11.0687	0
124	1.69	14.8303	5.5	1.77	10.7924	0.1	1.65	13.2097	3.9	9.57	175.024	168.1	0	11.1973	0
125	1.77	14.9752	5.6	1.9	10.48	0.1	1.86	13.4478	4	9.86	174.269	167.4	0	11.1287	0.1
126	1.87	15.3665	5.4	1.91	11.2262	0.1	1.97	15.4445	5.9	27.55	219.27	212.8	0	12.1226	0.2
127	1.79	16.6678	5.4	1.86	12.9708	0.5	1.89	17.6734	7.1	37.3	245.345	238.3	0	12.3289	0.4
128	0.98	17.423	4.8	0.08	14.6678	0.2	1.59	16.7507	5	33.83	233.333	225.3	0	14.3148	0.3
129	0.1	24.2001	4	0	20.7364	0	1.45	19.806	3.5	25.11	193.448	178.3	0	19.9957	0
130	0.1	28.772	4.2	0	26.5307	0	1.38	22.4059	4	23.7	170.65	152.1	0	24.36	0
131	0.1	31.0537	4.9	0	28.9209	0	1.68	26.8941	4.9	24.45	194.152	173.9	0	27.8415	0.3
132	0.09	27.2674	2.3	0	27.6925	0	1.72	24.0639	3.4	23.87	175.749	156.1	0	26.1438	0.2
133	0.08	26.8707	2.3	0	27.8176	0.1	1.39	22.8621	3.4	9.59	161.364	142.3	0	25.0019	0.2
134	0	26.2694	2.3	0	26.3399	0	1.22	22.8563	3.3	9.27	159.053	139.9	0	23.9433	0.1
135	0.09	26.8558	2.2	0	27.6248	0	1.27	22.4947	3.3	2.35	159.009	138.7	0	25.1476	0.2
136	1.16	25.4916	2.2	0	25.1977	0.1	1.89	21.9043	3.3	2.41	160.92	141	0	23.7049	0.2
137	1.29	22.5457	3.5	0.96	19.0808	0.2	2.23	22.1863	6	25.05	175.64	158.8	1.16	19.7011	0.7
138	2.27	17.734	4	1.79	14.2913	0.5	2.4	17.6393	6.7	35.01	265.582	258.9	1.78	15.0822	1
139	2.28	16.5057	3.5	1.8	12.8875	0.3	2.37	13.6039	3.8	31.89	252.427	245.8	0.71	13.6425	0.7
140	2.28	13.573	2.7	1.7	12.9732	0.4	2.3	13.0445	3.5	27.93	232.238	225.4	0.72	12.4658	0.4
141	1.91	12.9837	2.5	1.7	11.5497	0.2	2.23	13.0963	3.5	27.42	205.596	198.9	0.73	12.1979	0.4
142	1.93	13.2797	2.8	1.72	12.5544	0.4	2.22	12.9523	3.5	27.09	188.461	181.5	0.73	12.4867	0.5
143	1.94	13.8159	3.1	1.73	11.442	0.3	2.2	13.1321	3.6	9.81	144.814	137.4	0.73	11.7063	0.3
144	1.99	13.9236	3.2	1.53	11.6084	0.6	2.12	13.0788	3.7	2.26	150.651	143	0.7	14.6848	0.8
145	1.95	13.3159	3.2	1.52	12.5445	0.6	2.1	14.4315	4.6	2.25	154.738	147.1	0.68	13.3173	0.6
146	1.92	13.1672	3.1	1.52	12.6531	0.8	2.06	13.2194	3.8	2.22	155.548	147.9	0.67	12.482	0.5
147	1.91	13.9966	3.5	1.54	13.4047	0.8	2.06	13.1729	3.8	2.21	158.521	150.8	0.65	14.5111	0.9
148	1.9	15.9941	3.8	1.53	15.7406	1.3	2.05	16.357	5.6	2.21	159.883	152.3	0.64	15.3345	1.1
149	1.9	14.1451	3.3	1.52	13.3226	0.8	2.08	13.3822	3.8	2.22	159.592	152	0.63	14.3644	0.7
150	1.92	13.3623	3.1	1.51	11.9067	0.6	4.04	13.6662	3.9	3.66	159.682	152.1	1.14	13.1264	0.6
151	3.75	13.5748	3	2.21	11.4901	0.4	3.98	13.4827	3.7	26.68	184.359	177.1	1.13	12.7547	0.7
152	3.45	16.1535	2.7	2.88	14.8327	0.2	3.84	15.1294	3.6	28.12	197.902	189.4	1.77	14.5883	0.3
153	2.96	25.2977	2.4	2.26	24.492	0	4.19	22.1278	3.5	23.49	153.86	134.3	1.43	23.7625	0.1
154	2.71	32.0804	2.3	1.56	30.1884	0	26.03	65.0505	39	26.63	200.923	176.2	0.92	29.5072	0
155	2.65	34.8101	2.3	1.49	32.7133	0	28.25	113.099	86.6	27.04	211.499	186	0.94	32.8118	0
156	2.62	36.4113	2.2	1.47	41.1763	6.6	29.5	159.134	133	28.71	224.075	199	11.92	35.0197	0.1
157	2.6	37.2555	2.2	1.46	42.4549	6.4	31.35	181.482	155	28.72	228.555	203.7	12.53	36.4187	0.1
158	2.58	38.1308	2.2	1.46	43.658	6.4	30.69	184.922	157.5	28.61	225.415	200.2	12.28	37.4355	0.1
159	10.03	38.5013	2.4	1.45	44.3985	6.5	30.8	187.451	159.5	28.63	229.243	204	12.35	38.0585	0.1
160	26.25	89.4791	55.5	22.92	56.776	19.1	33.75	260.735	237.1	28.98	285.146	262.9	25.06	147.261	114
161	33.92	245.122	224.7	34.93	183.406	157.9	39.85	369.747	357.8	34.66	488.309	477.6	32.61	285.075	264.5
162	36.14	276.948	262.3	261.59	215.146	196.1	42.16	397.034	390	39.02	565.637	564.3	613.42	306.166	290.4
163	36.68	277.03	262	601.31	227.761	209.4	43.56	382.575	375.4	37.36	545.72	543.5	963.74	304.71	288.6
164	36.41	266.129	251.9	389.23	215.178	197.5	42.08	371.051	363.6	36.46	539.502	537.5	725.22	291.254	276
165	36.19	268.69	256.3	36.06	199.583	183	40.12	364.126	357.6	36.17	524.045	521.8	91.5	293.211	280.3
166	36	274.522	263.8	35.93	205.124	190.7	39.81	374.128	370	35.23	520.068	517.8	35.88	300.212	289.5
167	35.5	287.606	279.5	35.82	218.245	207.3	36.82	355.683	351.6	34.59	513.375	511.1	34.43	298.911	290.3
168	34.76	289.159	283.9	43.84	220.056	213	33.87	326.678	321.9	34.13	496.344	493.7	33.43	295.224	289.2
169	31.01	258.869	253.5	43.41	183.733	176.4	33.2	290.092	284.5	32.56	467.541	464.5	31.62	244.849	237.9
170	29.39	236.028	229.8	32.1	161.004	153.4	32.53	260.046	253.9	30.63	441.708	438.6	29.51	230.365	223.4
171	28.83	222.134	215.3	29.92	149.812	140.8	31.44	248.03	241.8	30.33	417.925	414.8	29.29	235.245	228
172	29.02	220.932	214	29.97	146.431	137.4	31.37	245.795	239.6	30.25	411.28	408.1	28.44	236.758	229.3
173	29.12	232.049	225.3	29.98	145.161	136.4	31.21	243.356	237.4	30.27	412.58	409.5	28.43	235.823	228.1
174	29.55	246.39	240	30.02	147.088	138.6	31.91	261.894	256.2	30.83	437.33	434.4	29.67	236.589	229.1
175	29.69	236.28	230.3	30.4	154.002	145.9	32.79	269.387	263.7	32.99	447.223	444.2	30.35	226.485	218.3
176	28.29	158.14	148.6	29	98.6075	86.2	32.03	244.588	237.5	34.83	434.416	429.8	26.83	176.542	166.4
177	25.43	88.1974	67.7	22.54	65.6117	42.5	30.43	208.863	194.9	29.65	359.056	348.4	24.87	93.708	72.1
178	23.19	83.6153	57.1	20.47	52.4703	22.4	31.08	216.807	197.9	28.77	301.875	285.2	23.3	98.0684	70.7
179	22.39	81.6535	54.6	19.95	52.4318	21.4	30.72	206.778	187.2	28.12	263.76	245	23.36	96.0594	67.5
180	22.66	77.4664	50.4	3.73	50.3918	20.2	30.28	178.124	158.1	26.89	244.876	225.5	21.56	77.5435	49.7
181	22.53	73.1795	46.6	1.45	45.4021	17.2	28.02	152.179	132.3	11.04	205.841	185.9	18.7	62.9113	36.3
182	21.36	71.5764	45.3	1.46	43.1628	15.6	27.77	135.367	115.5	9.3	202.636	182.1	18.7	61.0563	35.1
183	21.39	70.1042	45.6	1.53	41.0669	15.6	27.75	130.242	111.3	9.31	204.885	185.1	18.76	59.634	35.6
184	21.7	69.0448	46.8	1.95	27.5501	6.1	27.91	133.18	116.1	9.41	207.351	189.4	19.03	40.1145	18.8
185	26.35	100.805	84.1	2.03	24.6064	6.5	31.71	166.85	154.6	28.45	250.2	237.3	21.96	51.8892	35
186	28.09	95.6543	83.3	2.48	19.413	6.5	36.71	171.414	163	46.68	338.378	332.3	22.53	45.1068	33.2
187	27.93	84.9388	73.5	2.57	18.6408	6.8	31.28	142.619	133.9	31.44	311.426	305	22.69	42.7667	31.9
188	27.75	75.7614	65.7	2.57	17.0238	6.3	30.07	112.757	103.6	29.25	305.322	299.7	7.79	21.4987	11.2
189	19.29	53.1759	43.8	2.58	16.6765	6.3	27.4	79.84	70.9	28.04	292.407	286.8	2.75	21.2336	11.2
190	11.77	24.4452	14.3	3.93	16.6469	6.1	11.66	51.98	42.7	27.56	266.666	260.8	2.75	21.0481	11
191	4.13	13.7649	4.1	3.99	10.7073	0.6	4.02	52.7595	43.7	28	246.693	240.5	4.18	19.3454	9.1
192	3.77	13.865	4.2	3.76	10.2296	0.1	3.87	52.9486	43.9	25.52	215.302	208.9	3.86	18.1583	7.5
193	3.74	13.9994	4.6	3.67	10.3496	0.1	3.87	55.0617	46.1	10.93	219.813	213.4	3.82	16.9411	5.8
194	3.79	13.7796	4.4	3.72	10.3462	0.1	4.28	56.7249	47.8	10.91	221.584	215.1	3.92	16.0172	5.8
195	4.17	13.7634	4.4	3.94	10.2129	0.1	4.25	58.372	49.4	11.18	223.59	217.3	3.91	16.4789	6.1
196	4.15	13.8091	4.3	3.94	10.6215	0.1	4.23	57.3348	48.4	11.29	226.031	219.8	3.89	17.4119	6.2
197	4.13	13.8798	4.3	4.11	11.0137	0.2	4.22	56.2956	47.4	26.13	233.701	227.6	3.94	18.3537	7.9
198	4.26	15.1573	4.6	4.06	12.6922	0.5	4.26	57.2779	48.4	29.26	283.319	277.9	4.2	22.1465	10.1
199	4.12	18.8334	6.9	3.92	14.2786	0.8	4.19	52.3761	43.4	33.38	360.162	355.5	4.11	23.4052	10.1
200	3.99	17.9182	5.1	3.72	14.3809	0.7	25.75	52.6047	43.1	33.73	350.831	346	3.87	21.6238	8.5
201	3.89	19.5887	5.2	3.67	14.5608	0.5	28.36	55.2899	44.7	34.59	349.187	342.9	3.82	20.1691	5.7
202	3.48	20.691	5.4	3.32	14.4356	0.4	28.87	62.6796	51.5	33.19	349.584	342	3.48	19.7193	5.2
203	3.36	20.1242	4.9	3.18	14.1533	0.1	28.64	60.8985	48.9	32.61	335.192	326.4	3.34	19.3033	4.5
204	3.29	20.5324	4	3.12	15.288	0.1	28.92	60.3638	47.3	31.97	325.79	315.5	3.3	20.5346	4.4
205	3.25	21.0887	3.7	3.09	15.8343	0.1	26.14	60.0402	46.5	31.21	304.171	292.8	3.27	21.1001	4
206	3.23	21.529	4.4	3.07	16.7917	0.1	26.08	59.8627	46.2	31.15	309.229	297.8	3.26	22.5657	4.4
207	3.24	22.4313	4.3	3.09	18.3297	0.2	22.95	53.9424	40.3	29.85	306.686	295.5	3.26	23.1788	4.5
208	3.55	21.4771	4	3.3	17.9543	0.2	28.93	60.922	47.2	30.24	311.926	301.2	3.42	25.7867	6.3
209	3.93	30.8371	14.4	3.66	18.2121	0.6	36.55	75.5494	63.1	33.54	370.453	362.2	3.85	30.3901	13
210	34.85	27.3261	13.4	3.97	17.0126	1	42.77	89.8124	79.6	43.54	434.648	430.7	4.2	23.9292	9.4
211	31.83	26.6676	12.7	3.96	16.5725	0.9	34.89	78.5714	68.7	39.12	418.958	414.4	4.19	24.1749	9.9
212	30.71	23.4751	10.2	3.96	15.6067	0.9	32.9	66.5279	56.1	35.73	414.829	410	4.65	23.5844	10
213	12.09	21.8867	8.8	3.91	14.9614	0.9	29.77	62.6822	52.3	34.63	417.277	413.3	4.03	22.2882	8.6
214	4.09	17.9914	5.5	3.89	13.944	0.8	27.73	59.5151	49.1	32.72	393.891	389.8	3.99	21.9474	8.4
215	4.05	17.2512	5.7	3.83	13.1198	0.9	26.22	56.2369	46.5	30.95	370.388	366.2	4.04	21.7557	8.8
216	4.07	16.6002	6.4	4.02	11.7329	0.9	17.15	55.1069	46.4	29.87	369.832	365.6	4.45	19.6387	8.4
217	4.08	16.5139	6.7	4.04	11.8198	1	11.68	41.1971	32.2	29.33	343.883	339.4	4.47	19.7632	8.6
218	4.09	16.4722	6.6	4.07	11.6572	1	8.37	42.4528	33	29.07	330.45	325.8	4.21	19.1908	8.8
219	4.12	17.2052	7.4	4.26	11.9584	1.4	3.74	41.5393	32.5	28.97	322.684	317.9	4.22	21.4979	10.2
220	4.27	19.5921	9.5	4.24	11.9132	1.3	3.76	39.9135	30.8	28.93	311.837	306.8	4.21	21.2165	10.2
221	4.21	19.0653	9.6	4.17	11.8039	1	3.9	38.6293	29.5	29.04	305.635	300.5	4.18	21.9146	10.6
222	4.12	19.6422	10	4.04	12.2537	1.1	3.99	36.8704	27.7	29.59	324.005	319	4.06	20.8506	10.1
223	3.95	20.0902	9.8	3.87	11.8868	0.9	4.01	37.5409	27.8	34	359.552	354.4	3.98	20.489	9.5
224	3.89	19.3291	7.8	3.87	13.4483	0.8	3.98	37.451	26.7	32.85	328.532	322.7	3.72	19.2098	7.3
225	3.38	23.4898	4.3	3.07	16.6228	0.1	3.86	40.8635	25.8	27.6	239.606	225.8	1.63	22.5198	5.7
226	3.13	27.8733	4.5	1.55	20.0002	0.2	3.51	44.5484	25.9	26.11	225.328	208.4	1.64	26.2961	5.6
227	3.13	26.4778	3.9	1.56	20.4667	0.2	3.52	43.9458	25.2	25.59	215.18	197.3	1.65	26.2268	5.4
228	3.14	24.6316	3.9	1.57	19.8171	0.2	3.55	42.3579	24.3	10.83	205.889	187.8	1.67	26.377	5.9
229	3.16	26.4111	3.7	1.59	20.1983	0.1	3.58	41.6531	23.9	3.68	208.645	190.2	1.69	26.4403	5.4
230	3.16	26.0666	3.8	1.61	21.1629	0.1	3.57	42.4474	24.3	3.64	208.129	189	1.71	28.0173	6
231	3.17	26.431	3.8	1.63	22.2667	0.1	3.61	43.0502	24.2	3.64	209.507	190	1.72	28.0998	6
232	3.3	27.4584	5.8	1.9	23.0996	0.3	3.86	44.7062	25.3	3.74	211.52	192	2.05	29.9313	8.1
233	3.65	27.9354	8	2.02	19.697	0.1	29.63	86.9532	70.6	29.41	271.328	255.7	3.32	27.7744	8.8
234	94.22	44.9375	31.1	104.81	17.9236	1.1	40.95	109.527	99.7	45.74	467.404	463.7	115.71	26.6939	9.9
235	49.26	46.5975	32.5	41.57	19.2354	2	36.56	114.582	104.7	44.72	449.58	445.8	48.35	27.2591	10.6
236	29.88	42.7912	28.8	3.75	17.5475	1.1	33.79	101.97	92	41.58	440.195	436.4	3.94	24.8288	9.5
237	11.85	42.0912	28.2	3.72	17.327	1.1	33.14	99.6962	89.6	37.16	442.426	438.3	3.91	24.4922	9.4
238	11.6	42.6363	29	3.76	16.8279	1	30.67	97.7671	87.6	35.59	442.086	438.1	3.94	24.0669	9.3
239	11.46	40.3148	28.4	3.75	14.8772	0.8	29.36	89.8874	80.4	33.56	426.049	422	2.03	22.2167	9.6
240	11.4	21.9744	10.8	3.86	11.7926	0.4	27.62	52.7685	44.2	31.33	375.751	371.1	1.92	18.4231	7.5
241	3.79	13.54	2.6	3.59	10.6194	0.2	15.6	38.7184	29.6	29.04	312.697	307.4	1.84	17.5097	7.2
242	3.53	11.7145	2.1	3.46	10.1117	0.1	9.48	14.0839	4.7	28.74	280.576	274.9	1.81	17.3491	7.2
243	3.51	11.4981	2.1	3.38	10.118	0.1	2.13	13.4347	4.1	28.48	267.86	262	1.79	17.4558	7.1
244	3.41	11.473	2	3.3	10.1819	0.1	3.36	13.3322	4	28.48	259.151	253.2	1.77	17.4951	7.1
245	3.58	11.4409	2	1.89	10.1628	0.1	2.72	13.3753	4	28.82	261.854	255.9	1.89	17.3278	7.1
246	1.96	11.6561	2.1	1.91	10.3661	0.1	9.59	13.2953	4	28.72	304.28	298.7	2	19.1308	8.3
247	1.94	14.4815	2.9	1.86	11.5971	0.7	28.51	17.9804	6.8	36.7	325.161	319.5	1.99	20.0481	8
248	1.78	15.2738	0.9	1.28	14.7396	0	26.21	18.7613	6.1	33.81	292.132	284.9	1.79	18.1586	4
249	1.21	22.6172	0.4	0	24.1046	0	1.44	19.7143	3.1	26.64	222.802	205.9	0	21.9682	0
250	1.21	25.736	0.5	0	27.8909	0	1.44	22.3959	3.2	26.12	210.574	191.3	0	24.905	0
251	1.22	27.4786	0.7	0	30.4482	0.2	1.43	24.3962	4.2	26.09	221.61	203.1	0	28.1653	0.1
252	1.22	27.7365	0.7	0	30.4198	0.2	1.43	23.2986	3.5	25.49	219.271	200.8	0	28.084	0.1
253	1.23	26.8941	0.6	0	30.7469	0.1	1.42	22.2873	3.3	23.73	195.415	176.5	0	27.066	0.1
254	1.06	27.4238	0.7	0	29.8394	0.1	1.42	22.08	3.3	9.06	183.8	164.6	0	25.9045	0.2
255	0.42	25.9392	0.7	0	28.9073	0	1.46	22.4332	3.3	2.09	182.262	163.3	0	25.3764	0.1
256	1.24	24.3672	0.5	0	25.3696	0	1.57	21.3368	3.4	2.15	181.313	162.9	0	23.8115	0.2
257	1.55	19.8251	1.3	1.39	19.3003	0.3	1.84	22.7537	8.1	23.92	205.026	191.1	1.68	17.8237	0.4
258	2.09	16.3927	2.4	1.96	13.7387	0.7	1.88	19.0773	8.1	27.75	242.769	236.3	2.3	14.1923	0.9
259	2.63	14.1313	1.6	2.46	11.5866	0.2	1.83	14.819	5.3	27.85	233.892	226.7	2.25	12.6615	0.6
260	2.67	12.8059	1.2	2.44	10.9761	0.1	1.71	13.1152	3.5	27.8	223.41	216.5	2.98	12.7502	0.5
261	2.66	13.1892	1.3	2.42	12.4164	0.4	1.62	13.1284	3.5	27.85	227.178	220.2	2.88	12.9689	0.6
262	2.55	12.3434	1.1	2.4	10.7611	0.1	1.95	13.386	3.6	27.61	227.388	220.8	2.83	12.8188	0.5
263	2.4	12.6937	1.3	2.25	10.4574	0.1	2.1	14.1489	4.2	25.96	213.09	206.4	2.19	11.6785	0.2
264	2.29	12.7682	1.3	2.15	13.691	0.5	2	13.1181	3.6	9.48	183.288	176.1	2.04	13.0854	0.6
265	2.23	11.961	1	2.07	13.1737	0.6	1.95	12.9861	3.6	9.42	183.031	175.8	1.96	13.5122	0.7
266	2.18	11.4669	0.8	2.02	12.7774	0.5	1.89	13.1536	3.5	9.36	181.941	174.7	1.88	13.6703	0.7
267	2.15	11.0472	0.8	1.99	13.2238	0.5	1.86	13.734	3.9	9.35	181.452	174.2	0.62	13.2359	0.6
268	2.12	11.6432	0.8	1.96	13.4282	0.5	1.83	13.3389	3.7	9.54	181.032	174	0.6	14.5037	0.9
269	2.15	12.0038	1	1.98	12.4409	0.4	1.88	13.2879	3.7	27.07	220.427	213.9	0.57	13.8268	0.6
270	2.32	13.4155	1.4	2.13	12.3217	0.3	1.97	13.0778	3.5	29.58	282.248	276.4	0.53	12.6647	0.5
271	2.27	15.546	1.9	2.09	14.5022	0.5	1.92	15.9336	4.9	34.49	321.142	314.9	0.51	14.6187	0.9
272	1.48	16.58	1.4	1.28	16.0671	0.2	1.79	17.3801	4.9	37.09	343.818	337.1	0.57	15.5595	0.5
273	0.51	20.4607	0.7	0.5	21.6151	0.1	1.78	18.5518	3.2	27.98	238.256	225.1	0.61	20.7289	0.3
274	0.46	21.2683	0.6	0.43	25.9868	0.3	1.79	19.6413	3	13.69	194.079	177.4	0.53	20.1702	0.1
275	0.42	21.2847	0.5	0.4	24.2984	0.2	1.73	20.4342	3.3	9.48	196.048	178.7	0.43	22.0334	0.3
276	0.43	23.1995	0.7	0.41	24.6873	0.3	1.76	21.0729	3.3	2.45	201.131	182	0.44	21.7288	0.2
277	0.43	22.631	0.5	0.42	23.7395	0	1.76	20.6585	3.1	2.45	202.349	183	0.45	21.4125	0.2
278	0.44	24.0061	0.5	0.42	23.7127	0.1	1.76	21.9844	3.1	2.45	204.287	184.3	0.45	22.4353	0.1
279	0.44	24.6542	0.5	0.42	23.89	0	1.8	22.2988	3.1	2.45	206.541	185.8	0.45	22.4713	0.1
280	0.42	24.4759	0.5	0.39	22.4067	0	1.98	24.1381	3.2	9.49	211.765	191.1	0.45	22.3838	0
281	28.32	127.385	108.1	28.42	74.3048	53.7	34.19	205.223	191.3	33.41	359.15	346.5	24.11	86.45	66.4
282	43.69	223.639	213.3	36.72	158.852	149.1	56.55	296.335	289	66.4	503.464	500.8	36.04	181.932	170.2
283	43.75	225.113	214.8	36.92	152.312	140.6	41.7	296.383	289	74.14	488.503	485.5	36.21	176.298	164.1
284	43.29	229.016	220.3	36.84	155.893	145.9	39.3	291.057	284.7	38.37	472.656	469.6	35.81	183.239	173.5
285	43.25	232.086	223.7	36.76	157.523	147.5	38.79	296.378	290.8	38.17	467.079	464	36.49	187.967	178.4
286	44.1	239.624	232.2	37.4	162.251	152.9	37	294.232	288.9	36.97	464.284	461.2	36.79	196.286	187.9
287	43.93	252.192	245.7	37.06	169.483	160.8	35.13	295.514	290.3	35.75	472.239	469.2	35.76	207.453	200
288	36.51	275.221	269	35.48	167.069	158.3	34.53	298.093	292.9	35.26	470.466	467.4	33.58	217.172	209.8
289	36.56	288.719	282.9	35.89	180.446	172.4	34.42	308.3	303.3	35.16	480.144	477.2	33.5	228.377	221.5
290	36.61	300.819	295.6	35.87	184.779	176.1	34.4	318.59	313.8	35.09	489.409	486.6	33.63	239.132	232.7
291	36.64	308.047	303	35.86	200.617	192.4	34.41	326.559	321.9	35.15	494.428	491.7	34.1	251.315	245.2
292	36.65	308.19	302.5	35.88	199.76	189.8	35.63	342.159	337.8	35.31	498.329	495.7	34.32	251.331	244.2
293	36.71	298.673	291.3	35.95	197.248	185.9	38.15	344.908	339.9	36.06	512.667	510.2	34.37	249.015	240.1
294	36.88	286.332	276	36.13	187.742	173.1	40.79	350.717	344.2	39.97	520.23	518	34.56	235.916	223.7
295	389.5	281.692	269.4	479.61	210.428	194.9	44.91	355.095	347.4	72.81	538.828	535.8	388.95	248.301	233.8
296	37.15	254.35	239.7	38.49	166.186	147.5	42.83	340.02	330.8	42.38	521.83	518	36.34	203.438	186
297	25.23	143.242	118.8	21.04	70.3977	40.7	34.57	280.946	265.4	35.88	403.071	390.2	23.4	116.575	89.3
298	19.65	139.397	109.9	18.91	57.7492	22.1	32.64	264.301	243.3	29.87	320.13	300.8	18.56	104.822	72
299	19.4	139.836	109.7	18.76	59.1739	23	30.79	259.188	237	27.9	301.038	280.3	0.01	105.012	71.5
300	19.3	139.617	109.7	18.63	58.7415	23	29.65	259.442	237.4	25.68	284.794	263.6	0.01	103.893	70.8
301	19.04	137.663	108	18.21	56.952	21.6	29	254.994	233.2	10.91	271.894	250	0.01	101.134	68.4
302	8.17	133.919	103.6	17.51	55.6193	20.4	28.15	227.125	204.4	4.01	275.384	253.7	0.01	98.8669	66.5
303	0	134.658	104.5	12.32	54.9684	20.2	27.72	217.849	194.6	4.04	276.414	255	0	99.0847	67.2
304	8.38	133.493	103.6	18.63	54.7977	20.9	28.57	234.023	211.8	4.16	284.155	263.4	0.01	97.569	66.4
305	27.73	220.05	197.6	23.09	75.6605	45	35.81	322.38	306.6	28.8	331.272	315	24.19	158.616	132.8
306	37.33	283.573	271	40.2	82.2064	62.6	56.1	351.513	343.4	64.7	539.767	537.2	61.2	184.556	167.7
307	33.17	201.439	187.1	36.57	55.8633	38.4	36.29	267.15	258.4	37.97	505.103	502	32.31	150.103	134.3
308	29	174.419	160.3	31.52	52.8535	36.7	33.99	241.056	233.2	37.01	488.213	485.1	24.52	124.689	110
309	28.59	162.116	149.1	25.8	33.8369	19	33.22	225.108	217.6	34.95	467.135	463.8	24.24	111.187	97.9
310	28.07	160.992	150	24.1	33.6198	21.2	31.9	187.864	180.3	34.86	445.746	442	24.05	98.6134	86.9
311	28	163.259	154.7	14.66	30.7272	19.4	27.01	150.422	142.8	34.27	423.649	419.5	23.85	90.5056	81
312	26.72	131.108	122.5	14.32	32.5933	21.8	20.68	112.365	104.4	31.9	387.513	383.1	14.03	50.7276	40.9
313	26.37	113.888	105.8	14.31	29.8821	19.6	20.62	112.008	104	30.48	379.148	374.7	12.67	29.9568	20.2
314	23.38	81.6543	73.3	12.64	25.7708	15.9	20.58	111.063	103	29.76	368.529	364	1.56	25.3182	15.4
315	23.39	80.9664	72.6	12.65	25.614	15.6	20.58	109.79	101.7	29.6	363.081	358.5	1.55	24.8228	15
316	23.42	81.0996	72.7	12.66	25.7875	15.7	20.26	109.758	101.7	30.04	369.033	364.5	1.55	25.0807	15
317	24.62	103.986	95.5	14.29	26.4647	16	21.61	110.784	102.8	31.97	387.911	383.6	1.53	25.1395	15
318	26.92	129.908	120.5	14.38	30.5826	19	22.21	111.831	103.5	35.33	412.516	408.5	1.54	27.1004	16
319	28.95	114.327	102.1	14.42	31.2182	18.3	26	120.571	110.9	36.37	425.25	421.4	1.55	29.7191	16.2
320	23.99	82.6159	68.5	0.47	30.2502	13.9	26	117.974	106	35.67	417.66	411.9	0	28.2254	12.5
321	0.08	79.2217	53.4	0	36.8018	9.3	10.76	108.495	88.3	27.96	262.11	244.4	0	35.632	9
322	0	84.5383	54.8	0	40.7084	9.4	22.55	121.623	96.9	26.79	257.875	236.2	0	39.5507	9.1
323	0.15	91.9744	58.9	0	45.0116	10.4	28.64	183.345	157.4	25.59	255.357	232.1	0	45.9527	11
324	0.17	96.1438	62.2	0	49.6929	13.4	29.37	208.691	182.7	11.09	249.094	225.1	0	47.9038	11.5
325	0.17	97.8572	63.5	0	51.4996	14.5	29.11	214.449	188.3	4.03	260.536	236.2	0	48.7084	11.6
326	0.16	95.5957	60.8	0	48.297	10.8	28.13	193.16	165.5	4.02	266.589	242.5	0	48.1959	10.7
327	0.15	96.9943	62.3	0	47.8907	10.4	27.74	185.857	157.6	4.07	268.66	244.7	0	47.9204	10.4
328	0.18	97.9393	63.7	0	54.9934	18.1	28.92	223.484	197	4.17	273.54	250.1	0	48.0516	11
329	24.64	134.367	106.4	2.88	59.1626	25.5	33.27	294.045	275.2	28.01	322.73	304.9	23.84	106.57	76.5
330	62.56	215.44	198.8	32.75	122.077	101.1	67.89	344.139	334.7	64.07	562.327	559.6	40.54	129.11	110.3
331	31.74	190.131	174.7	29.86	89.687	71.6	36.6	287.977	278.4	36.27	508.486	504.8	54.1	108.624	91.5
332	28.09	161.144	146.6	28.01	44.8339	27.1	32.05	257.118	247.9	34.25	477.328	473.5	28.77	93.713	77.8
333	26.3	112.756	98.5	9.44	28.1337	11.9	31.33	216.962	208.7	33.8	430.42	426.3	23.96	81.8146	67.5
334	24.2	73.7618	62.6	2.14	18.5813	6.1	28.71	174.497	166.9	32.01	370.308	365.5	3.57	42.6393	30.6
335	10.42	40.0432	30.7	2.14	11.9078	1.1	9.96	83.2119	74.6	29.51	302.832	297.3	3.51	16.8128	6.3
336	2.23	19.1877	9.7	2.08	10.7322	0.1	1.92	17.5205	8.2	28.63	246.609	240.5	2.24	16.4742	6.3
337	2.21	15.6102	6.3	2.09	10.4152	0.1	1.83	15.079	5.8	27.63	229.105	223	2.18	15.148	5.2
338	2.2	14.3774	5	2.11	10.1324	0.1	1.83	15.1946	5.9	27.51	216.159	209.9	2.15	15.3705	5.2
339	2.2	14.2361	4.9	2.11	10.2782	0.1	1.85	15.1853	5.9	27.52	214.097	207.8	1.62	15.4643	5
340	2.2	14.2862	4.9	2.09	10.5645	0.1	1.87	15.2503	5.9	27.55	212.128	205.8	1.62	15.412	5.1
341	2.24	15.6732	6.2	2.13	10.2803	0.1	1.94	15.1655	5.9	27.62	216.46	210.2	1.81	15.6533	5.3
342	2.26	16.0755	6.1	2.14	10.9513	0.1	2.21	17.2819	8	27.95	225.818	219.7	1.83	16.6601	5.3
343	2.28	16.191	6.3	2.15	10.7501	0.1	2.11	17.13	7.8	31.2	229.828	223.4	1.84	16.916	5.4
344	0.48	14.9363	2.7	0	14.0384	0.1	1.79	16.2252	5.5	29.9	209.647	202.1	0	14.1696	0.1
345	0	21.7385	2.2	0	19.2197	0.1	1.61	20.7919	5.3	26.25	176.208	161.5	0	20.9662	0.1
346	0	23.1781	2.2	0	21.9059	0.1	1.49	23.5509	5.3	25.74	162.086	144.9	0	22.6345	0
347	0	24.8406	2.4	0	24.472	0.1	1.42	22.8684	5.3	25.45	162.316	144.8	0	25.4328	0.3
348	0	22.1235	0.6	0	22.6929	0.2	1.33	19.1756	2.8	23.76	139.794	123.1	0	23.9524	0.4
349	0	21.9602	0.7	0	22.0432	0.1	1.26	18.5209	2.9	9.22	121.77	104.5	0	21.7672	0.2
350	0	22.0714	0.9	0	20.7803	0.2	1.24	18.7854	2.8	2.25	121.278	103.9	0	22.0363	0.3
351	0	21.6662	1.1	0	19.9153	0.2	1.28	18.4834	2.8	2.11	121.202	104.3	0	22.8879	0.4
352	1.25	20.1666	1	0	17.8565	0.3	1.55	17.905	3.1	2.09	124.416	108.3	0	20.7873	0.4
353	1.75	17.7307	1	1.27	15.3131	0.3	1.99	18.4694	5	2.28	129.6	113.5	0	18.2144	0.3
354	2.29	14.3278	1.7	1.45	12.6527	0.3	2.07	17.2895	6.6	31.13	161.86	154.3	0	13.8475	0.7
355	2.36	13.7933	1.6	1.65	12.8518	0.4	2.27	17.4129	6.6	57.05	163.712	156	0	13.7357	0.7
356	2.37	13.7442	1.5	1.66	12.506	0.3	2.13	18.1896	6.9	33.91	161.819	154	0	13.7313	0.6
357	2.29	12.6324	1.2	1.46	12.4482	0.4	2.08	17.7778	6.8	29.85	160.449	152.6	0	13.0064	0.6
358	2.29	14.2551	1.7	1.46	12.4264	0.3	1.91	16.0599	5.9	26	139.365	131.2	0	13.1217	0.5
359	1.8	12.6227	1.3	1.47	12.7523	0.4	1.79	13.0281	3.4	9.92	111.357	103.6	0	11.7492	0.2
360	1.87	12.4581	1.1	1.45	14.566	0.7	1.72	13.1464	3.5	2.46	115.963	107.9	0	14.204	0.7
361	1.65	12.8846	1.4	1.44	13.9082	0.6	1.71	13.8705	3.9	2.45	120.093	112.1	0	13.2698	0.4
362	1.65	12.1178	1.1	1.45	13.3573	0.6	1.68	14.0203	4.1	2.43	121.066	113.1	0	15.927	0.9
363	1.65	14.6682	1.9	1.45	14.1304	0.6	1.68	13.9069	4	2.4	119.634	111.6	0	14.5345	0.6
364	1.78	13.9438	1.8	1.45	12.9896	0.4	1.71	13.4579	3.8	2.4	120.765	112.8	0	15.8503	1
365	1.81	12.7907	1.3	1.46	13.2644	0.6	1.82	13.1468	3.5	2.44	120.464	112.5	0	13.6128	0.5
366	1.8	11.703	1.1	1.44	11.9739	0.2	1.93	13.0484	3.6	3.83	118.808	110.9	0	13.374	0.5
367	1.85	12.0784	1.1	1.43	13.9417	0.6	1.92	15.5492	5.8	23.94	119.806	111	0	12.6622	0.3
368	1.35	15.0678	1.5	1.27	15.11	0.4	1.75	14.0197	3.5	28.21	116.086	107	0	14.7843	0.4
369	1.31	16.7148	1	1.03	19.7099	0.2	1.59	15.6284	3.5	9.7	108.928	95.8	0	18.664	0.3
370	1.27	19.2721	1	1	22.7411	0.3	1.54	17.1261	3.3	9.58	108.306	92.4	0	21.4737	0.3
371	1.24	19.7223	0.9	0.97	21.7585	0.2	1.48	17.3928	2.9	9.53	108.151	90.5	0	22.0166	0.4
372	1.23	21.4522	0.9	0.97	21.1136	0.2	1.46	19.0651	3.1	9.52	108.496	90.1	0	22.2409	0.4
373	1.22	19.6652	0.7	0.96	21.4661	0.2	1.43	19.408	3.1	10.69	108.342	90.3	0	22.0425	0.3
374	1.2	22.1843	1	0.45	21.0586	0.3	1.41	20.0866	3	9.51	108.337	90	0	21.2132	0.2
375	1.2	21.7781	0.6	0.94	21.8961	0.3	1.44	20.3519	3.2	9.51	107.046	89.6	0	22.9048	0.4
376	1.39	21.532	0.9	0.95	21.1582	0.4	1.58	18.769	3	23.69	111.486	94.5	0	20.2109	0.2
377	2.31	18.1184	1.7	1.31	17.3927	0.5	3.47	20.3333	7.2	25.33	159.096	144.7	0	18.7567	0.6
378	2.18	13.4255	1.5	1.54	13.3018	0.4	1.94	16.0743	5.9	64.38	209.738	202.5	0	14.2302	0.8
379	2.03	13.1898	1.3	1.53	13.1103	0.4	1.78	15.4463	5.6	35.68	214.239	207.4	0	14.591	0.8
380	1.91	13.6869	1.5	1.32	12.6148	0.4	1.65	13.3398	3.5	31.01	207.113	200.2	0	13.5253	0.7
381	1.9	12.5775	1.3	1.31	12.5704	0.3	1.54	13.5718	3.8	28.46	198.951	191.5	0	13.1535	0.5
382	1.44	10.8872	0.7	1.28	11.7712	0.2	1.47	13.6435	3.9	27.4	195.448	188.5	0	12.8648	0.5
383	1.29	11.0274	0.8	1.23	11.7053	0.4	1.37	13.7907	3.9	26.52	184.441	177.5	0	13.561	0.5
384	1.27	11.5959	1.1	1.13	12.1204	0.3	1.32	15.3728	5.8	9.62	148.285	141	0	12.0103	0.2
385	1.69	13.2026	1.6	1.02	12.7198	0.3	1.33	15.3801	6	2.14	155.68	148.2	0	12.8226	0.4
386	1.68	11.8885	1.1	1.03	11.6061	0.2	1.34	15.5234	6.2	2.12	156.467	149	0	12.9422	0.3
387	1.68	13.8491	1.7	1.03	15.1537	1	1.35	17.8915	7.6	2.11	159.026	151.6	0	14.3557	0.7
388	1.68	16.9172	2.5	1.03	16.5086	1.1	1.35	22.5522	10.3	2.12	157.732	150.3	0	14.5975	0.8
389	1.71	15.9293	2.3	1.04	14.7283	0.8	1.43	20.7592	9.3	2.18	160.049	152.7	0	15.7394	1
390	1.83	15.4899	2.2	1.2	14.189	0.8	1.53	17.4187	7.2	9.54	151.891	144.4	0	14.5047	0.7
391	1.79	14.4209	1.6	1.18	12.679	0.3	1.86	14.8011	5.4	26.99	184.232	177	0	13.4704	0.6
392	1.71	13.2057	0.7	0.95	13.3913	0.2	1.86	15.8328	5.2	27.74	195.35	187.5	0	13.7553	0.3
393	1.59	20.9095	0.9	0.95	19.6124	0.1	3.41	21.3185	5.1	22.72	142.443	124.1	0	18.1321	0.2
394	1.17	22.9535	0.8	0.94	22.7806	0.1	3.23	23.5906	5.1	23.55	145.617	123.7	0	20.9713	0.2
395	1.16	23.4483	0.6	0.94	24.1293	0.1	3.01	23.8236	5.1	23.75	161.019	138.4	0	22.3411	0.2
396	1.15	24.6957	0.7	0.93	24.1126	0.2	2.98	24.5675	5	25.01	179.79	157	0	23.3953	0.3
397	1.15	26.3202	0.8	0.94	25.5612	0.4	3.28	28.5772	5	27.06	192.571	169.3	0	25.3199	0.4
398	1.11	27.1918	0.6	0.89	27.1184	0.2	10.8	30.668	5.2	27.05	193.731	169.4	0	26.5291	0.2
399	1.12	27.8809	0.6	0	27.7567	0.2	11.05	31.6812	5.3	27.18	198.049	173.2	0	27.1579	0.1
400	1.16	27.839	0.6	0.93	27.7872	0.1	11.17	44.1382	18.5	27.34	207.811	183.2	0	26.4813	0.1
401	2.17	28.5874	2.5	1.73	25.886	1	32.61	95.254	74.1	30.93	330.161	313.7	2.09	27.2176	1.1
402	21.17	31.0063	14.8	3.59	19.8233	1.2	68.96	121.45	109.8	71.74	508.447	505.3	4.05	20.4923	1.8
403	31.61	17.6047	3	3.83	15.6867	0.8	36.22	94.6989	83.7	41.72	450.29	446.5	4.09	17.0664	1.3
404	4.74	15.6019	2	3.57	11.7774	0.2	30.99	77.3959	66.6	40.94	426.184	422.4	4.12	13.2179	0.5
405	4.16	12.7963	1.3	1.79	11.4044	0.2	26.39	72.4014	62.7	35.97	409.114	404.1	2.16	11.4549	0.3
406	4.16	11.0052	0.8	1.78	11.1857	0.2	11.53	51.0379	42.2	33.47	400.253	396	2.14	10.8292	0.2
407	4.14	10.5162	0.6	1.78	10.8811	0.1	11.23	45.8195	36.9	30.66	366.021	361.3	2.14	11.1285	0.2
408	4.02	10.6783	0.6	2.17	11.3106	0.3	9.49	46.421	37.5	29.17	331.526	326.5	2.1	11.244	0.3
409	1.98	10.2758	0.6	2.18	10.3924	0.1	9.43	46.7812	37.8	28.91	312.242	307	2.08	10.3884	0.1
410	1.96	10.3739	0.6	2.17	10.2631	0.1	9.42	47.2972	38.4	27.34	308.85	303.6	2.11	11.3887	0.2
411	1.97	10.8556	0.7	2.18	10.4541	0.1	21.59	48.8111	40	27.45	317.955	312.9	2.12	10.7528	0.1
412	1.98	11.0002	0.7	2.19	11.2517	0.1	24.01	67.2226	58.6	27.7	342.679	337.9	2.13	11.5672	0.1
413	2.05	15.4049	2	2.18	11.6061	0.1	25.52	84.4058	76	29.03	365.237	360.7	2.14	11.4619	0.1
414	28.45	23.8594	8.8	28.63	18.0561	1.2	28.95	113.602	104.3	33.37	417.942	413.9	2.14	14.8438	0.6
415	35.32	91.0152	75.1	35.77	22.9835	3.9	35.91	161.401	150.7	34.39	451.523	447	33.17	23.6357	6.1
416	36.53	88.1577	68	28.31	28.4056	4.2	37.67	192.774	181	34.51	448.575	443	37.04	31.3924	8.5
417	0.01	31.4808	1	0	32.2827	0	26.72	133.536	112.2	28.22	275.542	258.5	0	34.854	3.8
418	0.01	33.2932	0.5	0	34.3613	0	25.34	119.698	95.3	26.26	247.752	226.8	0	37.3945	3.6
419	0.01	34.5319	0.6	0	35.3743	0	26.23	123.833	98.2	25.79	248.585	227.2	0	37.6725	3.8
420	0.01	33.7882	0.6	0	35.001	0	26.23	125.917	100.9	25.01	248	226.5	0	36.9302	3.8
421	0.01	33.5805	0.6	0	34.6691	0	23.64	116.04	91.4	23.66	226.659	204.9	0	36.837	4
422	0.01	32.5581	0.5	0	35.1564	0	22.26	99.931	75.2	9.36	222.698	200.2	0	35.2382	3.6
423	0.01	32.8355	0.5	0	34.9827	0	22.17	95.4622	70.9	9.37	223.31	200.9	0	34.6497	3.4
424	0.01	32.1551	0.5	0	32.8936	0	22.42	95.2535	71	9.48	225.288	202.7	0	34.2527	3.8
425	1.61	31.167	2.4	1.73	30.5402	0.9	26.47	136.953	118	24.65	267.756	249.9	26.86	43.8811	17.4
426	18.56	48.074	30	33.37	21.9523	1.9	60.72	151.13	139.9	35.76	420.192	415.2	39.48	59.1486	40.9
427	29.42	30.2293	14.5	29.2	19.125	1.4	31.27	122.115	111.3	37.44	401.778	396.9	29.39	37.9638	21.4
428	3.11	21.453	6	2.35	14.6727	0.8	25.84	62.6009	51.8	33.28	369.391	364.5	3.44	22.3542	8.4
429	2.13	16.4547	4.6	2.36	13.329	0.5	17.3	46.4858	37.5	32.27	342.924	337.7	2.19	19.79	7.2
430	2.13	14.7595	4	2.36	12.6917	0.4	1.69	46.8247	37.7	29.77	316.199	310.9	2.19	19.2893	7.2
431	2.14	13.5647	3.9	2.38	10.5243	0.1	1.64	46.4003	37.4	27.84	278.207	272.7	2.21	16.3907	5.8
432	2.12	13.4228	4	2.08	10.5727	0.1	1.63	49.5653	40.6	26.81	250.69	244.8	1.57	15.5762	5
433	2.04	13.4232	4.1	2.11	10.2677	0.1	1.66	49.7743	40.9	24.96	230.289	224.2	1.6	15.281	4.7
434	2.06	13.7635	4.2	2.14	10.7878	0.1	1.68	50.1761	41.1	24.93	225.579	219.4	1.62	15.1594	4.6
435	2.14	13.6665	4.2	2.16	10.1798	0.1	1.7	50.2678	41.4	24.91	226.918	220.7	1.64	15.3322	4.6
436	2.17	13.7919	4.3	2.19	10.2122	0.1	1.74	50.4597	41.4	24.96	232.611	226.4	1.62	14.3479	3.7
437	2.27	13.9659	4.3	2.19	10.7716	0.1	2.28	50.8918	41.7	25.85	253.245	247.2	1.63	14.0892	3
438	2.29	13.7099	4.2	2.2	10.5505	0.1	2.58	51.2145	42.1	28.52	291.7	286.1	2.11	15.3172	4.6
439	2.39	14.6521	4	2.15	11.7563	0.1	2.7	47.9434	38.4	36.85	318.099	312	2.29	17.2598	5.5
440	2.03	16.889	3.7	1.61	14.4705	0	2.38	47.2461	36.6	30.12	293.733	286.3	0.12	16.3866	2
441	1.8	23.7906	3.5	1.3	19.5772	0	2.19	52.8661	37.8	24.33	213.856	199.9	0	22.9118	1.7
442	1.63	27.4979	3.7	1.28	23.8595	0	3.48	59.7684	40.3	24	212.352	195.1	0	27.3057	2.4
443	2.05	33.0241	3.6	1.25	28.6297	0.2	27.67	97.3796	72.9	25.39	226.725	205.2	0	31.3641	2.5
444	1.72	34.1528	3.5	1.22	31.019	0	27.97	102.481	77.3	11.03	212.049	189.1	0	32.5276	2.8
445	1.71	34.8086	3.4	0.92	32.2155	0	27.67	103.499	77.9	10.99	212.582	189.1	0	33.0704	2.5
446	1.68	35.1831	3.3	0.91	32.9357	0	27.29	97.1839	70.6	10.93	210.614	186.9	0	34.2838	2.5
447	1.63	36.0199	3.4	0.92	34.3485	1.3	27.26	109.605	83.6	10.91	209.339	185.5	0	35.2849	2.9
448	1.99	43.6156	12	1.61	34.7926	1.4	30.79	156.759	132.8	10.99	211.8	188.5	0	34.4032	1.7
449	10.67	51.3262	23	27.17	39.348	8.9	34.84	167.882	147.7	29.58	333.36	317.8	28.37	59.1644	29.3
450	24.92	129.721	112.6	33.71	50.1827	29.2	57.97	190.463	179.4	63.66	484.742	480.7	48.17	102.14	83.8
451	30.85	74.9217	59.4	29.03	29.9578	10.9	34.03	149.485	138.6	36.65	445.327	441	26.9	70.5565	54.1
452	21.61	37.4385	23.2	2.74	24.6626	8.2	29.62	134.654	125.2	36.06	410.657	406.2	3.23	18.8015	4
453	2.53	34.2495	22	2.16	17.8187	6.1	24.14	80.3078	72.1	32.5	363.807	358.9	1.82	14.2325	3
454	2.33	23.7471	13.3	2.15	16.394	6.2	14.1	46.6631	37.9	28.73	312.841	307.6	1.72	13.104	2.8
455	2.22	12.8498	3.2	2.13	10.216	0.1	1.79	13.9546	4.7	27.68	270.942	265.3	1.75	12.8144	2.7
456	2.13	12.6458	3.2	1.97	10.187	0.1	1.48	14.0067	4.8	27.08	241.303	235.3	1.75	13.8084	3
457	1.95	12.6326	3.3	1.9	10.1293	0.1	1.48	14.0735	4.8	24.69	199.027	192.5	1.76	13.609	2.8
458	1.96	12.787	3.3	1.91	10.1497	0.1	1.48	14.3095	5	9.65	183.777	177	1.77	13.4868	2.9
459	1.97	12.7938	3.3	2.03	10.4093	0.1	1.96	14.4911	4.9	9.99	183.089	176.1	1.86	15.3642	3.6
460	2.01	13.8292	4.2	2.13	10.2411	0.1	1.98	15.0726	5.6	9.99	182.761	175.8	1.96	17.141	6.1
461	2.15	15.2951	5.5	2.14	10.9153	0.2	2.03	15.1203	5.7	10.11	181.416	174.4	2.03	17.9851	6.6
462	2.23	16.9615	7.1	2.13	11.3654	0.3	2.23	15.0964	5.6	25.27	201.664	194.9	2.06	17.9159	6.2
463	2.2	16.4805	6.9	2.08	11.5254	0.2	2.22	15.2332	5.8	28	238.929	231.6	2.18	17.809	5.8
464	2.06	17.5134	4.9	1.97	13.6426	0.3	2.15	16.9963	5.8	31.28	232.817	224.6	1.96	18.5164	5.1
465	1.94	21.4769	3.1	1.82	17.9437	0.1	2.15	21.5546	5.8	9.72	166.81	150.4	1.9	25.4713	4.9
466	1.45	25.1296	2.8	1.8	21.9784	0.2	2.11	24.0869	5.8	9.7	165.616	146	0	25.3996	2.4
467	1.43	26.992	3	1.79	26.7053	0.4	2.11	26.4929	6.6	9.64	168.286	147.9	0	29.1736	2.3
468	1.43	27.4446	2.8	1.76	27.2572	0.4	2.09	26.4708	6.3	9.62	167.131	147.7	0	30.3647	2.5
469	1.41	27.4617	2.6	1.73	27.5389	0.3	2.01	26.0408	6.2	9.57	167.629	147.4	0	29.3746	2.1
470	1.4	28.0832	2.5	1.3	27.549	0.1	3.35	26.3754	5.4	9.54	165.023	144.3	0	30.4673	2.2
471	1.39	28.4774	2.5	1.67	27.1332	0.1	3.65	26.5045	5.3	9.52	164.429	143.2	0	29.7769	2.1
472	1.9	28.4558	2.6	1.84	26.8651	0.2	3.8	27.7194	5.6	10.85	167.597	146.5	0	29.9067	2.3
473	5.78	29.738	6.6	5.1	24.8797	0.8	13.77	28.7608	9.2	27.54	213.04	195.5	4.71	28.495	6.2
474	4.43	24.7832	8.6	3.49	17.555	1.1	25.22	31.8033	19.5	67.98	283.57	277	3.74	23.5359	8.3
475	3.06	20.9739	6.8	2.57	13.762	0.5	28.31	27.651	15.9	37.7	282.547	276.7	3.3	20.1233	6.9
476	2.75	16.4389	5.5	2.4	10.8108	0.1	2.81	24.3165	13.9	28.71	263.663	257.6	2.26	15.6797	4.7
477	2.73	14.8535	5.2	2.4	10.8806	0.1	2.64	21.8538	12.6	27.78	224.315	218	2.17	15.6149	4.6
478	2.69	14.2844	4.8	2.39	11.1976	0.2	2.56	21.6757	12.4	25.16	176.394	169.5	2.07	15.2305	4.5
479	2.57	11.7576	2	2.28	10.5732	0.1	2.06	21.0972	11.8	9.83	167.82	160.8	2.03	15.3151	4.6
480	2.46	11.6648	2.1	1.77	10.8646	0.2	1.96	21.681	12.4	2.27	180.306	173.2	1.7	15.7036	4.8
481	2.38	11.7727	2.2	1.71	11.1321	0.1	1.93	21.8782	12.7	10.01	187.174	180.2	1.71	14.6129	4.5
482	3.9	11.804	2.2	3.49	10.966	0.1	4.02	22.7011	13.3	26.22	203.865	197.4	3.52	16.52	5.5
483	4.22	12.4713	2.5	3.94	11.06	0.1	4.09	23.21	13.7	27.52	241.894	235.9	3.88	16.3966	6
484	4.28	12.9022	2.9	3.99	11.1997	0.1	4.11	24.3064	14.9	28.28	255.678	250.1	4.02	18.5392	7.6
485	4.32	12.7967	2.9	3.97	11.2668	0.1	4.12	26.1725	17	29.01	300.76	295.9	4.04	18.9162	7.5
486	4.37	13.6345	2.8	4.11	11.1179	0.1	25.73	29.3991	20.7	30.09	366.387	362.2	3.99	19.4444	8.4
487	11.76	15.7402	3.4	4.04	11.3192	0.1	30.02	40.9242	32	31.76	413.144	408.5	4.03	19.2117	8
488	11.56	19.4079	3.1	3.68	15.5514	0.1	32.53	53.6604	42.9	35.23	427.172	421.4	3.75	22.0221	7.3
489	9.85	29.4523	1.8	1.59	27.4794	0	32.1	61.7224	39.3	30.21	327.379	311	1.64	30.6802	3.9
490	7.88	33.9464	1.8	1.62	33.1573	0	30.76	80.191	53.4	28.93	247.772	224.8	1.77	36.4109	4.2
491	23.11	35.5495	2.5	20.9	35.3752	0.3	31.9	110.615	84.1	29.04	254.887	231.6	23.53	58.4249	25.3
492	23.28	36.7919	3.1	20.89	37.3109	0.5	32.5	115.18	87.6	27.73	264.038	241.3	24.02	69.3222	35.8
493	23.25	36.6925	3.3	20.87	37.6227	0.4	31.8	119.993	92.4	27.41	254.025	231.1	23.95	69.4149	35.8
494	22.54	37.0304	2.7	20.76	38.8534	0.1	31.16	114.079	85.9	25.43	234.919	211.1	23.75	66.8737	31.9
495	22.28	36.1777	2.4	20.81	40.5844	2.7	30.19	99.6626	71.9	23.99	228.053	204.3	23.51	66.288	31.6
496	20.26	62.9444	32.2	20.8	43.3077	7.8	30.38	113.843	88.7	23.73	221.017	198.3	23.56	87.6986	55.3
497	25.53	68.8644	40.2	24.72	44.6293	9.3	34.91	139.781	119.3	27.69	290.006	272.9	30.1	125.578	98.4
498	35.51	117.982	99.9	30.7	106.923	86	45.53	191.888	180.9	60.83	456.014	451.1	40.16	149.637	131.4
499	35.3	67.7404	50.9	30.93	30.6758	10.5	41.96	136.786	127.3	33.04	399.237	394.6	40	130.696	115.5
500	26.06	56.9945	41.7	24.88	26.4171	8.3	30.33	105.901	97	31.66	340.653	335.7	30.41	103.562	90.2
501	25.06	45.4884	33.6	21.26	20.8131	7.4	29.23	69.3458	61.2	30.59	291.528	285.8	24.16	65.7336	53.8
502	9.31	15.3547	5.4	1.95	11.4919	1.1	8.98	13.9431	4.8	29.09	264.342	258.3	22.95	19.4089	8.6
503	2	10.3137	0.6	1.81	10.3494	0	1.55	13.8928	4.6	27.62	228.796	222.4	1.55	15.1148	4.7
504	1.87	10.7192	0.7	1.65	10.5175	0	1.5	13.9699	4.7	27.03	198.741	192	1.45	13.8012	3.3
505	1.33	10.6661	0.7	1.53	10.5874	0	1.41	14.0205	4.8	25.16	184.302	177.2	1.41	10.7004	0
506	1.33	10.2749	0.7	1.27	10.0956	0	1.42	13.9538	4.8	23.75	147.622	140.2	1.41	11.113	0
507	1.32	10.1889	0.6	1.27	10.8231	0.1	1.42	14.1718	4.8	9.57	143.45	136	1.39	11.3426	0.1
508	1.33	10.5293	0.7	1.27	10.7781	0.1	1.42	14.4476	4.8	9.53	143.811	136.3	1.39	11.4621	0
509	1.34	11.17	0.8	1.28	10.962	0.1	1.42	14.0562	4.8	9.54	144.765	137.2	1.39	12.8959	0.3
510	1.36	11.6694	0.9	1.32	11.0315	0.1	1.45	14.0763	4.8	9.59	144.314	136.9	1.31	12.7093	0.3
511	1.33	10.7264	0.7	1.31	12.0275	0.3	1.44	14.1226	4.8	10.98	144.192	136.3	1.04	13.3983	0.5
512	1.33	12.8047	1	1.13	12.9124	0.2	1.42	15.0007	4.8	11.01	141.465	133.2	0	12.1538	0.1
513	1.34	15.4778	0.8	1.13	16.3814	0.3	1.43	18.9317	4.8	10.54	143.719	130.3	0	18.402	0.3
514	1.33	19.0239	1	1.13	18.5409	0.1	1.44	21.3478	4.7	9.2	139.935	123	0	20.6746	0.3
515	1.32	21.7141	0.9	1.12	22.1615	0.2	1.45	25.2132	5.8	9.02	137.111	121	0	24.5366	0.4
516	1.34	23.4395	1.1	1.14	23.7918	0.2	1.5	26.7092	5.9	9.06	136.1	120.1	0	23.2999	0.2
517	1.35	21.8959	0.9	1.14	23.35	0.1	1.53	24.9578	4.7	9.07	136.536	120.7	0	24.3157	0.4
518	1.36	22.8926	0.9	1.15	25.0992	0.1	1.52	24.7923	4.6	9.07	136.485	119.8	0	25.0854	0.2
519	1.35	22.3531	0.7	1.14	24.6517	0.2	1.54	24.562	4.7	9.06	137.186	120.9	0	25.2665	0.2
520	1.49	21.137	0.6	1.13	23.1015	0.2	1.62	24.8103	4.6	9.29	138.664	122.7	0	24.1814	0.1
521	1.6	18.5002	0.6	1.35	20.8063	0.4	1.89	22.9548	6.6	25.81	197.386	183.2	0	22.7659	0.7
522	1.64	13.9386	1.7	1.54	13.8345	0.6	2.15	19.2857	8.2	28	255.385	248.8	0	15.3276	0.9
523	2.06	13.3914	1.5	1.74	13.4439	0.6	1.96	19.4796	8.5	32.97	269.7	264	0	14.7535	1
524	2.04	12.4808	1.3	1.72	12.8059	0.5	1.85	18.5382	7.7	30.22	267.814	262.1	0	14.5101	0.9
525	2.02	12.1453	1.2	1.49	11.9023	0.3	1.7	14.8655	5.1	28.04	260.378	254.5	0	14.3829	0.9
526	2.19	12.1556	1.2	1.47	12.1328	0.4	2.01	15.6735	5.7	27.71	244.473	238.5	0	13.6243	0.7
527	3.99	12.3528	1.2	2.03	10.8465	0.2	3.2	15.4346	5.5	27.18	231.946	225.9	0	12.7563	0.5
528	3.69	11.6686	1.1	3.19	13.3278	0.5	3.08	15.5215	5.7	26.13	229.8	223.7	0	12.0062	0.4
529	3.68	10.8905	0.7	3.19	11.8132	0.3	3.33	14.557	5.1	26.49	204.809	198.6	0	11.0146	0.1
530	3.68	10.4694	0.6	3.2	11.008	0.1	3.62	14.13	4.9	26.89	233.457	227.7	0	11.7024	0.2
531	3.69	10.9242	0.7	3.2	10.8952	0	3.64	13.9892	4.9	28.44	262.877	257.8	0	11.1576	0
532	3.67	10.7619	0.7	3.19	10.8575	0	3.61	14.0035	5	29.19	323.275	319.3	0	11.2547	0
533	3.65	11.5533	0.8	3.13	10.9661	0	25.45	19.3486	10.9	31.51	408.318	405.3	0	11.3762	0
534	3.65	14.6178	1.3	3.19	14.7029	0.4	28.27	110.544	102.1	34.55	479.319	476.9	0	12.117	0
535	27.86	20.3363	3.7	23.34	20.2939	1.2	31.3	128.821	118.2	34.94	492.463	488.9	0	18.3864	1
536	27.34	22.1559	3.7	20.41	23.4377	1.1	37.44	153.552	142.2	35.03	505.409	501	0	21.2332	1.2
537	0	29.8858	0.6	0	29.5273	0.1	27.51	123.212	102.2	29.06	298.128	280.7	0	28.9912	0
538	0	35.0365	0.7	0	35.4696	0	27.91	133.296	106.6	25.43	245.766	222.4	0	34.879	0.2
539	0	35.5911	0.8	0	36.3519	0.1	28.52	139.198	112.2	11.17	227.999	204.1	0	35.4321	0
540	0	35.2788	0.9	0	36.2539	0.2	28.96	140.913	114.6	9.75	229.958	206.6	0	35.2042	0.1
541	0	35.012	0.9	0	35.8592	0.2	28.79	139.571	113.7	9.55	232.402	208.9	0	34.6942	0
542	0	34.2526	0.6	0	36.3596	0.2	27.35	117.663	91.3	2.69	231.121	207.4	0	34.4119	0.1
543	0	33.6568	0.6	0	34.4729	0.1	26.54	111.546	85.6	2.66	230.297	207.4	0	33.26	0
544	0.45	33.1979	0.8	0	34.2427	0.2	27.88	128.458	103.9	2.76	230.576	207.9	0	32.5891	0.2
545	22.06	32.9935	3.4	1.33	32.6449	1.2	38.14	141.333	120.2	25.8	267.571	248.9	27.91	43.1008	13.5
546	43.23	80.1987	63	29.62	23.6598	2.8	42.93	179.636	168.3	34.93	431.606	426	34.22	89.7761	71.3
547	29.11	35.0377	18.8	22.51	19.1526	1.4	32.54	118.925	109.1	32.7	394.183	388.8	28.73	28.9522	12.7
548	10	20.6491	5.6	2.24	13.1808	0.6	28.05	67.8064	58.3	31.17	347.953	342.9	2.53	19.4542	6.2
549	2.54	15.4559	3.7	2.23	13.0356	0.5	9.91	45.3678	36.3	28.87	312.542	307.1	2.44	16.9731	5.6
550	2.51	12.6955	3.1	2.22	11.4751	0.3	2.01	44.5955	35.5	27.77	277.47	271.7	2.37	15.5473	4.9
551	2.4	12.6438	3.2	2.14	10.4163	0.1	1.92	46.6345	37.6	26.26	247.99	241.8	2.36	13.5436	3.1
552	2.22	12.6646	3.2	2.04	10.0186	0	1.89	46.8071	37.8	24.71	216.39	209.9	2.23	13.3667	2.6
553	2.22	12.6699	3.3	2.07	10.1465	0	1.87	47.4873	38.4	9.03	218.132	211.4	2.27	13.3705	2.6
554	2.22	12.8097	3.3	2.07	10.2371	0.1	1.88	50.4379	41.4	2.14	218.123	211.4	2.28	13.6932	2.7
555	2.22	12.8388	3.3	2.07	10.6463	0.1	1.91	50.0765	40.9	2.14	216.333	209.6	2.32	13.6684	2.7
556	2.26	13.1434	3.4	2.09	10.2165	0.1	1.93	49.2558	40.1	2.17	215.396	208.7	2.38	13.7964	2.9
557	2.46	12.8688	3.4	2.25	11.0938	0.2	2.03	48.5228	39.5	2.23	217.673	211	2.41	14.6206	3.7
558	2.53	13.1115	3.4	2.25	11.258	0.1	2.11	46.5211	37.4	25.66	241.287	235	2.43	14.814	4.4
559	2.5	13.2424	3.1	2.22	11.5522	0.1	2.63	43.5982	34.5	29.2	295.212	289.6	2.39	14.9607	4.1
560	1.83	14.5898	3	1.64	12.646	0.1	2.58	43.3219	33.5	29.91	294.904	289	1.51	14.7096	2.5
561	1.55	18.8946	2.9	0.89	16.8132	0	4.02	45.9444	33.9	27.58	238.658	228.8	0.52	19.9585	3.7
562	2.63	24.559	3.2	0.83	22.3332	0.5	28.08	77.5597	62.6	29.31	285.374	273.3	0.42	24.1266	4
563	2.56	26.1199	3.1	0.81	23.2727	0.5	28.3	80.1728	64.1	28.99	271.927	258.3	0.41	24.8782	3.9
564	2.36	25.4776	2.8	0.79	21.5255	0.2	27.25	78.5031	62.1	28.57	247.457	232.3	0.4	23.6844	3.7
565	1.86	25.6134	2.8	0.76	20.9158	0.1	26.66	76.1969	60.1	27.93	236.332	220.4	0.39	24.04	3.7
566	1.98	24.5625	2.8	1.18	19.1995	0.1	26.28	69.5881	54.1	27.72	233.814	218	0.41	23.2292	4.3
567	2.83	23.7178	2.8	1.4	17.595	0.1	26.58	74.8723	59.9	27.94	239.959	224.6	0.39	20.9358	4.4
568	3.42	23.3221	3.4	3.18	16.4232	0.1	29.95	74.8647	60.3	28.82	260.853	246.4	3.14	20.0402	3
569	5.59	28.5506	10.4	5.41	16.9503	0.5	45.99	100.266	87.4	30.97	348.472	338.1	3.81	25.3207	9.1
570	20.98	30.9387	16.4	3.8	14.2946	0.5	63.19	104.061	94.2	64.53	442.778	438.4	3.78	20.6045	5.7
571	29.65	23.7359	9.8	3.83	13.231	0.3	33.54	90.972	80.4	39.95	419.759	415.6	3.76	19.0834	5.5
572	27.61	21.7715	7.4	3.86	12.9611	0.3	32.28	87.2831	76.7	38.58	423.733	419.6	3.56	17.7439	4.7
573	26.71	19.4118	5.4	3.88	11.8983	0.2	29	84.8937	74.5	35.16	425.544	421.1	3.5	17.1807	4.6
574	7.56	19.7937	5.9	3.84	13.5117	0.4	27	87.0089	76.8	33.53	431.92	428.4	3.54	18.361	5
575	4.04	17.4582	5.2	3.91	13.0711	0.3	26.15	65.0389	56.2	30.84	405.391	401.5	1.84	17.8875	5.2
576	11.23	14.9764	5.1	1.93	11.1815	0.3	11.11	57.5617	48.8	28.89	342.619	337.9	1.83	14.8504	4
577	6.86	14.6193	5	1.96	11.0511	0.3	6.09	51.2586	42.3	26.7	301.561	296.3	1.85	13.858	3.3
578	2.28	14.6455	5.3	1.97	10.4913	0.1	2.31	51.9088	42.9	24.82	261.789	256	1.85	14.2347	3.4
579	2.27	14.153	4.7	1.99	10.2864	0.1	2.32	49.6639	40.5	9.87	249.395	243.3	1.85	14.2904	3.5
580	2.28	13.48	4	1.98	10.9909	0.2	2.32	49.1432	40	2.7	241.166	234.8	1.85	14.1801	3.4
581	2.32	13.608	4	1.98	10.5766	0.2	2.39	48.6052	39.3	2.75	236.24	229.8	1.67	13.9536	2.9
582	2.49	14.1397	4.1	1.97	10.7392	0.2	1.99	46.2383	37	10.01	228.647	222.2	1.85	13.369	2.8
583	2.46	13.7946	3.8	1.92	10.7416	0.1	2.43	44.8871	35.4	27.33	263.332	257.4	1.88	15.6456	4.9
584	2.13	14.3625	3.6	1.58	11.3737	0.1	2.38	42.974	33.3	27.36	252.425	246	0.56	14.1976	2.6
585	2.13	16.2728	3.7	1.57	13.1296	0.2	2.37	45.048	34	27.16	244.729	236.5	0.1	15.7238	2.4
586	1.61	17.1056	3.7	1.57	14.8278	0.3	3.55	46.596	34.8	27.16	248.149	238.9	0.1	17.5666	2.4
587	1.6	19.1716	3.6	1.56	15.6164	0.2	3.6	47.7476	35	27.55	263.555	253.2	0.1	19.5021	2.6
588	1.6	19.2796	3.5	1.56	15.8513	0.2	3.6	48.9932	35.4	27.43	250.673	239.7	0.1	18.6388	2.5
589	1.57	20.4237	3.6	1.57	16.8839	0.2	3.62	48.1262	34.8	25.06	214.284	201.8	0.1	18.7943	2.6
590	1.61	19.6301	3.5	1.6	17.2406	0.2	3.63	47.6159	34.3	9.99	199.313	186.3	0.1	18.8019	2.6
591	1.65	20.111	3.6	1.6	17.4063	0.3	3.66	46.9367	33.4	25.03	201.095	188	0.1	18.865	2.6
592	1.96	20.6473	3.7	1.87	17.5531	0.4	3.77	46.8246	32.8	26.49	224.588	211.7	1.97	20.7195	4.6
593	2.25	21.9494	6.2	2.03	17.3015	1.3	26.42	68.6555	55.8	29.42	291.713	281.5	3.27	21.4318	4.8
594	55.1	35.0938	19.9	3.75	15.5388	1.7	60.12	77.3612	67.3	67.88	401.836	396.7	3.72	19.8961	5.8
595	29.02	25.9875	12.1	3.86	17.0651	1.7	33.96	80.7264	70.3	38.61	397.215	392.4	3.92	19.439	5.7
596	28.5	26.7744	12.1	3.9	17.1744	1.8	31.34	71.4298	60.8	37	392.005	387.4	3.91	20.1009	5.8
597	28.4	25.9611	12	3.95	17.4385	1.8	30.68	75.2205	64.7	34.46	393.598	389.3	3.96	21.2585	6.1
598	11.97	24.411	10.1	4	16.6924	1.7	29.08	77.4503	66.5	33.98	393.885	389.5	4	20.8998	6.1
599	4.31	27.9945	13	4.07	15.3402	1.7	27.41	75.3072	63.6	31.4	388.378	384.5	4.03	19.8682	6.4
600	4.45	24.0187	12.9	4.24	12.5524	1.6	26.97	73.7062	65.6	30.63	357.282	353.1	4.5	18.4184	6.5
601	4.31	23.2813	12.6	4.2	12.7832	1.8	19.51	66.367	57.8	29.52	337.253	332.8	4.06	17.9994	6.5
602	3.94	21.5432	12.2	3.64	11.661	1.6	3.48	63.2549	54.5	29.07	289.809	284.6	3.65	15.247	4
603	2.25	21.0444	11.8	2.12	12.2186	1.2	1.77	60.949	52.1	26.54	243.24	237.1	1.58	14.8443	3
604	2.24	20.675	11.4	2.16	11.8893	1.1	1.75	60.6804	51.8	23.46	199.15	192.6	1.57	14.8122	2.9
605	2.33	20.7975	11.5	2.24	11.7567	1	1.78	60.6904	51.8	23.57	195.725	189.1	1.73	13.6385	2.7
606	2.44	20.8769	11.2	2.31	11.9597	1.1	1.83	56.8955	48	26.42	226.621	220.2	1.76	15.35	3.8
607	2.4	20.8122	10.4	2.26	11.7189	0.9	2.19	53.6844	44.7	28.03	266.587	260.2	1.74	15.4125	4.5
608	1.74	22.3374	9.4	1.64	15.2782	0.8	2.14	54.0016	43.1	28.58	233.369	224.8	1.26	16.3389	2.3
609	1.25	29.6331	8.4	1.17	22.805	0.9	2.14	59.7338	43	23.97	185.939	168.8	1.26	25.0235	2.4
610	1.26	35.6269	9.6	1.18	27.1605	0.9	2.28	65.6488	45.5	9.26	177.906	159.4	0	30.1411	2.5
611	1.29	36.5209	9.5	1.2	27.3668	0.8	3.58	66.3316	45.6	9.06	181.417	160.7	0	29.6001	2.5
612	1.33	34.2502	8.7	1.22	26.1773	0.8	3.67	65.9574	46.1	2.63	184.342	162.3	0	27.8611	2.2
613	1.43	32.8238	8.2	1.23	26.2437	0.8	3.72	65.363	46.1	3.83	186.037	164	0	25.759	2.2
614	1.43	32.9123	8.1	1.25	26.3238	0.7	3.75	66.8476	46.7	3.87	190.863	168.5	0	26.4101	2
615	1.44	33.6107	8.1	1.26	27.8531	0.7	3.78	68.0539	46.8	3.89	192.836	169.3	0	28.3928	2.2
616	1.57	35.6556	8.3	1.28	28.3099	0.6	3.9	70.5963	47.4	3.91	194.948	170.3	0	28.5042	2
617	2.13	38.4213	10.2	1.52	28.0974	0.7	32.95	147.833	127.3	29.02	264.52	243.6	2.04	32.3872	4.5
618	35.42	132.859	117.8	34.23	88.1355	72.9	67.78	266.218	258	40.32	553.377	550.3	35.37	122.106	108.2
619	35.75	133.603	119.9	34.61	87.4227	71.1	40.76	269.32	261.8	39.68	544.471	542.6	35.81	123.666	109.2
620	35.46	143.869	129.8	34.36	94.7864	78.1	40.26	291.972	285.4	38.02	548.359	546.2	35.63	136.254	121.5
621	33.46	155.968	140.5	32.66	107.077	88.3	38.45	307.187	299	37.41	561.904	559.9	33.62	143.861	127
622	33.42	167.7	152.4	33.54	121.635	102.7	38.24	318.505	309.9	35.69	553.599	551.5	33.49	154.721	137.4
623	32.59	165.862	151.5	32.38	115.233	97	37.95	321.262	314.9	33.7	540.185	538.1	33.31	164.83	150
624	46.91	247.633	241.4	37.62	132.471	118.9	35.09	293.46	289	33.08	503.602	500.5	61.15	176.601	166.4
625	40.59	179.237	172.8	31.24	111.903	102.6	32.87	226.147	220.4	31.2	446.778	443.3	47.33	154.579	145
626	29.69	131.127	124.1	28.76	101.557	92.4	29.71	178.205	171.6	27.94	375.254	371	29.05	143.291	133.9
627	26.64	95.1725	87.6	28.48	63.3234	53.3	26.23	148.544	141.3	27.35	321.529	316.6	28.5	125.097	116.7
628	25.73	68.5463	60.4	27.08	42.5245	33.2	25.21	112.642	104.7	27.28	298.126	292.8	23.98	76.7781	68
629	25.06	39.8824	31.2	21.75	11.6398	1.4	24.12	68.4308	60	27.42	283.464	277.9	22.34	22.8703	12.7
630	2.34	11.4921	2.1	1.94	11.1705	0.8	2	15.6221	6.3	27.95	298.015	292.5	1.87	16.0395	5.9
631	2.19	11.6228	2	1.92	11.0954	0.8	2.1	15.6573	6.1	36.01	330.537	325	1.94	16.7323	6.4
632	1.21	14.9191	0.5	0.97	15.818	0	1.99	15.9433	4.3	32.54	283.292	275.6	1.01	15.111	0
633	0.46	23.5532	0.4	0	27.1168	0	1.77	22.4613	4.2	26.18	200.362	184.5	0	22.4416	0
634	0.08	26.6067	0.4	0	29.74	0	1.68	24.6433	4.2	23.92	178.748	159	0	25.8573	0
635	0.08	27.2007	0.6	0	29.1264	0	1.73	23.972	4.2	9.57	169.092	148.1	0	25.1707	0
636	0.07	27.2432	0.5	0	28.3189	0.1	1.3	24.0504	4.2	2.46	171.237	150.8	0	23.5571	0
637	0	26.716	0.7	0	29.3538	0.2	1.29	23.4979	4.2	2.04	172.56	153.5	0	23.9876	0.1
638	0	28.1606	0.7	0	28.5517	0.1	1.26	24.9156	4.2	2.03	172.012	152.6	0	24.7386	0.2
639	0	26.6479	0.7	0	31.2934	0.2	1.26	25.2727	4.2	2.04	174.799	155.8	0	24.4645	0.1
640	1.08	28.1046	0.7	0	29.7544	0.1	1.39	25.4436	4.2	2.1	175.881	156.7	0	25.4028	0.1
641	1.6	23.236	1	1.27	23.229	0.2	1.89	24.3865	7.6	9.25	182.49	164.1	1.41	22.3039	0.4
642	3.03	14.2318	1.6	1.78	14.0253	0.4	2	22.9075	10.8	30.89	275.857	268	2.01	15.3853	0.9
643	2.69	13.9942	1.5	1.9	13.7996	0.6	1.84	19.2064	8.3	32.2	272.115	265.5	1.94	13.6937	0.7
644	2.69	14.8064	1.8	1.86	14.4317	0.7	1.74	18.1311	7	27.93	256.91	250.3	1.94	15.7289	1.3
645	2.67	16.3813	2.5	1.86	16.578	1.1	1.7	18.8978	7.5	27.17	203.228	196.4	1.95	15.8929	1.3
646	2.72	15.9448	2.4	1.88	14.5989	0.8	1.63	19.0982	7.6	25.2	182.969	175.9	1.52	15.1564	1.3
647	2.23	11.6832	1	1.85	12.0291	0.4	1.58	14.2063	4.7	9.85	166.991	159.7	1.47	10.8245	0.2
648	2.02	12.1097	1.1	1.68	14.2567	0.8	2.02	14.1865	4.8	2.33	170.717	163.3	1.06	12.9398	0.5
649	2.06	11.2365	0.9	1.62	12.8477	0.5	2.02	14.347	4.9	2.3	174	166.6	0	11.7343	0.2
650	2.05	10.9608	0.8	2.09	12.7519	0.5	2.09	14.8507	5.2	2.29	177.157	169.8	0	13.1192	0.4
651	2.04	11.5433	1.1	2.08	13.0069	0.5	2.1	15.1103	5.3	2.28	180.197	172.9	0.52	13.7977	0.6
652	2.04	12.0032	1.1	2.12	13.7663	0.7	2.16	14.9244	5.3	3.57	181.521	174.3	0.51	12.805	0.4
653	2.03	12.6391	1.2	2.12	13.5605	0.5	3.89	14.6698	5.2	9.74	179.918	172.9	0.5	13.3847	0.5
654	3.75	13.6132	1.4	3.84	14.5636	0.7	3.94	14.9423	5.2	28.04	222.393	215.9	0.48	13.7676	0.4
655	3.67	14.587	1.6	3.77	14.1936	0.5	3.99	16.9059	6.1	29.72	268.114	261.1	2.13	14.3345	0.5
656	2.11	17.47	1.2	2.09	21.2074	0.7	3.89	18.6001	5.9	32.35	260.835	252.3	2.1	17.8319	0.4
657	2.06	23.694	1	2.04	28.3638	0.2	3.98	22.9378	5.2	28.25	210.348	192.2	2.04	24.2937	0.2
658	0	28.7785	2.4	0	30.653	0.2	3.48	25.4175	5.3	11.06	188.264	164.7	0	27.5498	0.9
659	0	27.9869	1	0	31.1902	0.2	3.27	26.3964	5	10.84	177.175	152.3	0	25.5894	0.2
660	0	26.5253	0.8	0	32.0429	0.3	3.28	27.6415	5	10.69	175.146	150	0	26.8647	0.3
661	0	27.2666	0.9	0	31.6852	0.2	3.29	28.7973	5	3.7	178.566	152.7	0	27.3996	0.1
662	0	29.68	1	0	32.2001	0.2	3.07	29.3576	4.2	3.59	176.098	149.9	0	27.9391	0.1
663	0	29.8848	0.6	0	31.9187	0.1	2.29	30.5387	4.3	3.51	178.11	152.1	0	28.2974	0
664	0	29.7269	0.6	0	30.564	0	20.42	30.1027	4.6	2.49	183.865	158.2	0	28.1302	0
665	1.6	31.3006	4.6	1.01	27.3048	0	32.15	164.287	145.5	28.52	273.781	255.2	1.41	27.1477	0
666	35.38	88.8045	75.1	32.19	54.3584	36	38.26	216.626	207.9	35.29	506.688	502.7	28.42	41.4562	21.9
667	35.4	81.9215	68.5	32.43	49.9294	33.2	50.71	209.883	201.4	37.6	479.386	476.2	29.55	37.6041	20.1
668	35.04	79.4592	67.3	32.4	47.6086	32.4	38.19	196.846	188.6	37.04	464.764	461.3	27.61	35.3862	19.4
669	35.02	78.4934	67.5	32.39	46.5628	32.3	34.5	189.547	181.2	34.12	457.196	453.8	27.58	33.9485	19.6
670	34.97	79.1117	68.8	32.33	46.0038	33.1	31.75	186.531	178.6	33.63	450.227	446.9	27.52	33.3896	20.1
671	34.87	81.736	71.9	32.24	47.1003	34.5	31.63	190.266	183.1	32.08	441.721	438.2	27.41	34.1302	21.2
672	28.06	76.8457	67.1	29.28	49.0608	36	29.67	179.154	171	31.63	429.823	426.2	23.86	22.4599	10.1
673	27.99	79.8312	70.7	29.2	49.7802	37.6	29.05	184.991	178.1	29.88	411.788	408.1	23.78	21.5548	10.6
674	27.84	77.7443	68.7	29.17	49.9793	38.5	27.6	188.629	181.8	29.23	408.429	404.7	23.76	20.1521	9.8
675	27.83	78.5028	69	29.01	50.8821	38.8	27.76	189.416	182.6	29.24	408.077	404.3	22.5	20.6797	9.9
676	27.85	76.9516	66.1	29.04	50.7799	38.7	28.91	188.781	182	29.9	410.363	406.6	22.52	21.23	10
677	27.81	76.1046	64.9	29.09	50.2686	38.3	29.13	187.053	179.9	30.58	417.275	413.5	22.55	21.2856	10
678	27.88	74.4272	62.6	28.82	48.811	36.8	29.29	179.383	170.9	31.69	423.632	419.9	22.62	22.4919	10
679	28.07	73.9832	61.2	29.02	33.0516	19.1	30.93	175.28	166.3	33.34	437.181	433.4	22.71	24.356	9.8
680	18.99	48.688	32.1	13.89	24.4269	3.9	29.67	167.498	156.6	35.08	400.085	393.5	1.47	23.9253	5.2
681	0	31.6164	1.6	0	32.4286	0	25.39	112.245	90.3	26.04	232.857	213.1	0	30.5873	0.8
682	0	36.1069	1.6	0	36.0407	0	26.86	130.92	104	26.3	230.405	206.8	0	35.9724	0.9
683	0	36.5575	1.8	0	36.3705	0	27.16	134.453	107	24.87	209.949	185.2	0	36.7312	1
684	0	35.956	1.8	0	35.6584	0	26.84	133.659	106.9	3.78	209.781	184.5	0	35.8799	1
685	0	35.43	1.7	0	35.2226	0	26.37	132.675	106.5	3.76	214.496	190.1	0	34.9201	0.8
686	0	34.9341	1.7	0	34.3776	0	25.35	121.099	94.6	3.73	211.533	187.2	0	34.1931	0.8
687	0	34.5875	1.7	0	34.3531	0	25.33	115.612	89	3.74	215.395	191	0	33.886	0.8
688	0	34.288	1.9	0	33.6644	0	25.47	118.545	92.6	3.82	223.666	200.1	0	33.1241	0.8
689	1.64	35.8465	5	1.59	29.7581	0.5	29.65	183.978	162.8	4.15	230.64	208.3	0	31.4834	1.2
690	20.01	36.1063	15.6	3.85	23.3361	1.7	38.08	189.032	177.4	37.75	441.1	434.8	4.46	25.0784	3.9
691	30.97	28.7545	11.3	4.28	16.8261	0.9	31.09	135.746	124.9	51.29	415.254	410.9	4.65	19.2425	2.6
692	4.54	19.9315	6.4	4.3	13.821	0.4	14.97	58.1363	49.1	34.61	353.302	348.3	4.66	15.4277	2
693	4.56	16.1233	5.5	4.31	12.0235	0.2	4.27	15.6843	6	31.42	284.604	279.1	2.54	13.0075	1.4
694	4.38	15.5629	5.4	3.82	11.4596	0.1	3.99	14.5125	4.9	28.91	249.206	243.3	2.47	12.2285	1.4
695	2.26	15.3771	5.5	2.19	11.1308	0.1	1.76	14.1827	4.9	27.56	222.885	216.6	1.92	12.0147	1.3
696	2.14	10.6416	0.7	2.1	10.7635	0.1	1.68	14.4421	5	24.98	201.904	195.3	1.77	11.6735	1.3
697	2.09	10.2684	0.7	2.13	10.4232	0.1	1.7	14.5877	5.1	23.54	171.725	164.9	1.55	11.5903	0.7
698	2.11	10.6769	0.7	2.15	10.5267	0.1	1.72	14.9994	5.2	9.45	165.768	158.9	1.56	12.0282	0.8
699	2.15	10.59	0.7	2.17	10.4192	0.1	1.74	14.7548	5.2	23.46	170.524	163.7	1.57	12.3101	0.8
700	2.16	10.3413	0.7	2.18	10.7219	0.1	1.81	14.7051	5.2	23.62	177.483	170.7	1.58	12.1606	0.9
701	2.26	10.639	0.7	2.19	10.5146	0.1	1.91	14.6034	5.2	25.3	204.309	197.8	1.61	12.7064	0.9
702	2.34	11.292	0.9	2.2	11.5797	0.1	2.07	16.4604	7	28.38	234.002	227.8	1.86	12.5965	1.4
703	2.26	11.7546	1	2.16	12.1164	0.3	2.01	17.6763	7.7	35.94	272.871	266.7	1.81	13.9099	1.7
704	0.09	13.9108	0.7	0	14.3176	0.1	1.68	17.881	6.1	33.57	254.446	246.9	0	14.4492	0.2
705	0	19.9386	0.5	0	22.6005	0.2	1.47	22.5741	5.7	26.59	216.463	202.7	0	21.3464	0.1
706	0	24.4683	0.9	0	28.6241	0.4	1.35	25.4971	6.2	26.04	197.667	182.4	0	26.1466	0.3
707	0	23.6761	0.7	0	26.3483	0.1	1.3	22.8718	4.5	25.32	188.892	170	0	24.9766	0.3
708	0	22.3418	0.6	0	24.2819	0.1	1.28	22.022	4.5	23.82	170.669	153	0	23.3888	0.1
709	0	20.9834	0.6	0	24.3112	0.1	1.25	22.1803	4.4	9.16	146.889	130.2	0	21.8711	0.1
710	0	20.8545	0.5	0	24.8151	0.2	1.21	21.9924	4.3	8.94	147.17	129.5	0	20.8461	0.1
711	0	19.6649	0.5	0	22.7506	0.1	1.21	20.1983	4.3	8.89	144.921	130.5	0	20.316	0.2
712	0	17.8262	0.5	0	19.1538	0.1	1.41	19.9022	4.3	8.97	151.852	136.8	0	16.9035	0.1
713	1.52	16.5649	1	1.3	16.6127	0.2	1.79	18.7984	6.1	24.97	190.719	177.5	0	17.119	0.3
714	2.72	14.402	1.7	1.87	14.6811	0.7	2.3	20.0532	9.2	26.64	228.271	220.2	2.36	16.274	1.1
715	2.03	13.2116	1.4	1.89	13.545	0.5	1.79	16.4084	6	56.01	234.433	227.7	1.89	13.9764	0.9
716	2.02	10.9126	0.7	1.73	12.2456	0.3	1.69	14.1329	4.6	32.25	230.553	224	0	13.4536	0.6
717	2.02	11.9561	1	1.49	11.8778	0.2	1.65	14.0448	4.7	28.05	215.866	208.5	0	12.0094	0.4
718	1.58	11.0386	0.7	1.49	11.9188	0.3	1.59	14.1754	4.7	27.37	198.37	191.7	0	12.2492	0.4
719	1.59	10.7034	0.6	1.49	12.2887	0.3	1.53	14.2071	4.7	9.92	155.356	148.2	0	12.0187	0.4
720	1.48	10.3396	0.6	1.36	12.4901	0.3	1.5	14.0449	4.8	2.51	175.49	168.3	0	11.8367	0.2
721	1.42	10.5337	0.7	1.28	12.1319	0.3	1.52	14.3518	5	2.33	179.409	172.3	0	12.0666	0.3
722	1.42	10.1956	0.6	1.29	13.4324	0.5	1.51	14.2441	5	2.29	182.462	175.4	0	12.5518	0.3
723	1.44	10.4925	0.7	1.36	12.0453	0.3	1.54	14.3282	5.1	2.31	185.788	178.8	0	12.4035	0.2
724	1.53	10.41	0.7	1.36	11.423	0.2	1.57	14.6359	5.2	2.34	190.006	183	0	12.181	0.2
725	1.58	10.1114	0.7	1.43	11.1585	0.1	1.64	14.267	5.2	2.4	187.083	180.1	0	11.3676	0.1
726	1.66	10.2745	0.7	1.45	10.5427	0.1	1.83	14.2679	5.1	9.96	179.18	172.4	0	11.7473	0.1
727	1.62	10.7762	0.8	1.42	12.0431	0.2	1.69	14.2504	4.9	27.63	248.234	242.1	0	12.924	0.4
728	0.49	14.8063	1.1	0	14.6752	0.3	1.44	15.5226	4.7	29.57	245.136	237.8	0	16.6168	0.6
729	0.08	21.1752	0.6	0	21.069	0.1	1.31	20.8314	4.7	23.72	181.782	166.4	0	22.1469	0.1
730	0.08	24.8379	0.7	0	23.7032	0	3.3	23.7957	4.6	17.74	172.336	152.2	0	24.7216	0.1
731	0.07	26.0986	0.9	0	23.8856	0	3.15	27.5975	4.5	24.77	176.689	154.4	0	26.7933	0.3
732	0.08	26.5233	0.7	0	25.6126	0	10.68	29.618	4.8	24.81	181.524	158.3	0	27.2992	0.2
733	0	28.3617	0.5	0	27.2633	0.2	22.66	30.8933	5.4	10.83	176.005	151.8	0	27.9057	0
734	0	30.6634	0.5	0	28.9894	0	23.51	33.0168	6.1	10.81	177.154	152.1	0	29.0977	0
735	0.08	31.644	0.5	0	29.9067	0	24.8	34.1188	6.2	10.8	177.092	151.8	0	30.2485	0
736	1.18	32.2749	0.5	0.99	31.1097	0	27.77	84.7285	57.8	24.9	188.155	163.2	1.06	31.2138	0
737	27.2	90.0497	61.7	24.12	69.5339	39.4	32.18	188.647	166.4	29.12	273.607	253.3	23.51	100.469	72.5
738	39.37	132.446	114.1	32.69	66.39	44.9	45.99	262.55	250.7	36.11	454.942	448.8	33.18	115.009	95.6
739	33.81	114.584	99	29.93	57.2994	39.1	38.1	235.077	224.1	39.64	454.923	450.9	28.05	105.321	88.4
740	30.1	96.8296	83.3	28.07	52.5056	38.8	32.64	200.659	190.3	35.71	428.467	424.7	27.41	98.2876	86.1
741	29.58	89.1723	78.7	27.4	50.6189	39.8	29.32	184.057	176.6	32.62	391.938	388.1	26.49	86.8657	77.1
742	29.22	89.0552	80.2	25.89	39.5344	29	27.84	134.976	127.2	30.36	357.848	353.7	23.66	55.5609	45.4
743	25.64	52.4557	43.3	24.15	26.2951	15.7	26.63	131.806	124	29.82	326.495	322.1	23.44	55.0337	45.3
744	25.17	51.1682	42.4	23.85	24.8532	14.9	26.06	131.612	124.1	28.1	318.771	314.3	22.91	55.3947	46
745	25.11	52.3137	43.9	23.8	25.763	15.8	25.89	137.604	130.2	28.03	328.316	324	22.86	59.4155	50.1
746	25.22	54.2233	45.9	23.96	26.5935	16.6	25.81	146.163	138.9	27.9	335.856	331.7	22.9	61.6994	52.5
747	25.24	58.8015	50.6	24.24	32.7735	23	26.02	162.449	155.5	27.86	342.274	338.3	24	83.4418	74.5
748	26.78	95.6094	87.9	26.49	68.375	58.9	26.2	177.456	170.8	27.99	358.03	354.4	25.88	122.867	114.4
749	28.23	115.44	106.7	27.29	66.4553	56.4	27.83	219.77	213.7	28.67	383.677	380.5	26.25	132.131	122.4
750	29.06	128.299	116.3	27.86	69.5543	54.3	31.53	266.16	260.7	30.58	453.875	451.3	26.91	147.082	135.4
751	30.63	129.212	112.6	29.63	77.1252	56.8	33.37	275.175	267.9	34.77	482.664	479.1	27.66	145.196	128
752	31.91	143.556	124.3	30.3	81.1265	57.6	35.32	292.136	282.6	35.52	481.26	476.5	28.95	143.443	123.3
753	24.28	65.8182	36	20.95	49.2648	16.8	29.63	207.231	186.1	27.56	286.006	266.9	20.66	102.362	72.2
754	23.01	66.8635	33.9	20.89	50.6085	15	28.44	190.497	164.8	4.06	243.293	219.5	20.63	98.3672	64.5
755	22.98	67.5805	33.7	21.03	51.5708	14.8	28.52	194.308	167.9	3.89	242.81	218.5	20.68	100.858	66.3
756	23.01	67.1921	33.4	21.06	51.2072	14.3	28.65	200.84	174.9	3.82	244.033	219.9	20.72	96.988	62.4
757	23.04	67.4228	33.4	21.1	51.2345	14.1	29.08	203.06	177.1	3.76	245.014	220.9	20.75	99.6781	64.9
758	23.06	65.6335	31.1	21.13	50.3033	12.8	28.62	191.983	165.1	3.71	242.25	217.9	20.78	92.3048	57
759	23.03	64.2948	29.6	21.16	49.7796	12.2	28.63	187.17	159.9	3.68	238.77	214.2	20.82	90.22	54.6
760	23.85	79.0374	44.8	23.08	75.9044	39	30.62	203.997	177.4	3.7	235.778	211.3	23.27	112.616	78.5
761	29.85	148.628	120.2	26.54	116.335	83.8	34.41	282.111	262.8	28.61	291.704	271.7	28.18	164.469	134.9
762	208.41	273.97	256.3	220.99	239.498	218.8	185.86	402.35	392.5	37.69	525.819	521.3	186.21	260.056	241.1
763	139.96	230.846	214.9	178.07	163.44	143.2	113.68	370.555	361.9	42.15	553.809	551.5	150.86	212.323	194.5
764	69.61	200.83	185.5	108.54	140.64	121.7	40.27	331.98	323.4	41.07	523.269	521	59.73	174.625	157.3
765	32.4	180.859	166.5	65.68	135.346	118.2	35.78	310.519	302.7	36.88	499.05	496.5	31.64	171.785	157
766	31.99	185.845	174.6	29.74	131.543	116.6	34.39	306.839	301.9	35.22	482.095	479.7	31.51	176.643	165.2
767	31.44	198.582	190.5	29.54	128.653	116.5	33.6	278.718	273	34.28	462.805	459.8	31.17	171.069	162.5
768	29.83	180.139	173.4	29.45	110.53	100.7	32.22	242.24	235.7	30.52	423.073	419.5	29.29	166.024	157.5
769	28.95	160.166	153.4	28.77	98.3282	89.4	30.07	209.936	203	28.7	359.344	355.2	28.39	163.544	155.6
770	28.67	160.165	153.4	28.22	97.5987	88.7	29.88	219.598	212.7	28.3	341.406	337	26.72	168.395	160.5
771	28.61	162.562	155.8	28.01	98.2151	89.3	29.82	221.865	215	26.57	338.192	333.7	26.65	176.664	168.9
772	28.77	166.213	159.5	28.01	100.704	91.8	29.82	218.894	212	26.58	338.792	334.3	26.66	181.388	173.6
773	29.02	175.834	169.3	27.71	111.473	102.8	29.9	230.358	223.5	26.96	343.546	339.1	26.95	184.02	176
774	29.5	173.392	166.2	28.4	118.397	109.8	31.55	228.158	221.3	28.53	385.342	381.1	27.03	171.516	162.3
775	32.22	166.695	157.8	29.89	112.207	101.8	35.99	212.876	204.2	37.29	409.113	404.5	28.82	157.683	147.8
776	29.84	124.994	113.3	27.15	68.9545	54.5	33.72	190.138	179.9	37.18	375.027	369.4	26.24	84.3849	70.3
777	13.73	51.8773	31	18.64	38.7243	16.9	30.1	132.197	116.9	29.45	295.272	283.7	0.41	23.4721	0.9
778	8.12	32.3679	8.4	17.77	26.3739	0.8	29.49	129.374	111.9	28.43	263.403	247.5	0.01	25.3069	1.8
779	7.59	32.7133	7.6	17.77	25.7324	0.6	28.36	115.46	96.6	26.58	247.535	229.6	0.01	24.7689	0.7
780	0.56	28.8644	5	0.54	23.8715	0	25.89	79.9271	60.5	25.93	233.127	214.6	0	24.1603	0
781	0	25.9727	5.4	0	22.5129	0	13.23	20.5804	2.2	25.44	208.992	191.4	0	22.1894	0
782	0	23.8657	5.2	0	21.3816	0	2.15	18.2044	1.6	24.8	193.586	176.1	0	21.4668	0
783	0.1	23.3299	5	0	20.9983	0.1	1.8	17.7799	1.6	23.5	157.478	141	0	20.0651	0
784	1.33	22.2362	4.9	1.1	19.4379	0	1.9	16.8529	1.5	22.52	148.647	132.4	0.07	20.9297	0
785	1.67	19.6897	5.5	1.69	15.2227	0.2	4.98	14.6065	1.5	9.69	153.756	137.7	0.89	16.5825	0.5
786	2.61	17.9222	6.4	1.72	11.2893	0.1	3.56	13.1039	2.6	26.68	192.226	183.1	1.85	13.6527	1
787	2.44	15.1648	3.7	2.19	11.3945	0.4	2.75	10.4054	0.7	30.31	214.816	208	2.29	12.5904	1
788	2.42	13.4377	2.7	2.2	11.1551	0.4	2.3	10.5979	0.9	27.9	210.235	203.3	1.7	13.2183	1.3
789	2.43	13.0427	2.7	2.22	12.1105	0.7	2.27	10.978	1.1	28.71	199.874	193	1.69	11.572	0.5
790	2.21	13.3762	2.8	2.23	11.2308	0.4	2.21	10.6305	0.6	27.97	187.31	180.3	0.98	12.9325	0.8
791	2.19	10.8203	0.8	2.25	12.9396	1.1	2.12	10.9699	0.9	10.38	150.833	143.4	0.95	12.8853	1.2
792	3.12	12.2587	1.4	2.18	11.9724	0.8	3.69	11.6108	1.4	2.22	159.667	152.2	0.86	12.1247	1
793	3.78	12.9465	1.8	3.83	13.2809	1.1	3.75	12.4177	2.4	2.21	167.447	160.1	0.84	14.1662	1.7
794	3.81	13.0249	1.7	3.84	16.0801	2.3	3.78	12.7723	2.1	3.61	169.093	161.8	0.81	15.311	2
795	3.84	13.5734	2	3.86	14.1111	1.4	3.8	11.691	1.8	4.14	171.59	164.4	0.83	14.1482	1.5
796	3.91	13.949	2	3.94	14.4254	1.5	3.84	11.6919	1.8	4.26	176.069	169	2.83	13.9239	1
797	3.95	13.6011	2	3.94	13.5642	1.2	3.91	11.768	1.9	4.61	174.994	167.9	2.8	14.2753	1.4
798	4.14	11.9188	1.4	3.92	14.0932	1.3	4.26	10.4317	0.9	4.82	168.617	161.4	0.78	14.8553	1.7
799	4.09	12.5086	1.6	3.8	12.7313	0.9	4.22	10.818	1.1	29.04	212.748	206.1	1.16	12.4573	0.9
800	3.82	13.5615	1	3.28	13.5027	0.5	4.15	11.6651	1	30.04	205.787	198.1	1.29	15.1762	1.2
801	3.12	17.845	1	1.04	18.0352	0.8	4.1	15.9598	2	25.57	181.602	164.9	0.48	17.8418	0.8
802	1.38	18.5197	1.1	1.03	20.0075	0.5	3.71	16.3718	1	23.68	166.95	148.2	0.4	18.9391	0.4
803	1.53	19.5027	1	1.01	20.0569	0.2	3.59	16.7624	0.7	23.79	173.843	153.9	0.4	21.7533	0.6
804	1.5	20.5237	1.1	1	22.4291	0.4	3.56	17.4895	0.7	23.75	162.331	141.8	0.4	21.7756	0.5
805	1.33	20.8632	0.6	1	21.1006	0.5	3.51	18.9748	0.6	23.72	165.309	144.3	0.39	21.4005	0.5
806	1.33	23.1324	0.6	1	21.9697	0.3	3.49	21.1524	0.6	23.91	170.398	149.2	0.39	22.1386	0.2
807	1.2	24.7652	0.6	1.01	24.7307	0.8	3.53	23.1386	0.7	23.79	169.25	147.8	0.39	23.6677	0.3
808	1.4	27.2698	1.9	1.19	26.3179	1.4	3.87	27.4258	4.8	24.13	179.837	158.9	1.28	26.6919	1.7
809	1.49	31.0288	5.5	1.21	24.1873	1.9	31.16	30.9034	10.7	27.87	240.036	223.9	2.27	23.9558	2.2
810	37.78	25.5734	7.8	1.58	21.1807	3.5	38.15	58.7334	44.2	61.92	345.952	338.7	1.79	21.8595	4.7
811	26.82	23.1397	7.2	1.57	19.6451	3.5	33.1	27.6943	14.9	37.58	326.663	321	1.72	16.9282	2.9
812	2.08	22.0165	6.3	1.54	17.4733	2.6	10.51	20.6082	9.5	33.4	273.907	267.9	1.28	15.1715	2.2
813	1.59	18.2369	4.4	1.53	17.7388	3	1.88	16.3987	6.3	27.9	243.923	237.5	1.27	14.7419	2.1
814	1.59	15.9952	3.4	1.53	17.6141	2.8	1.52	10.6473	1.1	26.97	212.902	206.5	1.26	13.7775	1.8
815	1.43	11.9949	1.5	1.54	17.5597	3.3	1.41	10.2327	0.8	25.87	186.563	179.6	1.08	16.1516	2.9
816	1.42	10.327	0.7	1.31	11.5703	0.6	1.4	10.4403	0.9	9.61	152.079	144.7	1.12	13.2085	1.1
817	1.33	10.239	0.6	1.28	10.9439	0.3	1.39	10.0455	0.7	2.18	157.582	150	1.13	13.048	0.9
818	1.32	10.1688	0.6	1.16	11.3437	0.5	1.4	10.0515	0.7	2.15	158.75	151.2	1.14	12.6115	0.7
819	1.33	10.3734	0.6	1.13	10.7986	0.3	1.4	10.7652	1.1	2.14	161.302	153.8	1.14	13.3129	0.9
820	1.33	10.4255	0.7	1.11	10.8776	0.2	1.4	10.3496	0.7	2.13	162.449	155	1.15	12.5547	0.7
821	1.37	10.5623	0.7	1.1	10.8674	0.3	1.41	10.3271	0.7	2.14	167.661	160.3	1.15	12.9896	0.8
822	1.42	10.7514	0.9	1.13	12.2179	0.7	1.44	10.3229	0.8	9.5	165.146	158	1.14	12.5549	0.5
823	1.37	11.4277	1.2	1.21	14.5502	1.7	1.43	10.5647	0.8	25.06	202.766	195.8	1.12	13.843	1.1
824	1.21	15.8547	2.4	1.03	17.2987	2	1.36	13.1359	2.1	25.87	205.378	197.6	1.1	17.7599	2.4
825	1.21	21.8529	3.2	1.03	19.8291	2	1.36	17.6738	3.5	24.19	192.39	180.1	1.09	20.9176	2.1
826	1.2	21.9169	2.3	1.02	22.8016	1.8	1.37	19.2654	3.8	24.66	190.999	176.1	1.09	22.0057	1.5
827	1.21	21.9309	2.3	1.03	21.9355	1.2	1.39	18.6516	2.5	24.69	193.09	177.1	1.1	22.96	1.3
828	1.22	21.7969	1.9	1.04	21.7842	0.9	1.4	17.4426	1.4	24.69	192.321	175.9	1.11	22.4609	0.5
829	1.24	23.0047	1.8	1.05	22.8376	0.9	1.42	18.5199	2.1	24.33	185.989	169.9	1.12	21.3388	0.5
830	1.24	21.6653	1	1.06	21.7237	0.6	1.43	17.1393	0.6	9.37	151.165	133.6	1.13	22.0337	0.4
831	1.26	20.8552	0.8	1.07	22.0557	0.9	1.47	16.1068	0.6	9.38	149.279	132.2	1.14	20.7893	0.2
832	1.43	19.4933	0.6	1.2	20.6318	0.7	1.56	15.2935	0.6	8.96	150.592	132.9	1.42	21.1239	0.6
833	1.51	18.9305	1.9	1.26	18.6328	1.1	1.67	13.1937	0.7	9.27	149.742	134.5	1.43	18.3471	0.9
834	2	14.9116	2.5	1.65	15.4633	1.4	6.93	18.5321	6.5	28.81	273.328	265.8	1.86	17.0174	2.5
835	2.48	13.9159	2.3	2.15	14.1164	1	10.08	18.0929	6.2	32.62	288.63	282.2	2.43	14.7497	2
836	2.5	15.0511	2.9	2.16	13.0432	0.9	2	14.5005	3.6	29.83	273.361	266.8	2.45	14.6365	1.7
837	2.51	15.9937	3.3	2.16	12.8688	0.9	1.96	10.1553	0.6	27.7	255.804	249.7	2.45	13.8622	1.3
838	2.49	15.0982	2.9	2.15	12.0467	0.6	2.06	10.7498	1	27	223.268	216.9	2.43	11.7965	0.6
839	2.47	12.9611	1.9	2.13	13.0857	1.2	1.96	10.1701	0.7	25.57	209.756	203.1	2.39	11.3162	0.4
840	2.2	10.6118	0.8	2.04	12.11	0.9	1.89	18.2222	8.2	24.56	178.379	171.5	2.25	13.3429	1.4
841	2.14	11.4609	1.2	1.89	12.4587	1	1.88	16.7227	7.3	9.73	179.588	172.6	2.07	12.7252	0.9
842	2.12	12.4527	1.7	1.88	13.988	1.7	1.86	17.3364	7.6	9.7	182.453	175.4	2.05	12.2194	0.7
843	2.11	12.469	1.5	1.87	13.5784	1.5	1.85	17.7809	7.8	10.12	184.649	177.7	2.04	12.0848	0.5
844	2.08	13.5115	1.9	1.85	12.669	0.9	1.83	17.433	7.8	10.15	186.22	179.4	2.01	14.7626	1.6
845	2.08	11.8601	1.1	1.91	12.6846	1	3.59	16.8367	7.5	24.7	187.146	180.4	2.14	12.9335	0.9
846	3.87	11.8554	1.2	1.99	12.2747	0.7	3.55	16.9081	7.3	26.62	219.884	213.5	3.54	13.9152	0.9
847	3.86	11.6473	1	3.56	11.8125	0.5	3.92	16.6665	7.2	28.55	243.085	237.2	3.5	11.9978	0.4
848	3.72	12.6117	1	3.04	13.1804	0.6	3.9	16.9743	6.9	28.89	254.167	247.7	3.14	13.0634	0.5
849	3.59	18.7173	1.5	1.43	17.1914	0.2	3.85	21.017	6.8	28.38	224.934	210.9	2.97	18.2816	0.7
850	1.49	19.6485	0.7	0.98	19.7877	0.5	3.49	23.5047	6.4	27.96	214.167	196.9	1.38	19.0204	0.5
851	1.48	21.4179	0.7	0.97	21.6683	0.4	3.46	25.3356	6.3	27.99	210.155	191.6	1.37	21.8242	0.7
852	1.47	24.1216	0.7	0.96	24.5616	0.3	3.49	26.8366	6.2	27.7	205.947	186.3	1.36	23.005	0.4
853	1.48	25.2545	0.8	0.96	25.9797	0.4	25.75	41.2925	20.3	27.47	207.333	186.9	1.37	24.8139	0.5
854	1.5	26.2251	0.5	0.98	26.9933	0.2	26.92	63.1603	41.5	27.21	207.955	186.6	1.39	24.6676	0.2
855	1.52	26.0011	0.6	1.01	26.579	0.2	27.69	83.7935	62.3	27.16	211.346	189.8	1.41	24.0898	0
856	1.66	27.1179	0.6	1.08	26.1339	0	28.57	123.54	102.6	27.83	219.05	197.8	1.55	23.846	0
857	27.28	138.899	116.8	25.15	65.0557	40.5	32.45	213.434	196.7	29.95	302.434	285.9	24.77	89.7741	67.4
858	38.95	250.361	240.2	44.5	187.935	176.2	38.82	337.812	330.3	35.22	480.955	475.1	34.79	244.791	234.4
859	41.65	250.926	239.7	41.6	185.94	173.6	47.41	349.381	342.3	40.57	544.264	542.4	43.37	243.61	232.4
860	41.6	249.1	238.7	40.08	178.628	166.6	39.5	342.604	335.8	37.97	532.333	530.4	36.03	239.297	228.9
861	41.52	254.664	246.2	39.85	177.588	167	39.11	347.339	342	36.12	527.393	525.4	35.87	241.489	232.6
862	41.5	257.005	248.5	39.76	180.086	169.9	35.87	347.893	342.8	36.12	531.254	529.3	35.69	239.493	230.7
863	41.3	271.451	264.2	39.63	190.224	180.8	34.7	348.256	343.2	35.29	536.957	535	35.46	254.188	246.6
864	33.66	310.58	305	34.47	246.547	239	33.88	364.109	359.3	34.59	542.701	540.8	33.91	282.223	276
865	32.38	338.188	333.4	35.41	269.996	263.2	33.25	390.866	386.4	33.22	536.13	534.3	32.86	292.584	286.7
866	33.08	357.179	352.9	35.77	301.354	294.2	33.34	416.797	412.8	33.12	553.424	551.8	33.47	328.33	323.1
867	33.69	381.964	378.2	35.76	311.713	302.8	33.55	435.979	432.5	34.19	575.278	573.9	33.89	354.217	348.1
868	34.48	380.31	374	35.78	314.06	303	34.32	463.75	460.8	34.59	582.517	581.3	33.84	353.542	344.6
869	34.63	354.198	344.3	35.85	302.069	288.4	35.72	473.632	470.3	35.11	590.71	589.6	33.91	340.6	329
870	35.21	332.107	319.5	36.01	279.88	263	38.7	437.459	430.3	36.98	594.347	593	34.2	320.581	306.1
871	52.23	325.896	312	561.21	279.405	262.4	40.53	435.962	428.3	42.67	614.467	612.3	229	321.451	306.2
872	56.44	306.305	290.2	36.08	244.066	223.3	41.38	414.581	405	37.25	585.236	581.6	37.41	289.192	270.5
873	28.18	184.281	159.4	25.9	149.23	120.5	34.53	364.437	350.5	32.24	403.219	388.7	26.09	205.691	180.4
874	24.49	162.245	133.7	23.03	121.407	89.5	32.45	310.001	291.4	29.02	310.459	290.8	24.56	183.207	153.9
875	24.24	155.373	126.2	22.99	117.156	84.8	30.9	284.346	264.1	26.15	299.046	278	23.98	159.136	128.5
876	24.19	152.33	122.9	22.95	115.73	83.1	30.73	281.048	260.1	10.86	273.866	251.9	23.95	156.287	125.2
877	24.17	147.728	118.1	22.61	115.552	82.8	30.5	280.127	259	3.74	280.126	258.1	23.92	155.738	124.6
878	23.5	139.429	109.2	20.34	115.746	82.8	29.29	269.925	248.1	3.71	279.078	257.1	23.72	148.916	117.2
879	23.54	141.459	111.5	21.22	116.756	83.9	29.84	274.69	253.1	3.69	282.162	260.2	23.73	152.991	121.5
880	24.13	163.763	134.6	22.82	126.52	94.2	30.44	291.246	270.5	3.79	286.512	264.9	23.94	165.92	135
881	27.62	243.838	219.1	29.92	216.333	189.1	33.67	350.456	334.5	27.42	329.48	311.3	31.76	295.746	271.8
882	39.51	321.355	305.4	36.08	279.845	260.9	44.58	422.207	413	36.47	548.906	543.7	193.89	327.182	310.2
883	411.63	323.38	309.2	786.65	279.447	262.7	40.99	420.099	412.7	69.12	564.198	561.6	1003.24	333.351	318.5
884	35.7	310.602	296.9	100.13	263.953	248.4	39.99	401.715	394	36.3	543.766	541	125.55	313.425	299.7
885	35.6	305.826	293	36.31	262.211	249	39.33	385.069	377.7	34.64	530.962	528.2	35.36	318.432	306.9
886	35.45	309.705	299.5	36	266.405	255.4	36.82	378.448	373	34.27	510.011	507.1	35.13	328.867	320
887	34.82	336.371	330.8	35.54	269.058	260.7	33.93	346.692	341.4	32.93	485.913	482.7	34.23	350.135	344.3
888	32.01	324.093	318.6	33.89	271.06	264	31.98	317.563	311.8	29.1	448.928	445.4	31.04	331.165	325.1
889	31.96	324.576	319.2	35.25	268.386	261.1	31.73	317.653	311.9	30.27	429.334	425.7	31.17	327.192	320.9
890	31.96	330.291	325.1	35.24	267.495	259.8	31.7	319.374	313.8	30.17	442.409	439	31.27	322.096	315.2
891	31.94	337.311	332.7	35.28	275.437	267.8	31.58	330.385	325.1	30.39	457.397	454.3	31.19	327.284	320.7
892	32.04	347.43	342.7	35.29	295.604	288.5	31.7	342.848	337.9	30.57	487.444	484.7	32.22	339.715	333.8
893	34.85	368.47	364.2	35.38	311.411	304.7	33.03	393.735	389.5	32.27	508.028	505.6	33.19	374.531	369
894	36.91	367.23	361.7	40.61	303.3	293.9	36.7	431.258	427.1	34.77	540.375	538.1	35.63	377.007	369.2
895	37.86	331.4	319.8	41.87	276.124	260.4	46.22	428.071	420.9	42.06	567.614	564.8	36.6	342.984	329.9
896	37.92	293.63	278.6	46.25	274.035	255.7	40.02	418.89	410.1	36.38	552.624	548.3	36.2	328.709	314.5
897	29.18	214.692	192.4	34.76	192.099	168	33.94	334.332	317.9	31.02	417.163	404.5	28.5	242.562	220.4
898	24.71	149.703	121.8	26.36	131.919	101.8	31.62	267.251	246.4	27.63	307.706	288.8	24.5	201.088	174.2
899	22.3	120.173	91.9	24.34	99.1577	68.3	27.44	237.153	215.3	25.47	289.2	268.8	23.81	169.081	139.7
900	22.18	116.679	88.5	23.26	93.016	61.3	26.86	210.308	188.5	23.94	269.616	248.6	23.77	160.313	132.1
901	22.12	114.392	86.4	23.22	87.5532	56	26.39	192.898	170.9	9.58	251.626	230.9	23.74	154.786	126.4
902	22.06	111.115	82.8	23.15	84.4245	52.5	26.26	184.786	162.4	9.53	252.606	231.3	23.68	147.503	118.6
903	22.07	115.352	88.5	23.15	86.6317	57.7	26.22	186.92	164.8	9.54	253.682	233.6	23.71	153.391	126.8
904	23.35	144.453	119.1	25.26	103.662	77.3	26.51	194.167	173.5	9.62	258.615	240.3	24.37	187.442	164.1
905	27.51	193.074	171.2	27.3	116.868	92.4	31.86	237.556	220.8	24.35	292.973	276.6	28.51	197.176	175.9
906	35.41	194.65	177.7	35.02	112.384	93.6	41.24	276.476	265.3	33.84	418.176	410.3	34.48	194.137	177.1
907	29.87	187.783	174.9	30.48	98.5746	84.6	33.24	229.266	219.7	35.39	438.756	433.9	30.37	168.782	154.9
908	29.13	121.212	110.7	27.36	70.398	59.7	30.86	150.18	141.8	32.85	386.617	381.9	26.32	131.199	122.5
909	13	85.9533	77.2	8.83	40.0572	30.4	26.08	102.844	94.4	29.78	341.952	337.1	4	47.5336	37.7
910	11.65	85.0736	76.7	8.85	39.9544	30.2	4.21	97.2564	88.3	28.97	311.51	306.4	4.17	49.814	40.3
911	11.53	86.2351	77.8	8.79	38.0121	28.3	4.24	100.243	91.6	27.72	289.735	284.3	4.27	50.2043	40.7
912	4.02	86.1233	77.4	8.2	40.1261	30.1	4.21	109.487	101	26.96	297.94	292.6	4.16	54.3764	44.2
913	4.04	88.6065	79.9	8.22	41.971	32	4.21	112.431	104	27.07	300.144	295	4.22	54.9104	45
914	4.07	91.4644	82.7	8.25	42.4118	32.6	4.21	114.088	105.7	27.01	312.364	307.4	4.22	55.3281	44.6
915	4.09	92.4181	83.8	8.34	42.0536	32.2	4.2	113.418	105	27.19	317.787	312.9	4.23	54.307	44.5
916	4.1	90.4041	81.6	8.35	40.3995	30.2	4.24	113.02	104.6	27.96	337.224	332.6	4.24	54.3684	44.6
917	4.25	91.0133	82	8.31	39.6388	29.4	4.26	111.032	102.6	29.22	368.572	364.5	4.2	54.0498	44
918	11.74	91.7887	82.9	8.24	39.6124	29.2	26.31	118.457	110.4	32.54	455.759	452.2	4.12	51.9038	41.7
919	27.81	124.703	112.1	58.63	43.7917	31.2	32.76	217.885	210.9	41.15	487.183	483	8.16	52.3909	40.4
920	61.47	134.598	118	88.09	49.966	31	58.56	250.732	242.1	38.96	487.469	481.9	46.21	56.9047	39.6
921	25.97	112.786	89.5	22.04	55.0374	28.4	40.14	237.393	221	32.93	408.131	395.3	1.83	59.5647	34.3
922	23.37	98.9548	71.7	20.09	56.4337	26	31.92	210.807	190.1	29.57	343.147	326	0.09	61.6098	32.7
923	23.26	95.6821	67.1	19.27	57.3221	25.6	31.8	213.577	191.7	28.94	308.465	289.7	0	62.7311	32.3
924	23.25	96.6052	67.1	19.26	59.2282	26.5	32.14	233.146	211.1	28.23	293.739	274	0	64.2622	32.6
925	23.23	99.7195	69.3	19.25	61.0932	27.3	31.99	238.068	215.5	26.93	276.79	255.9	18.69	67.0948	34.3
926	23.13	98.6312	67.3	18.84	61.5533	27	29.98	219.322	195.1	11.04	254.009	231.5	18.69	68.0981	34
927	22.02	99.8123	68.2	18.82	62.3912	27.5	29.93	208.522	183.4	3.73	253.195	230.2	18.67	69.8753	35.6
928	22.21	101.079	69.4	20.35	65.0661	29.6	32.1	240.188	215.9	2.56	256.151	233.3	22.66	94.5278	60.7
929	31.57	224.786	200.3	29.31	160.619	131.8	38.56	354.834	338.1	29.19	320.704	302.6	29.59	209.343	182.7
930	145.47	341.517	326.1	174.42	292.311	273	77.12	442.89	433.8	36.67	559.57	554.7	293.51	307.128	290
931	329.83	324.46	310.8	798.26	261.742	245.1	47.28	435.853	428.4	68.32	573.364	570.8	853.92	295.145	280.4
932	34.95	302.409	289.2	34.01	228.457	211.8	39.98	400.486	392.5	39.86	553.297	550.6	34.95	263.772	249.4
933	33.63	293.863	281.5	31.87	211.297	195.2	37.53	382.01	374.6	39.14	534.7	531.7	33.3	255.463	242
934	33.4	295.519	285.2	31.72	212.215	198.9	35.28	386.85	382.2	34.31	526.377	523.7	32.8	248.629	237
935	31.51	289.346	281.4	31.37	203.404	192.6	33.52	335.889	330.3	33.24	503.023	500.1	31.47	237.567	228.5
936	29.85	253.468	246.7	31.77	183.236	175	30.68	293.272	287.1	30.71	456.773	453.3	29.46	212.356	204.6
937	27.86	234.742	228.3	29.03	146.72	138.5	27.75	243.971	237.3	28.83	417.33	413.5	27.68	185.448	177.5
938	27.04	208.705	201.8	27.44	115.93	107.2	26.85	224.715	217.8	27.58	390.113	386	24.18	161.517	153.4
939	27.04	199.419	192.4	27.25	107.088	98.2	26.75	217.273	210.2	27.58	381.878	377.6	23.3	147.344	139.1
940	27.18	192.496	185.4	26.59	95.6518	86.6	27.93	205.499	198.3	27.62	372.898	368.5	22.87	122.163	113.5
941	28.53	189.749	182.3	25.27	90.01	80.9	28.11	205.406	198.2	27.89	369.552	365.1	23.04	117.257	108.6
942	29.91	200.128	193	26.82	99.8758	90.7	30.45	214.812	207.7	32.02	405.593	401.4	23.64	127.88	119.4
943	32.26	189.86	181.2	28.55	102.524	92.7	32.39	217.097	210.2	35.71	426.113	421.2	27.04	137.745	127.1
944	29.66	151.452	138.7	25.48	68.1603	53.3	32.71	221.61	212.6	34.43	414.895	408.5	23.95	133.846	120.8
945	24.05	107.985	84.6	21.95	55.8273	29.1	30.74	203.188	186.2	28.31	327.495	313.3	20.4	93.1147	68.9
946	20.29	102.094	75.8	21.76	58.022	27.8	28.59	193.186	172.9	27.68	307.237	290.7	18.33	91.1743	63.7
947	20.23	99.4751	72.6	21.53	53.4348	23.5	27.94	172.413	151.5	26.96	290.664	272.9	17.96	86.662	58.7
948	20.09	97.5053	71	21.23	51.976	22.5	27.82	171.038	150.3	25.1	265.297	246.6	17.68	83.771	56
949	20.03	97.7017	71.2	20.58	52.3171	22.9	27.78	170.357	149.8	10.74	263.585	244.5	17.63	83.7872	56.5
950	18.77	96.9619	70.9	19.8	52.7903	23.5	27.68	167.158	146.6	10.7	264.374	245.1	17.37	83.3322	56.1
951	19.96	98.1545	73.5	20.4	51.4261	25.2	27.7	171.764	152.7	10.69	267.922	248.9	17.57	83.8894	58.5
952	20.1	97.6258	74.1	21.46	53.4188	28.6	28.14	194.297	177.9	10.99	271.172	253.5	21.02	92.9551	69.7
953	24.56	116.236	96.4	24.91	82.1814	61.3	32.63	246.921	233.6	28.67	328.072	314.7	24.15	138.682	119.8
954	43.22	188.056	173.9	27.26	80.8055	63.6	40.43	264.935	255.9	35.06	491.491	486.2	31.65	136.387	120.8
955	29.84	173.188	160.2	29.32	77.8803	62.1	35.48	245.005	235.9	44.94	512.005	508.7	27.68	129.584	115.2
956	29.59	172.608	160.4	29.23	78.7667	63.5	34.41	251.14	241.8	36.69	483.437	479.8	27.52	129.494	116
957	29.54	175.49	163.7	29.19	80.363	65	33.4	232.023	223.8	36.79	480.575	477.2	27.45	133.012	119.8
958	29.38	179.571	168.2	29.12	82.253	67.5	32.94	238.407	230.5	34.94	475.617	472.3	27.33	138.942	125.9
959	29.24	190.778	179.3	29.02	87.9272	73.1	32.36	237.116	229.9	34.25	469.584	466.3	27.16	148.118	135.3
960	29.22	206.318	196.3	29.68	103.446	90	31.66	219.93	213.1	31.25	431.753	428.1	28.51	170.669	160.5
961	28.58	192.091	185	29.61	103.276	93.5	28.39	192.506	185.3	28.87	381.301	377.1	25.07	158.098	149.6
962	28.28	185.482	178.4	29.07	99.8201	90.8	27.8	169.973	162.7	28.67	388.131	384	23.77	161.199	151.4
963	27.33	195.126	188.3	27.99	108.363	98.9	27.75	184.254	177.1	28.28	418.515	414.8	23.56	155.746	146.2
964	26.68	174.386	167.2	27.25	93.0301	83.9	26.81	163.042	155.6	27.78	408.08	404.2	23.49	145.279	136.9
965	27.4	193.656	186.2	28.05	104.143	95	27.15	193.215	186	27.8	392.73	388.6	23.72	156.264	148
966	27.59	183.554	173.2	28.23	98.9346	88.2	30.05	202.309	195.2	31.16	425.937	422	27.03	159.019	150
967	28.13	170.165	159.7	28.49	89.1559	77.6	30.96	188.526	180.5	32.7	429.5	424.8	27.34	140.586	129.7
968	27.96	121.275	108.9	25.2	48.5717	34.6	30.47	138.762	128	33.03	390.911	383.9	27.4	136.339	124.7
969	24.15	69.9785	47.4	21.92	42.8918	19.4	26.96	145.457	127.4	26.25	282.815	265.7	24.11	135.636	117
970	22.4	44.257	18.8	1.33	25.059	0	23.96	99.3558	77.5	25.61	261.768	241.2	23.11	75.4635	52.5
971	1.39	32.6136	5.2	1.33	26.2191	0	3.05	99.2424	76.1	24.59	252.59	231.1	1.43	31.7456	7
972	1.41	32.3713	4.9	1.34	26.7791	0.1	3.07	97.4922	74.1	9.32	223.892	201	1.45	28.1287	3.2
973	1.43	32.0482	4.6	1.36	26.4215	0	3.1	96.218	73	2.25	228.287	205.3	1.47	28.2212	3.3
974	1.44	31.2482	4.6	1.38	26.5042	0	3.12	96.3334	73.6	2.19	226.843	204.2	1.48	29.1289	3.5
975	1.48	31.8247	4.5	1.41	27.7935	0	3.22	97.8426	74.3	2.18	229.471	206.8	1.51	29.6614	3.3
976	1.71	33.2844	4.9	1.63	27.9255	0	3.39	99.5775	75.4	2.25	232.768	209.7	1.54	30.3521	3.1
977	1.75	33.5752	6.2	1.69	27.1944	0.4	3.57	104.542	80.6	4.04	241.343	218.3	1.57	29.5177	3.3
978	33.72	41.8714	20	26.48	27.7163	5.3	24.78	156.517	140.9	33.69	459.491	451.3	32.16	36.5234	13.8
979	34.61	43.8845	26.5	26.79	23.9297	5	38.04	143.479	131.6	35.8	486.656	482.7	30.88	28.7727	11.1
980	27.45	31.206	15.9	2.63	18.3833	3.1	25.75	88.9613	77.3	33.51	431.334	426.5	2.77	21.6616	7.8
981	2.62	24.1162	10.9	2.6	14.3004	1.7	10.97	57.2823	47.3	31.51	383.989	379.5	2.46	18.7465	6.7
982	2.65	19.5942	8.6	2.57	13.4348	1.3	10.07	41.1347	30.7	29.47	344.251	339.2	2.38	14.8751	3.8
983	2.53	13.2485	3.4	2.54	10.4771	0.1	1.97	38.8039	29.5	27.8	295.823	290.3	2.26	9.98195	0
984	2.45	12.3019	2.8	2.52	10.2243	0.1	1.93	39.1697	30	27.13	265.007	259.1	1.17	10.4487	0
985	2.38	12.6643	3	2.46	10.1131	0.1	1.88	37.5791	28.4	25.88	251.488	245.3	0.47	10.8057	0
986	2.32	12.6157	2.9	2.31	10.4566	0.1	3.18	37.0823	27.9	26.93	252.315	246.1	0.45	11.0517	0.2
987	2.31	12.7693	2.9	2.27	11.2451	0.3	3.26	37.0156	27.7	27.29	251.474	245.3	0.43	11.2241	0.2
988	2.3	12.7005	2.9	2.27	13.1467	0.9	3.58	37.2584	28.1	28.01	259.087	253.1	0.42	11.3763	0.1
989	3.71	13.0773	2.9	2.45	13.6208	0.9	3.62	38.3148	28.8	28.75	279.959	274.4	0.4	12.131	0.3
990	3.67	13.9445	3.2	3.71	14.8915	1.3	3.67	37.0746	27.8	29.45	312.062	306.8	0.39	11.4453	0.1
991	3.66	15.98	4.1	3.47	13.5555	0.9	3.66	37.6843	27.9	30.78	319.087	313.9	0.38	13.1519	0.8
992	2.59	18.2938	2.5	1.56	20.6809	0.7	3.49	38.0891	25.5	31.07	291.516	282.7	0.38	17.4767	0.2
993	1.49	26.3296	2.2	0.3	26.7793	0.3	3.45	43.6475	25.1	26.96	225.627	208	0.33	24.7091	0.6
994	0	28.0912	2	0	28.3621	0.5	3.26	45.2471	24.9	25.54	208.287	189	0	26.1237	0.6
995	0	29.1489	2.2	0	28.6354	0.6	3.31	46.5366	25.2	25.27	199.891	179.4	0	26.2915	0.3
996	0	29.557	2.4	0	29.8236	0.6	3.37	48.2861	25.9	10.85	195.432	174.2	0	27.4794	0.5
997	0	30.5252	2.3	0	30.3152	0.5	3.36	50.6946	27.1	10.61	201.949	180	0	29.3235	0.9
998	0	31.1678	2.8	0	29.8906	0.3	3.28	51.5589	27.3	3.74	206.54	183.7	0	30.0002	0.5
999	0	30.5942	2.1	0	30.4526	0.3	3.25	52.9345	28.1	3.73	210.3	188	0	29.0015	0.2
1000	0	29.4269	2.3	0	30.6287	0	3.45	51.3231	28.3	3.89	212.378	191.7	0	27.8516	0
1001	2.08	26.2357	2.8	1.33	22.8337	0	28.48	117.917	100.8	28.05	257.23	241	1.77	21.7959	0
1002	36.04	189.366	180.3	32.93	97.8549	86.8	36.22	209.08	201.1	35.04	445.617	440.4	27.11	99.6824	88.5
1003	36.74	171.211	160.9	33.9	90.3123	79.7	42.35	204.077	196.8	37.22	493.652	490.7	29.8	92.2161	81.6
1004	36.58	165.241	155.6	31.66	81.9141	71.9	34.66	193.268	186.2	38.19	478.076	475	28.07	85.5255	75.7
1005	36.54	167.252	158.5	31.21	79.9073	69.5	34.24	191.154	183.9	37.22	476.138	473.1	27.91	79.2972	69.3
1006	36.5	169.809	161.1	31.73	85.9806	76.3	33.65	190.793	183.5	36.08	472.155	469.1	27.37	82.4066	72.5
1007	36.42	176.068	167.7	33.85	89.9393	80.4	32.62	191.428	184.3	35.09	471.111	468	27.05	75.4571	65.5
1008	34.9	180.134	172	33.34	93.803	83.8	32.12	196.498	189.5	34.34	471.15	468	26.34	73.9293	64.2
1009	34.82	186.017	178.6	33.26	97.0421	86.9	31.23	197.022	190.1	33.47	467.914	464.8	25.19	71.9782	62.2
1010	34.78	189.722	182.3	33.22	99.3772	88.8	31.1	202.976	196.1	33.42	474.505	471.5	26.26	81.4856	72
1011	34.77	193.127	185.5	33.21	101.602	89.8	31.7	219.964	213.3	33.68	490.339	487.5	26.88	108.723	99.5
1012	34.78	194.81	186.6	33.23	102.081	89.4	32.59	237.441	231	34.55	494.656	491.9	26.89	109.367	99.2
1013	34.81	195.258	186.2	33.2	102.146	89	33.03	245.837	239.6	34.92	495.899	493.2	27.34	112.03	101
1014	34.92	193.239	182.4	33.24	102.128	87.7	34.05	253.744	247	35.89	506.417	503.9	28.43	121.158	108.4
1015	34.99	193.039	181.4	33.53	102.86	88.4	34.45	255.847	248.8	35.9	503.217	500	31.83	118.63	104.4
1016	29.55	178.362	168	29.34	87.1309	73.2	34.45	257.925	250.6	35.82	501.049	497.3	26.71	109.867	96.6
1017	27.14	162.81	147.1	25.68	72.4661	52.2	33.65	245.153	235.2	35.76	478.096	472.6	21	76.7304	58.8
1018	25.78	159.2	141.5	24.37	71.7001	48.5	33.41	240.684	229.3	35.26	457.856	451.1	21.02	79.1381	59.1
1019	25.78	160.062	141.5	24.37	71.9547	48.1	33.23	237.532	225.8	34.57	432.577	424.6	21.03	78.6137	57.4
1020	25.72	162.799	144	24.32	72.9295	49.2	32.95	231.28	219.3	32.99	411.226	402.6	19.81	81.1024	59.6
1021	25.67	164.405	145.6	24.42	74.7465	51.2	31.97	217.998	205.6	29.25	372.924	363.5	19.72	82.2486	60.8
1022	25.68	160.462	141.1	24.43	73.378	49.5	30.14	200.01	186.9	29.77	368.161	358.3	19.81	83.4404	61.4
1023	25.71	163.265	144.7	24.46	74.9515	52.2	31.49	207.017	195	29.86	374.016	364.7	19.96	84.4449	63.2
1024	26.27	168.524	152.1	24.47	76.6805	56.3	30.89	226.44	216.2	30.44	385.197	376.9	21.82	99.9429	81.3
1025	31.68	192.422	178.6	28.26	98.4735	81.2	32.15	243.453	233.8	30.38	403.945	396	28.41	156.152	140.3
1026	34.92	192.257	178.9	36.34	109.187	92.7	37.02	253.537	244.8	34.06	463.79	459.1	34.71	152.289	137.2
1027	41.47	198.662	186.5	38.6	109.856	94.7	40.5	263.873	255.9	42.02	480.04	476.3	37.63	150.188	136.1
1028	40.96	191.036	179.1	38.53	104.669	90	41.62	240.475	231.9	35.18	465.772	462.1	35.93	145.589	131.5
1029	36.29	181.421	169.6	33.14	99.71	85.1	33.44	225.601	217.2	34.77	451.723	448	34.8	142.761	129.1
1030	33.05	179.276	168.1	32.34	99.5221	86.8	31.98	216.815	209.6	34.33	426.289	422.2	34.63	143.105	130.7
1031	31.85	184.045	176.1	31.79	99.7339	90	30.59	173.539	166	33.69	413.198	409	28.26	144.334	134.8
1032	26.36	127.724	119.9	23.4	67.5809	58.2	23.82	112.619	104.7	29.96	367.562	363.1	23.52	109.489	100.8
1033	25.7	106.822	98.7	22.91	64.3981	55.1	8.97	94.918	86.8	27.98	333.031	328.3	23.4	107.37	98.7
1034	25.57	112.189	104.4	22.89	68.6526	59.4	23.03	115.131	107.3	27.8	326.385	321.6	23.37	111.958	103.1
1035	24.52	118.084	110.4	22.91	77.7497	68.5	23.71	122.637	114.9	27.75	329.639	324.9	23.36	120.058	111.2
1036	25.2	154.078	146.6	24.37	80.9692	71.6	23.8	126.729	119	27.82	326.438	321.6	23.39	125.23	116.3
1037	26.3	183.352	176.2	25.72	91.7509	82.6	25.34	158.15	150.7	28.15	322.387	317.5	24.14	160.307	151.7
1038	28.71	184.691	176.1	26.35	94.4552	84.2	28.45	179.678	171.3	31.35	370.078	365.6	27.43	162.608	152.4
1039	28.88	179.796	171.1	26.6	89.3744	76.6	28.9	176.065	165.8	35.68	392.205	386.9	28.66	145.326	131.7
1040	25.79	148.22	135.8	24.03	84.4978	70.9	28.55	167.352	156.1	34.19	350.197	342.4	26.41	144.402	131.5
1041	24.85	113.802	96.8	23.71	90.2327	71.1	28.05	172.879	159.2	30.11	326.438	314.6	24.11	135.13	118.4
1042	25.4	140.16	121.5	25.16	93.5649	74.7	28.36	180.164	164.7	30.37	347.64	334.7	24.5	157.39	139.9
1043	24.2	111.159	90.2	21.93	81.0214	59.9	25.81	153.138	135.1	29.59	336.445	321.7	23.72	120.573	98.8
1044	24.18	109.872	87.7	21.84	78.7484	54.9	25.32	140.773	122.2	26.93	311.266	295.5	23.71	117.567	94.6
1045	24.14	107.221	84.6	21.04	75.5226	51.6	24.64	131.938	112.7	26.32	275.543	258.9	23.49	106.108	82.6
1046	8.75	87.0955	62.5	20.36	59.2855	32.5	24.01	122.391	101.5	25.47	260.629	243.3	17.32	80.765	54.6
1047	1.32	88.5486	61.8	13.23	57.4051	30.5	23.72	121.077	98.8	24.85	254.647	236.1	1.06	77.1692	50.4
1048	1.98	88.023	60.3	1.35	58.8203	29.7	25.4	122.753	99.5	23.97	233.521	214	17.55	78.0267	49.9
1049	24.35	113.907	89.1	23.55	85.9365	59	27.94	174.83	153.9	25.21	268.159	250.9	24.45	141.842	118.2
1050	35.42	187.509	171	33.21	113.399	95.9	59.58	235.466	224.6	32.49	380.772	371.7	54.29	165.563	147.5
1051	33.25	190.66	178.4	33.45	107.851	94.3	40.7	242.878	235.6	66.24	463.24	459.6	36.23	166.91	153
1052	33.04	193.648	182.9	33.38	108.542	95.8	35.69	239.04	231.6	39.77	433.667	429.8	34.94	170.376	157.6
1053	32.94	196.501	186.3	33.32	109.191	97.5	34.69	242.462	235.5	39.23	442.237	438.4	34.84	174.205	162.6
1054	32.87	199.673	189.3	34.97	112.348	100.7	33.47	246.021	239.3	35.19	452.471	448.8	34.73	178.4	167.8
1055	32.69	213.118	204.2	34.83	119.162	109	32.34	243.33	236.4	34.18	459.16	455.5	36.22	188.625	179.5
1056	31.07	223.414	215.6	35.62	127.295	117.3	31.84	241.048	234.6	32.52	447.15	443.5	36.04	199.906	191.8
1057	30.74	236.699	230.2	35.55	133.962	124.5	31.43	248.46	242.1	31	446.235	442.6	35.64	208.486	201.1
1058	30.7	239.078	232.8	35.52	137.482	128.2	31.03	255.166	248.9	30.71	451.02	447.5	35.23	205.855	198.5
1059	30.93	249.198	243.1	35.5	142.861	132.5	31.86	284.428	278.6	30.62	464.726	461.5	35.33	215.622	207.9
1060	31.06	249.288	241.5	35.57	146.941	134.5	32.3	304.783	297.9	32.1	493.997	491.2	35.77	221.046	211.6
1061	31.41	246.059	237.7	35.62	144.054	130.7	32.47	298.961	291.3	33.18	511.203	508.6	35.82	218.092	208
1062	31.53	232.141	221	36.1	136.978	121.2	37.44	296.187	287.4	35.46	526.331	523.4	36.28	206.359	194.5
1063	35.53	219.696	207	40.41	141.085	124.6	66.83	310.479	301.6	69.66	557.341	554.2	39.77	194.345	179.9
1064	31.74	153.089	135.1	36.29	91.222	69.6	39.2	259.361	246.8	38.69	447.968	439.5	35.94	135.51	116.8
1065	11.63	48.4439	20.2	24.77	54.7253	25.7	31.8	183.489	162	28.07	291.654	273.1	24.99	101.576	74.7
1066	11.68	34.3498	2.5	23.85	39.7266	6.7	30.86	177.051	151.8	27.56	266.792	245.8	23.13	97.8729	66.5
1067	3.29	36.0942	2.2	3.05	37.5984	2.3	29.89	179.088	152.4	27.17	259.012	235.8	22.73	78.2498	44.5
1068	3.27	33.8404	0.6	2.3	34.6516	0.1	28.97	157.516	130.8	26.05	249.728	225.8	1.87	39.0028	5
1069	3.28	32.2837	0.6	1.94	32.8239	0.2	27.44	132.222	106.2	24.97	218.9	194.6	1.87	35.7187	4
1070	3.28	31.2211	0.5	1.88	30.8151	0	22.25	103.208	77.6	10.65	213.977	189.8	1.85	32.8553	3.2
1071	3.29	29.1063	0.6	1.75	28.9222	0	21.88	99.3415	74.9	2.62	210.527	187	1.82	32.1433	3.2
1072	3.25	27.459	0.6	1.72	26.9759	0	22.19	96.9686	74.3	2.71	209.292	187.1	1.84	30.1277	3.2
1073	3.61	24.507	0.6	2.04	23.9637	0.6	26.18	105.884	86.5	27.41	281.686	265.8	2.2	30.6558	8.1
1074	3.88	24.3873	7.3	2.68	17.8023	2.2	52.04	104.803	91.7	34.17	375.84	368.4	2.52	26.6112	10.2
1075	2.9	15.2506	2.8	2.67	10.7797	0.1	28.04	82.6482	71.9	32.93	377.679	372	2.98	20.0512	8.6
1076	2.71	11.9233	1.1	2.52	10.2346	0.1	12.49	55.7269	46.8	29.63	329.959	323.8	2.81	18.0487	7.6
1077	2.68	11.2017	0.8	2.47	10.413	0.1	8.16	27.6546	17.5	28.91	317.956	312.6	2.58	16.997	6.4
1078	2.62	10.6388	0.6	2.46	10.1245	0.1	4.92	26.6008	17.1	27.61	276.615	270.8	2.45	16.0073	6
1079	2.5	10.5262	0.6	2.34	10.0795	0.1	1.96	25.1103	15.7	26.58	256.799	250.6	2.41	15.1303	4.8
1080	2.36	10.1389	0.6	2.25	10.6372	0.1	1.93	25.2465	15.9	23.74	221.499	215	2.25	14.2515	3.4
1081	2.38	10.1604	0.6	2.24	10.5987	0.2	1.97	26.0288	16.7	22.78	224.399	217.9	2.23	14.6119	3.3
1082	2.36	10.0835	0.6	2.23	10.6924	0.3	1.99	26.292	17	22.74	233.421	227.1	2.24	14.7178	3.7
1083	2.38	10.5049	0.7	2.26	10.758	0.2	2.02	28.353	19.1	22.72	241.114	234.9	2.26	14.9465	3.8
1084	2.41	10.84	0.7	2.28	11.2823	0.3	2.07	29.0066	19.7	22.78	239.346	233.1	2.29	14.5236	3.7
1085	2.59	11.3371	0.9	2.53	11.0002	0.2	2.2	31.4425	22.1	22.92	235.223	228.9	2.45	15.1248	3.9
1086	2.71	13.2094	1.8	2.58	11.4462	0.2	2.34	31.1869	21	26.43	273.317	267.3	2.51	19.7362	7.4
1087	2.5	18.1398	4.4	2.31	14.3836	1.6	25.46	37.614	25.5	27.82	302.265	295.6	2.46	19.8215	7.8
1088	2.17	19.5669	3.3	2.02	15.739	1.4	24.64	37.6182	24.2	27.31	263.445	253.9	2.07	21.7885	5.9
1089	1.73	23.4819	2.1	1.56	20.6498	1.5	2.02	36.4935	18.6	25.15	246.839	232.1	1.65	26.2765	4.6
1090	1.72	24.3012	1.2	1.15	23.4921	1.5	1.98	38.7795	19.2	24.64	239.995	223.1	1.62	29.3402	4.7
1091	1.67	24.5703	0.8	1.45	26.2845	1.1	1.97	35.8613	16.4	24.15	226.539	209.8	1.56	28.6516	3.1
1092	1.64	23.5864	0.6	1.44	24.1997	0.5	1.95	34.8942	16.2	23.77	211.326	193	1.53	27.7059	2.6
1093	1.62	23.9103	0.6	1.45	23.2943	0.1	1.93	33.9455	15.2	9.6	203.081	184.7	1.53	27.5235	2.7
1094	1.61	24.0469	0.5	1.44	22.1344	0	1.91	33.4996	14.2	9.59	200.774	182.6	1.52	28.1418	2.8
1095	1.63	24.9136	0.5	1.45	23.6163	0	2.32	33.891	14.1	9.61	199.197	180.7	1.52	27.8993	2.8
1096	1.84	24.1996	0.5	1.25	23.2401	0	3.7	34.312	14.4	9.68	203.007	182.9	1.68	27.1648	2.4
1097	2.42	27.0953	3.4	2.18	24.8892	1.5	11.4	40.823	20.2	25.15	246.881	228.8	3.41	28.7028	5.8
1098	40.02	36.5734	16.9	3.65	24.0394	4.3	62.68	117.446	103.2	35.35	390.296	380.4	5.56	28.7922	9.9
1099	29.53	34.5992	19.5	3.51	21.5499	4.5	33.18	110.017	99	43.63	417.61	412.8	3.9	25.7981	10.1
1100	27.25	28.7507	14.3	3.44	18.9298	3.6	30.81	109.926	99	35.93	411.021	406.2	3.73	23.4164	8.9
1101	25.88	27.901	13.4	3.47	16.0911	2.4	29.29	110.315	99.3	33.46	420.63	415.6	3.76	22.2479	8.4
1102	11.29	28.3477	14.1	3.49	13.7586	1.5	26.53	97.7859	86.6	32.57	415.943	411.8	3.8	20.167	7.4
1103	3.78	23.0215	11.5	3.42	12.1437	0.8	23.92	87.845	79.3	28.89	353.677	349	3.79	15.9972	5
1104	3.7	13.0771	3.6	3.22	10.1391	0	3.77	88.7124	80	27.62	310.253	305.1	3.57	13.917	3.2
1105	3.66	13.0106	3.7	3.28	10.2116	0.1	3.8	91.4007	82.8	26.03	283.357	277.8	3.56	14.3826	3.4
1106	4.08	13.194	3.8	3.79	10.3016	0.1	4.27	88.0703	79.4	24.38	256.161	250.4	3.63	14.1145	3.4
1107	4.09	13.4214	3.8	3.8	10.3826	0.1	4.26	88.1592	79.5	11.31	253.892	248	3.73	14.0879	3.8
1108	3.96	13.3579	3.8	3.76	10.5957	0.1	4.23	87.1651	78.5	24.77	254.285	248.5	3.74	14.7481	4.4
1109	4.12	13.5437	3.9	3.77	10.4879	0.1	4.24	87.0738	78.4	26.32	264.095	258.5	3.88	15.6001	4.7
1110	4.16	13.5023	3.9	3.82	10.8563	0.2	4.22	83.5305	74.8	28.82	316.682	311.8	3.86	17.0373	6.3
1111	4.01	15.7501	4.7	3.63	10.9975	0.2	27.48	105.794	97.5	31.84	395.666	391.4	3.81	17.642	7
1112	3.91	24.936	8.9	3.52	13.9765	0.1	29.1	155.753	146.2	32.65	396.398	389.6	3.71	16.5989	3.8
1113	3.79	27.9382	5.3	3.44	21.8159	0.2	30.01	170.828	156.9	30.24	346.389	333.4	3.58	23.0051	2.8
1114	3.29	30.7656	4.6	2.85	26.2494	0.8	31.88	190.048	173.3	29.79	345.729	330.6	2.84	28.1421	3.7
1115	3.18	30.9563	3.4	1.9	27.6722	0	30.99	191.319	173.3	29.56	349.291	333.1	1.38	29.0566	3.1
1116	3.12	31.3642	3.6	1.27	27.2097	0	28.14	149.066	129.6	29.01	307.888	290.3	1.38	29.0432	3.1
1117	2.75	31.9189	3.4	1.27	28.4699	0	27.88	135.068	114.4	27.8	277.326	257.4	0	29.4877	2.8
1118	2.76	33.026	3.5	1.26	29.4955	0	27.75	133.559	111.9	27.74	279.944	259.7	0	30.7243	3.2
1119	3.16	33.1769	3.8	1.35	29.0393	0.1	28.11	153.277	132.3	27.67	283.995	264.1	1.39	31.198	3.2
1120	10.05	33.5477	4.5	1.38	29.5376	0.3	29.78	176.709	156.5	28.15	285.771	266.5	18.07	30.8865	3.3
1121	28.26	88.7148	65.5	25.34	67.0703	42.5	35.33	270.093	256	30.85	375.692	361.8	26.16	123.706	103
1122	105.84	139.901	124.9	67.59	102.841	89.5	41.42	275.305	266.5	35.4	506.044	500.4	98.58	123.481	107
1123	33.24	138.46	129	32.25	94.1101	84.6	34.44	252.015	245.7	38.38	528.734	525.8	39.84	122.317	113.1
1124	30.49	131.005	123	30.23	83.2618	73.8	32.44	232.311	225.3	36.96	505.857	502.7	30.45	114.459	105.6
1125	31.6	136.057	128.6	30.17	85.2466	76.3	32.05	225.687	218.6	35.32	497.39	494.6	30.16	119.72	111.2
1126	31.91	149.872	142.3	31.58	99.583	90.9	32.29	255.842	249.6	34.47	499.003	496.2	30.42	131.62	123.3
1127	31.54	165.961	159.1	31.43	105.078	96.4	31.73	258.218	252.1	32.74	486.244	483.4	30.17	147.962	140
1128	31.02	180.732	174.6	30.35	119.832	111.8	30.71	284.659	279	30.77	488.784	486.2	28.21	177.062	169.6
1129	31.65	199.724	194.1	30.78	135.076	126.5	30.56	307.614	302.4	30.48	491.745	489.5	28.06	193.16	185.9
1130	29.55	201.061	195.4	30.71	141.115	132.5	30.29	310.282	305.2	30.3	491.721	489.6	27.61	198.388	191.2
1131	29.34	199.619	193.8	30.24	143.193	134.9	30.07	315.228	310.2	30.36	502.146	500.2	27.92	201.066	194
1132	30.49	204.708	198.8	31.08	144.712	135	30.23	320.765	315.9	30.57	530.94	529.2	29.4	205.161	198
1133	32.94	207.872	201.7	31.12	143.646	131.8	31.87	346.713	342.2	31.84	551.59	550	29.61	204.105	196.4
1134	33.29	197.301	187	31.23	138.67	124.3	33.5	366.076	362	35.32	588.837	587.5	31.24	198.688	188.9
1135	33.73	185.183	169.7	31.7	132.059	113.4	36.23	366.773	359.8	38.92	603.852	601.4	31.67	181.189	165.2
1136	33.56	187.188	171.9	31.51	128.583	109.3	36.16	376.105	369.3	35.83	583.763	581	31.67	184.608	168.7
1137	33.21	174.404	157.8	31.4	129.397	108.3	36.51	374.698	366.6	35.5	559.168	554.6	31.57	182.814	164.3
1138	32.28	166.792	147.3	28.95	129.052	105.2	35.94	380.291	370.1	34.4	530.99	523.9	29.79	184.537	163.5
1139	28.81	152.472	129.1	27.22	108.062	79.1	34.85	367.286	354.6	32.17	461.138	450.2	26.22	173.957	149.6
1140	28.29	144.159	118.5	23.8	100.388	69.4	34.12	361.953	347.8	30.6	432.074	419.6	25.93	170.143	144.1
1141	27.92	137.219	110.7	23.58	95.9664	64.7	33.68	344.546	329.3	29.11	394.099	380.2	25.82	163.64	136.9
1142	27.87	134.012	107.6	23.55	97.726	67.1	33.05	333.589	317.8	28.96	385.568	371.4	25.82	160.685	134.3
1143	27.79	133.055	107.2	23.62	97.2159	67.4	33.03	332.194	316.9	28.89	375.98	361.9	25.83	160.883	135.4
1144	28.15	138.43	113.5	25.33	101.363	72.9	33.51	334.497	320.3	28.93	369.816	356.1	25.87	163.628	139.2
1145	32.18	170.599	149.2	29.2	126.738	101.9	36.05	338.575	325.3	29.89	404.378	392.1	29.87	166.001	143.1
1146	37.85	175.704	156.6	29.67	127.29	105.3	68.26	363.924	353.7	35.59	524.45	518.5	73.69	166.9	146.3
1147	34.53	189.041	173.5	31.77	128.083	109.3	40.21	365.219	357.8	44.94	589.317	587	58.13	174.845	157.2
1148	33.68	180.266	166.4	31.61	128.312	112.3	36.49	353.988	346.8	38.59	571.314	568.9	31.88	175.761	160.9
1149	33.58	183.812	171.9	31.36	129.032	114.3	35.38	358.19	353	35.85	564.353	562.2	31.51	182.589	170.3
1150	33.4	188.442	177.7	31.29	132.643	119.6	34.39	355.233	350.6	35.11	561.326	559.6	31.36	184.611	173.6
1151	32.77	189.826	182.2	31.16	132.279	122.4	33.31	340.992	336.2	34.67	559.004	557.3	29.54	183.457	173.9
1152	32.9	178.356	171.5	32.25	116.154	107.5	32.81	318.272	312.9	34.05	551.009	549.1	29.4	170.856	162.8
1153	33.31	184.422	177.3	32.42	123.058	113.9	33.29	315.618	310.2	33.32	566.853	565.2	30.04	185.661	177.7
1154	29.61	181.653	175.3	29.9	112.805	103.9	32.41	293.642	287.9	32.93	550.081	548.5	27.92	181.265	173.5
1155	28.83	147.137	140.2	28.81	92.3109	83.5	31.22	259.792	253.7	31.31	517.708	515.8	27.22	173.306	165.8
1156	28.71	145.424	138.8	28.7	96.826	88	30.74	254.974	248.9	31.3	510.89	509	27.11	178.04	170.6
1157	28.61	133.872	127.1	28.21	92.4355	83.5	30.33	243.319	237.1	30.78	488.078	485.9	26.35	170.836	163.2
1158	28.26	125.132	118.1	26.5	81.2429	72.3	29.88	217.131	210.6	30.87	468.061	465.5	26.25	154.411	146.5
1159	27.43	103.506	95.9	25.02	52.735	43.5	29.24	192.508	185.5	32.38	466.952	464.1	23.77	100.836	92.1
1160	23.04	65.7211	53.9	19.32	52.1324	39.3	30.6	140.951	131.8	34.46	445.971	441.3	14.62	73.3738	61.3
1161	14.88	46.113	28.8	7.64	18.2608	0.6	28.06	112.555	100	28.74	313.548	302	8.56	19.2305	3.5
1162	1.59	20.2232	1.1	1.35	17.8837	0	27.01	92.1912	77.9	28.27	284.892	270.8	1.39	21.8985	3.2
1163	1.59	20.9464	0.9	1.35	18.2612	0	15.67	81.9673	66.6	27.76	259.816	244.1	1.39	22.4547	3.1
1164	1.59	20.7903	0.9	1.35	17.6843	0	9.7	63.6637	47.7	26.31	235.137	218.4	1.39	23.2549	3
1165	1.6	20.8765	1	1.36	17.8863	0.1	6.54	62.4266	45.8	3.82	223.814	205.4	1.4	23.7083	3.1
1166	1.6	20.8582	1	1.36	18.079	0	3.75	61.9618	44.7	3.8	222.441	203.8	1.4	26.1354	3.1
1167	1.63	21.2532	1.7	1.37	17.2252	0.1	3.8	63.7751	46.9	3.78	224.512	206.5	1.42	24.679	3.6
1168	1.74	22.7351	2.2	1.59	18.3945	0.1	3.85	67.691	51.5	3.82	226.29	208.5	1.71	24.9182	4.1
1169	2.02	21.2802	2.6	1.85	17.0532	0.2	4.08	73.115	56.2	4.02	232.939	215.7	1.96	27.8205	6.3
1170	3.6	21.5125	5.8	2.02	14.5331	0.2	28.46	114.897	102.8	29.91	339.195	329.1	3.33	22.8429	6.5
1171	27.13	16.7666	3.9	3.74	11.4221	0.3	32.34	123.716	115	37.64	452.38	448.7	3.75	18.0802	6.5
1172	27.14	13.9022	2.6	3.78	11.3886	0.3	31.12	121.837	113.4	36.68	440.939	437.3	3.78	18.1461	6.6
1173	27.1	12.13	2	3.74	11.1481	0.2	28.49	104.431	96.1	33.46	420.044	416.4	3.79	17.8402	6.4
1174	27.02	12.347	2	3.76	11.0242	0.1	28.33	104.501	96	32.97	416.428	412.8	3.81	17.9296	6.6
1175	26.92	13.0048	2.2	3.76	11.2779	0.3	27.84	99.1879	90.9	31.59	417.046	413.5	3.84	16.8032	6.2
1176	26.17	11.6681	2.2	3.57	10.626	0.3	27.43	95.3464	87.1	30.73	410.882	407.4	4.11	16.6697	5.9
1177	25.71	11.2328	2.1	3.59	10.6508	0.1	27.43	110.92	102.9	30.53	415.397	412	4.03	16.4658	5.9
1178	27.47	14.8775	5.7	3.75	12.0179	0.8	27.78	134.835	127.1	30.45	437.584	434.3	15.07	18.977	8.6
1179	27.75	19.5969	8.6	3.74	17.2856	2.6	28.65	186.807	179.5	30.92	464.293	461.2	15.12	22.584	9.6
1180	27.61	31.4358	18.4	13.48	21.401	4.2	29.96	204.509	196.6	31.84	483.338	480.4	15.12	25.5914	11
1181	27.64	37.505	20.8	24.82	23.871	5.1	30.67	229.336	220	33.11	522.032	519.4	21.53	30.7109	13.4
1182	30.67	53.306	35.2	26.04	26.5981	6.2	32.73	247.014	236.4	34.35	534.861	532	26.82	37.7712	19
1183	33.15	83.8464	64.8	28.26	40.7551	18.9	41.57	291.175	281.5	34.5	549.899	546.4	29.42	46.8723	27.1
1184	27.76	51.3267	25.9	23.01	34.8537	5.7	35	259.361	244.2	34.56	471.531	462.6	25.03	39.8725	13.5
1185	19.9	40.113	8.6	1.35	35.279	1.5	30.71	200.838	178.7	29.17	314.188	295.7	0.9	34.1943	0.9
1186	8.42	35.2456	1.2	1.21	36.2597	0.1	30.56	193.347	169.6	27	255.084	232.9	0.9	35.7817	0.8
1187	1.13	35.8086	0.6	0	36.9695	0.2	29.24	162.715	136.3	26.37	242.928	219.2	0	36.5121	0.1
1188	1.04	36.3809	0.6	0	36.7334	0	26.65	126.011	98.3	23.73	221.756	196.9	0	36.8515	0
1189	0.44	35.3397	0.6	0	35.2377	0.1	25.31	115.531	86.9	9.39	203.331	177.6	0	37.2375	0
1190	0	34.3967	0.6	0	36.3557	0	23.78	76.5405	48	2.37	203.568	177.9	0	36.9496	0
1191	0	33.3766	0.6	0	35.611	0	12.12	72.9914	45.3	2.37	205.539	181.2	0	35.8536	0
1192	0	31.6649	0.6	0	33.1409	0	11.44	69.1054	42.8	2.38	205.62	182.6	0	33.1722	0
1193	1.33	26.1463	0.7	1.25	29.0847	0.1	13.81	68.5413	45.8	9.25	211.732	190.7	0.13	32.1534	2.1
1194	2.18	23.7958	3.3	1.9	24.4029	3.6	24.16	65.6708	50.3	27.41	270.659	259.2	2.21	26.8567	5.2
1195	2.32	17.8529	4	1.9	13.7856	1.4	10.59	32.1261	21.9	30.78	312.356	305.9	2.22	15.7059	2.5
1196	2.14	11.2634	1	1.86	11.964	0.6	1.83	26.0897	16.9	28.68	260.061	253.1	2.17	11.7883	0.7
1197	2.14	11.3301	0.9	1.87	10.8044	0.1	1.79	25.0899	15.7	27.85	241.99	235.9	2.16	11.3084	0.4
1198	2.13	11.0458	0.8	1.86	10.744	0.1	1.69	25.1361	15.8	27.28	218.997	212.6	2.16	11.3682	0.3
1199	1.85	10.8969	0.7	1.87	10.7289	0.1	1.69	25.7733	16.5	25.23	194.773	188	1.7	11.193	0.3
1200	1.66	10.3735	0.6	1.61	13.4619	1.3	1.63	25.7274	16.3	9.56	170.128	162.9	1.38	12.0139	0.5
1201	1.58	10.7425	0.6	1.63	13.924	1.5	1.58	25.4288	16	2.25	172.286	165	1.36	11.2715	0.2
1202	1.59	10.7206	0.6	1.64	12.0305	0.6	1.59	25.6115	16.4	2.24	174.782	167.5	1.37	12.7016	0.6
1203	1.61	10.7859	0.8	1.66	11.7499	0.6	1.62	25.6208	16.5	2.25	175.19	167.9	1.39	12.7354	0.5
1204	1.62	11.5968	1	1.67	14.6797	1.5	1.68	26.3768	17	2.29	175.883	168.6	1.41	12.9884	0.7
1205	1.64	11.8205	1.2	1.68	13.1278	1.1	1.81	26.1218	16.8	2.37	175.191	168	1.62	11.7238	0.4
1206	1.63	12.2088	1.4	1.68	12.5816	0.6	1.92	26.2965	17.2	26.39	204.422	197.5	1.64	15.9971	2.1
1207	1.48	14.14	2.4	1.5	12.2203	0.7	1.76	25.6171	16.1	30.22	228.597	221.2	1.16	13.0228	1
1208	0	17.0474	1.4	0	16.7527	0.1	1.48	27.4425	15.5	26.04	212.86	201.1	0	19.0258	1
1209	0	23.9563	1.7	0	25.9459	0.2	1.36	32.7891	15.6	25.49	200.384	183.4	0	27.6012	1.1
1210	0	24.5511	1.2	0	29.5029	0	1.32	34.0473	15.2	23.77	170.829	151.9	0	28.3882	0.9
1211	0	24.4044	1	0	29.5829	0.4	1.29	33.849	15.2	23.6	161.744	142.4	0	28.7237	1.3
1212	0	24.9223	1	0	29.0959	0	1.25	35.2272	15.3	9.39	157.494	137.9	0	29.4383	0.9
1213	0	25.6241	1	0	29.3907	0.2	1.21	36.3857	15.4	9.34	156.278	138	0	29.4992	1.1
1214	0	27.2183	1.1	0	30.2836	0.1	1.15	36.2381	15.4	9.3	156.423	137.3	0	29.9473	0.4
1215	0	26.0848	0.5	0	26.5974	0	1.2	36.9359	15.7	9.28	157.601	138.9	0	29.2021	0.6
1216	0.38	25.6687	0.6	0	24.7049	0	1.38	36.2546	15.6	9.35	160.273	142	0	26.2264	0
1217	1.47	22.7124	0.6	1.45	22.6046	0	1.64	34.7954	15.3	24.13	196.145	179.9	1.39	27.0916	2.6
1218	26.92	63.2812	47.4	16.4	19.1866	3.1	29.97	70.5106	56.4	26.49	248.902	237.1	24.05	38.6028	19.8
1219	27.93	60.2383	51.5	16.45	14.909	3.2	30.07	70.0028	61.2	33.19	360.311	355.8	24.35	33.1709	20.5
1220	27.18	46.0116	37.2	15.87	12.2149	1.9	27.9	55.4406	46.8	31.55	341.162	336.3	22.58	25.7025	14.7
1221	26.74	41.5022	32.6	14.41	11.9846	1.4	26.97	55.2116	46.6	29.6	324.038	319.1	21.38	20.3669	10.3
1222	26.64	45.4016	36.6	15.96	14.6667	4.4	25.68	57.4087	48.8	28.02	308.659	303.6	21.28	22.3524	12
1223	26.56	54.4472	45.8	14.21	35.8641	26.2	26.27	85.2881	77.4	27.31	285.392	280.3	20.78	43.4468	34
1224	26.56	64.3545	55.9	23.8	39.6509	30	25.7	98.2539	90.7	26.84	301.816	297.1	21.05	54.35	45.3
1225	27.31	91.2116	83.2	26.1	47.4474	37.6	28.28	109.546	102.5	26.91	327.383	323.1	22.38	60.1338	51.3
1226	27.6	103.828	93.8	27.54	80.9545	67.2	30.36	150.475	144.5	27.17	366.804	363.1	26.12	102.017	93.8
1227	27.77	117.811	104.6	27.53	97.7896	80.3	31.37	203.183	198.6	28.03	419.087	416.1	27.31	116.662	103.7
1228	27.86	122.294	105.9	27.56	102.572	81.7	31.77	223.538	216.9	31.29	469.093	466.6	27.34	122.985	105.7
1229	29.21	125.834	107.8	27.8	108.005	85.3	34.43	224.702	214.9	33.97	499.718	497.6	27.64	123.462	103.2
1230	36.26	126.333	108.8	29.8	101.19	79	40.47	237.188	227.3	37.37	514.504	511.8	29.65	116.69	95.9
1231	33.35	157.83	141.5	29.98	127.47	107.5	44.7	258.81	249.3	36.95	514.19	510.7	33.38	142.555	123.1
1232	27.93	64.9016	43.2	24.61	58.2239	34.2	33.54	168.089	153.1	35.7	406.816	397	26.92	65.488	40.5
1233	0	32.2385	0.6	0	31.5318	0	26.63	61.0901	34.4	25.88	240.618	219.8	0	32.8791	0
1234	0	34.1259	1	0	36.2128	0.4	24.45	53.7659	24	25.1	231.013	207.7	0	35.0553	0.2
1235	0	33.6963	0.6	0	36.6089	0	23.7	54.0754	24.3	24.06	221.117	197.1	0	35.2906	0
1236	0	32.3599	0.6	0	33.9562	0	14.01	53.075	25.1	23.46	201.527	178.2	0	34.0981	0
1237	0	30.8912	0.5	0	31.8983	0	5.43	43.8434	17.1	9.09	188.806	165.8	0	33.5122	0
1238	0	30.3555	0.5	0	31.5158	0	1.22	39.6792	14.2	2.21	184.744	161.9	0	32.1059	0
1239	0	29.9299	0.5	0	30.9137	0	1.24	38.2575	14	2.2	183.356	162.1	0	31.5216	0
1240	0	28.8004	0.5	0	28.6696	0	1.34	37.178	13.8	2.16	184.829	163.9	0	29.3614	0
1241	0	25.2449	1	0	27.2124	1.1	1.91	37.0613	14.9	9.32	191.1	171	0	28.1728	1.6
1242	2.61	22.9093	3.9	0.64	21.7073	2.7	48.77	39.4226	22.8	28.08	263.979	252.2	2.64	23.8278	4.2
1243	2.07	18.3155	4.5	0.66	15.3177	1.8	31.63	33.9394	21.9	63.65	325.05	319.3	1.8	17.7446	3.1
1244	1.86	13.9832	2.3	0.64	14.2893	1.4	4.15	19.6665	7.8	34.86	307.822	301.9	1.76	14.4125	1.7
1245	1.84	12.1187	1.3	0.64	13.4387	1.1	2.15	14.0499	3.8	31.41	294.505	288.7	1.76	12.869	1
1246	1.85	12.3081	1.5	0.64	12.7577	0.8	1.97	12.5867	3.1	28.53	248.383	242.2	1.76	12.5977	0.7
1247	1.8	11.1966	1	0.65	14.8155	1.6	1.86	10.191	0.7	27.08	208.493	202	1.72	11.7086	0.5
1248	1.81	10.5912	0.7	0.56	12.0383	0.5	1.83	10.2265	0.7	25.66	195.697	188.9	0.11	10.9278	0.2
1249	1.76	10.6899	0.6	0.58	11.7032	0.5	1.81	10.1017	0.7	24.46	162.052	155	0	11.4564	0.1
1250	1.74	10.5413	0.7	0.58	10.9122	0.3	1.81	10.3728	0.7	24.05	156.742	149.7	0	11.4417	0.4
1251	1.39	10.7417	0.7	0.56	11.1435	0.3	1.83	10.2585	0.8	24.08	159.486	152.5	0	11.1143	0.1
1252	1.42	10.4995	0.7	0.57	10.8777	0.2	1.86	10.4103	0.8	24.6	193.258	186.6	0	13.009	1
1253	1.46	10.3621	0.7	0.59	11.1854	0.2	1.93	10.2868	0.7	25.16	204.828	198.2	0	12.063	0.5
1254	1.45	13.4102	2.2	0.59	14.3323	1.6	1.64	13.1294	2.8	26.63	212.171	205.8	0	14.2212	1.4
1255	1.33	18.4303	4.9	0.57	18.2007	3.3	1.54	14.2595	3.6	29.4	223.068	216.7	0	17.5629	3.3
1256	1.01	22.9571	4	0.09	21.5438	2.8	1.42	19.5197	4	25.74	192.331	180.7	0	23.0236	3.2
1257	0.95	26.719	2.2	0.08	26.6261	2.1	1.77	24.2388	3	23.74	160.522	142	0	27.8173	2.2
1258	0.94	29.5415	2.5	0.08	31.6625	2.7	1.91	26.5782	3.2	23.77	163.501	142.3	0	29.7865	1.8
1259	0.9	28.4871	0.6	0	29.2341	0.4	1.9	28.2592	3.7	23.67	161.578	139.3	0	30.1428	0.2
1260	0.47	28.825	0.5	0	28.7815	0.1	1.85	23.962	0.6	24.55	155.236	132.6	0	30.5734	0.4
1261	0.09	28.2957	0.5	0	29.1738	0.1	1.81	23.6547	0.6	24.76	164.397	141.7	0	31.6136	0.9
1262	0.08	29.0314	0.6	0	30.6559	0.1	1.73	24.1959	0.7	24.95	164.137	141.4	0	30.8412	0.2
1263	0	28.5843	0.5	0	29.3929	0	1.74	23.6045	0.6	24.57	171.278	148.9	0	30.4195	0.3
1264	0.08	27.6689	0.5	0	28.4491	0	1.84	23.4048	0.7	25	176.31	154.6	0	29.4065	0
1265	1.29	29.5997	3.2	0.35	29.8838	1.7	2.05	28.3653	4.9	26.48	214.253	195.4	0	30.3012	2.5
1266	2.8	28.1909	7	1.68	25.556	3.7	49.29	27.7403	11	27.45	265.169	253	0.96	26.8056	5.2
1267	2.25	23.2134	7.3	1.69	21.9722	4.3	30.9	19.6213	7.3	64.17	262.221	256.2	1.64	22.3026	5.9
1268	2.19	16.2818	3.5	1.66	17.7919	2.6	1.61	12.0236	1.9	35.92	238.886	232.7	1.59	17.898	3.6
1269	1.76	13.4344	2.2	1.67	14.5081	1.5	1.58	10.3598	0.8	30.09	229.196	222.6	0.1	12.5343	1.2
1270	1.4	11.2674	0.9	1.67	10.8701	0.1	1.52	10.0732	0.6	27.54	205.658	199	0.1	11.0183	0.2
1271	1.37	10.7829	0.8	1.67	12.7962	1	1.47	10.1529	0.7	26.45	175.512	168.6	0.02	11.6895	0.6
1272	1.38	10.3342	0.6	1.71	11.6941	0.6	1.43	12.415	3.1	2.63	140.416	132.9	0	12.0969	0.6
1273	1.4	10.3239	0.6	1.74	13.0462	0.9	1.42	10.1092	0.7	2.57	146.248	138.8	0	12.609	0.5
1274	1.39	10.9852	0.8	1.76	11.5674	0.6	1.4	10.4705	0.7	2.53	147.111	139.7	0	13.2596	1
1275	1.39	11.2593	0.9	1.73	11.8522	0.5	1.4	10.6927	1.1	2.43	147.944	140.5	0	12.9959	0.8
1276	1.39	11.2372	0.8	1.73	11.4161	0.4	1.41	11.0978	1.3	2.45	150.054	142.6	0	11.8973	0.3
1277	1.41	11.5409	1.1	1.78	12.8654	0.9	1.51	10.8803	1.3	2.53	153.058	145.7	0	13.043	0.8
1278	1.43	10.9782	0.9	1.78	11.9695	0.7	1.57	10.282	0.7	2.61	144.25	136.8	0	12.8613	0.7
1279	1.28	13.2097	1.8	1.39	11.2389	0.3	1.51	10.5704	0.7	25.46	181.615	174.6	0	12.7322	0.6
1280	0.43	17.1422	1.3	0	18.6808	0.9	1.34	14.565	0.6	25.24	176.508	165.6	0	20.3161	1.7
1281	0	22.5904	1.8	0	23.5821	0.4	1.29	19.8175	0.6	23.77	154.332	140.1	0	26.5373	1.3
1282	0	25.1971	1.9	0	28.6311	0.9	1.3	21.5778	0.9	23.52	146.167	128.9	0	28.4699	0.9
1283	0	25.1079	1.1	0	29.1443	0.8	1.29	21.8654	0.6	23.52	155.189	138.2	0	28.7271	0.8
1284	0	25.4409	1	0	27.9159	0.3	1.28	21.9321	0.6	23.89	162.231	145.1	0	28.7164	0.7
1285	0	25.6706	1.1	0	28.1402	0.4	1.26	21.9841	0.6	24.3	166.907	149.4	0	26.7236	0.5
1286	0	25.1665	0.6	0	28.6416	0.4	1.25	22.6617	0.6	24.9	170.865	154.9	0	28.2743	0.8
1287	0	25.7098	0.8	0	29.1525	0.9	1.29	22.3021	0.6	25.49	180.209	164.8	0	26.0426	0.4
1288	0	25.002	1.2	0	27.3607	1.2	1.44	22.3031	0.6	25.74	201.974	187.6	0	27.0065	1
1289	1.28	26.913	4.4	0.89	26.9195	2.8	1.64	23.8143	3.7	26.16	232.099	219	0	27.7836	3.4
1290	2.16	26.5304	6.8	1.54	25.2596	4.6	1.89	27.5054	11	27.04	252.333	241.9	0.06	25.6784	5
1291	1.83	21.6372	6.4	1.42	19.8807	4	1.77	22.646	10.4	66.39	287.733	281.8	0.1	21.7815	5.4
1292	1.74	19.553	5.4	1.23	18.5702	3.4	1.65	20.1665	8.3	37.19	255.834	249.8	0	19.9781	4.4
1293	1.71	19.2626	5.2	1.23	18.1048	3.1	1.6	16.1206	5.5	30.95	215.072	208.4	0	16.9675	3.3
1294	1.85	16.9382	4	1.23	15.1197	2.1	1.54	13.3085	3.8	27.47	203.708	197	0	13.5416	1.3
1295	1.85	10.4332	0.8	1.22	10.2146	0.1	1.45	12.9039	3.6	26.24	169.511	162.5	0	10.6598	0.1
1296	1.83	10.3494	0.6	1.14	11.4448	0.3	1.38	13.0461	3.7	23.76	125.658	118	0	10.905	0.1
1297	1.79	10.4721	0.6	1.16	10.907	0.2	1.38	13.1764	3.7	9.52	116.999	109.1	0	11.1895	0.2
1298	1.73	10.8668	0.7	1.13	11.4317	0.4	1.86	13.5439	4	9.24	120.875	113	0	11.6618	0.4
1299	1.73	10.8062	0.7	1.16	12.0942	0.5	1.86	13.937	4.2	9.21	122.848	115	0.02	12.5895	0.5
1300	1.78	11.6035	1	1.15	12.5934	0.8	1.86	14.0991	4.3	9.2	119.444	111.5	0.02	12.2692	0.5
1301	1.86	13.7834	2.1	1.18	12.7764	0.9	1.89	14.318	4.3	3.43	118.129	110.1	0.02	12.5087	0.7
1302	1.9	12.5664	1.6	1.2	13.2361	0.8	1.96	14.2933	4.4	9.49	116.059	108	0.02	11.8508	0.4
1303	1.71	13.1242	1.4	1.14	13.2545	0.9	1.88	13.4289	3.5	31.06	125.432	116.5	0.02	11.739	0.4
1304	1.63	15.7608	1.4	0.93	17.433	0.5	3.44	17.2794	3.8	28.17	114.577	100.9	0.02	15.5632	0.3
1305	1.08	20.3681	0.6	0.83	27.5362	1.4	3.25	22.8366	4.5	10.78	116.228	93	0	24.5994	1.5
1306	1.08	23.9279	1.4	0	26.1072	0.4	2.74	23.5468	3.7	2.37	114.106	89	0	24.63	1
1307	0	24.8772	1.7	0	28.4478	0.6	2.7	25.0735	4.2	2.3	114.925	89.1	0	24.6965	0.7
1308	0	26.1139	2	0	28.7171	0.5	2.71	23.9761	3.5	1.9	117.589	91.4	0	25.6875	0.8
1309	0	26.6847	2	0	30.7308	0.9	2.72	25.6941	4	1.89	119.641	93.3	0	27.156	0.7
1310	0	27.4573	1.6	0	31.6267	0.7	2.75	26.3254	3.4	1.91	119.807	93.1	0	27.2332	0.7
1311	0	25.9006	0.9	0	30.8743	0.3	2.8	26.9159	3.4	1.93	119.95	93	0	28.1053	0.6
1312	0	26.8145	0.6	0	31.3103	0.1	2.91	27.8082	3.4	1.73	123.279	96.2	0	26.0853	0
1313	1.52	25.286	0.6	0.87	24.4753	0	3.48	27.4001	3.6	10.58	126.567	100	0	25.9356	0
1314	27.97	50.133	30.1	24.87	22.1494	0.1	62.11	101.074	85.1	32.08	346.373	334.1	20.8	22.3006	0.6
1315	33.45	51.9449	36.4	26.67	20.6628	3.1	44.1	118.008	108	44.96	461.26	458.5	22.89	20.5219	3.5
1316	33.41	51.5787	37.3	26.6	20.1221	2.9	41.94	125.354	115.4	39.91	445.034	442.6	22.6	18.2031	2.5
1317	33.37	52.545	38.8	26.54	19.637	2.8	37.65	112.386	102.3	40.23	440.014	437.6	22.53	17.306	2
1318	33.3	55.1678	40.7	26.34	21.5341	3.5	35.93	118.763	108.6	36.03	433.596	431.2	22.39	18.3481	2.7
1319	33.23	59.068	43.6	26.25	22.9467	4.4	34.61	119.254	109.4	35.36	428.127	425.8	22.32	19.9322	4
1320	33.31	62.4618	47.1	25.6	23.0019	4.5	35.6	140.572	133.9	34.77	412.215	409	28.25	19.0401	4
1321	32.48	58.577	45.3	25.37	20.5969	4.1	33.71	110.113	102.8	33.78	378.125	374.3	26.97	18.302	3.8
1322	30.8	52.2757	41	25.16	16.3627	2.6	32.55	71.5152	63.6	30.21	355.93	351.6	25.83	17.4807	3.6
1323	30.4	50.5846	40.4	24.78	12.8737	1.3	30.05	49.5971	41.3	29.84	344.186	339.6	25.5	16.2997	3
1324	29.81	49.1968	39.9	24.69	12.3226	1.1	29.47	42.4979	34.1	28.36	330.601	325.8	23.68	17.0734	3.6
1325	28.73	43.7579	35.1	23.86	11.7963	0.9	28.3	31.1581	22.6	28.55	314.889	309.9	23.7	14.5505	2.3
1326	27.92	31.0395	22	14.35	11.8694	0.9	28.19	29.6358	20.9	29.06	300.998	295.8	23.79	12.4042	1.1
1327	24.12	27.3279	17.3	1.07	11.099	0.4	27.07	32.0121	22.1	30.57	280.835	275.1	9.59	10.4835	0.1
1328	0	19.0351	0.6	0	18.9206	0	13.29	16.8578	2	26.68	194.438	182.3	0	17.6808	0
1329	0	26.2974	0.6	0	27.5627	0.1	1.73	22.2613	0.6	25.42	177.882	160.2	0	26.3147	0
1330	0	29.0358	1.1	0	29.6175	0.2	1.74	25.1938	0.9	25.03	179.111	160.4	0	27.3533	0
1331	0	27.7869	0.6	0	28.9845	0	1.3	22.3485	0.7	24.51	174.367	156.6	0	27.9133	0
1332	0	27.6099	0.6	0	29.6214	0	1.3	22.0333	0.7	23.56	168.886	150.4	0	27.832	0
1333	0	28.235	0.6	0	29.6566	0	1.3	22.063	0.6	8.68	140.574	121.4	0	28.9094	0.1
1334	0	29.1333	0.6	0	32.9476	0.2	1.29	24.534	0.6	1.51	140.892	121	0	28.7444	0
1335	0	29.2286	0.5	0	31.3595	0	1.3	25.3773	0.7	1.53	142.774	123.5	0	29.4396	0
1336	0	27.7379	0.5	0	29.3444	0.1	1.44	25.2539	0.7	1.56	147.952	129.5	0	27.9656	0
1337	1.54	25.1024	0.6	1.42	25.2936	0.1	1.69	21.2047	0.7	1.72	147.354	129.4	1.52	24.4481	0.1
1338	1.68	19.6673	1.3	1.93	21.3234	0.6	1.79	16.4999	0.7	23.74	177.912	165.3	1.63	20.5387	1
1339	2.28	13.7152	2.4	1.99	14.2097	1.3	3.01	10.2434	0.7	38.79	227.357	221	2.32	14.61	2.1
1340	2.12	13.1226	2	1.94	13.6802	1.1	1.75	10.7731	1.1	34.82	222.703	216.4	2.04	15.0569	2.1
1341	2.08	13.1791	1.8	1.92	13.1971	0.9	1.71	11.4375	1.6	32.74	222.526	216.4	2.01	14.5221	2
1342	2.07	14.505	2.7	1.84	11.4525	0.3	1.69	11.3797	1.6	30.18	214.372	208	1.59	12.6478	1
1343	1.57	13.7476	2.5	1.8	10.8167	0.2	1.61	9.98544	0.6	27.44	207.228	200.9	1.55	11.4666	0.7
1344	1.55	11.7657	1.3	2.45	11.4113	0.3	1.52	10.4745	0.7	27.07	193.683	187.2	1.66	12.6081	0.9
1345	1.53	10.6344	0.7	2.46	11.8681	0.4	1.48	10.3048	0.7	26.27	187.582	181	1.62	12.3144	0.4
1346	1.49	10.6239	0.7	2.47	11.7565	0.5	1.45	10.4663	0.7	26.1	186.998	180.4	1.05	13.6195	0.8
1347	1.49	10.9234	0.7	2.48	12.216	0.7	1.46	10.3981	0.7	26.17	188.667	182.1	0	13.1496	0.8
1348	1.5	11.1368	0.7	2.49	11.7199	0.4	1.49	10.4217	0.7	26.37	191.308	184.8	0	12.7109	0.8
1349	1.52	11.1365	0.8	2.49	12.6537	0.7	1.53	10.5127	0.7	26.96	195.325	188.9	0	12.1248	0.4
1350	1.57	12.9515	1.7	2.49	12.7911	0.9	1.56	10.7043	0.9	27.22	201.775	195	0	13.8203	1.2
1351	1.34	14.415	2.5	0.64	13.0125	0.8	1.52	11.7399	1.7	29.12	195.258	187.8	0	15.3068	1.9
1352	0	18.9781	0.6	0	21.4648	0.6	1.39	15.2742	0.7	25.19	175.093	162.7	0	21.3388	0.8
1353	0	25.9793	0.6	0	26.6165	0.3	1.37	20.1347	0.6	9.13	135.197	114.7	0	27.7898	0.6
1354	0	27.1441	0.7	0	27.186	0.2	1.37	22.1228	0.6	2.83	136.437	113.3	0	27.8243	0.3
1355	0	26.5793	1	0	28.7726	0.6	1.36	22.3619	0.7	1.63	140.991	116.5	0	27.3081	0.2
1356	0	26.8129	0.9	0	27.5299	0.6	1.31	22.4387	0.7	1.61	144.819	120.5	0	26.2241	0.4
1357	0	26.5114	1	0	26.9009	0.5	1.36	23.8173	1.2	1.73	147.64	123.2	0	25.8543	0
1358	0	27.8291	1.3	0	27.6324	0.8	1.32	23.6839	0.7	1.71	148.174	123.8	0	25.9106	0.2
1359	0	27.2375	1.3	0	25.1203	0.6	1.32	23.4981	0.7	1.72	147.692	123.8	0	25.3575	0
1360	0	25.1183	0.6	0	23.6214	0.6	1.41	22.376	0.7	1.95	151.561	128.9	0	23.881	0.1
1361	1.48	21.5342	0.5	0	21.7319	0.6	1.58	19.9778	0.7	2.12	150.66	129	0	20.2953	0.1
1362	1.57	17.8466	0.8	1.55	17.6309	0.7	3.73	16.3774	1.3	26.89	190.341	175.5	1.71	16.6315	0.4
1363	2.5	13.1787	1.7	2	13.655	1	5.8	12.3085	1.7	38.03	214.325	207.4	2.21	12.0925	0.8
1364	2.53	12.5923	1.5	2.02	13.3603	1.1	2.48	12.0955	1.7	33.62	202.117	195.1	2.19	11.8669	0.6
1365	2.49	11.8983	1.1	2	13.7913	1.1	2.35	11.5968	1.3	30.01	197.538	190.5	2.17	11.287	0.5
1366	2.2	11.3384	0.9	2.01	12.2798	0.7	2.2	10.7531	0.8	27.33	195.247	187.8	1.7	11.7234	0.6
1367	2.21	11.0795	1	2.02	11.4078	0.3	2.13	10.0801	0.6	25.99	184.979	178.2	1.68	10.7349	0.3
1368	1.49	10.9498	0.8	1.3	10.4127	0.1	1.92	10.2086	0.7	9.72	144.386	137.3	1.5	11.1254	0.3
1369	1.46	10.4807	0.7	1.3	10.8288	0.1	1.9	10.2896	0.7	9.57	147.052	140	1.32	11.4745	0.2
1370	1.46	10.5091	0.8	1.31	10.3226	0.1	1.9	10.2109	0.7	9.54	150.263	143.3	1.34	10.9255	0.1
1371	1.47	10.0811	0.8	1.32	10.1673	0.1	1.9	10.1231	0.8	9.57	155.878	149.1	1.55	11.2572	0.1
1372	1.51	10.1233	0.8	1.34	10.0879	0.1	1.92	10.0504	0.8	25.47	214.784	208.7	1.57	10.4307	0.1
1373	1.55	11.2817	0.8	1.35	11.1774	0.3	2.03	10.0084	0.8	26.9	263.852	258.7	1.59	13.5881	1.4
1374	2.92	19.7552	4.8	1.36	18.6948	3.4	29.49	14.7752	5.9	28.93	332.919	328.5	1.58	16.081	2.9
1375	25.51	23.3803	7.3	18.83	25.8881	6	32.58	65.3964	54.5	31.36	359.63	354.4	1.52	25.9447	7.4
1376	21.17	23.9256	4.7	15.88	27.775	5.5	33.01	67.154	54.2	29.14	329.702	321	1.1	26.5138	5.6
1377	3.62	29.3904	5.7	0.08	29.5019	4.7	34.57	86.528	72.3	29.4	320.78	309.6	0	27.5179	4.2
1378	3.63	32.2044	4.9	0	30.7962	2.9	34.51	93.832	76.7	29.11	310.575	297.1	0	29.3169	3.2
1379	2.4	30.9977	2.5	0	30.1432	1.4	32.48	78.9109	59.5	28.96	281.433	265.7	0	27.8806	1.1
1380	1.43	30.548	2	0	29.7172	1	32.48	69.4985	49.8	28.74	261.822	245.2	0	26.802	0.6
1381	2.38	29.0717	0.9	0	26.7484	0	30.69	51.0149	31.3	27.38	238.61	220	0	25.8374	0
1382	2.2	28.5039	0.6	0	26.3631	0	28.1	48.7498	28.3	25.08	212.809	192.6	0	25.5832	0
1383	2.22	27.5222	0.6	0	24.6814	0	28.3	47.1068	27.2	25.07	216.693	196.9	0	24.5053	0
1384	2.79	26.6087	0.6	0.43	25.3567	0.4	30.17	45.834	26.8	25.13	225.005	206.3	0	23.4922	0
1385	4.63	26.9147	1.8	1.44	24.2662	1.2	32.54	53.1092	35.3	25.59	244.113	226.2	1.68	25.4773	1.7
1386	7.39	23.3189	1.8	3.33	18.8848	0.3	61.74	51.0521	35.4	29.72	310.549	298.7	3.06	21.2442	0.9
1387	6.03	20.4944	5.6	3.38	17.6883	2.5	36.99	56.8463	46.7	39.06	370.658	365.9	2.36	17.6951	2.3
1388	5.29	18.2789	4.2	3.28	12.1939	0.4	30.85	27.5846	18.3	34.8	337.451	332.8	2.25	12.5673	0.8
1389	3.99	14.299	1.9	3.25	11.5868	0.2	17.71	25.7441	15.5	34.4	320.36	315.9	1.33	11.2559	0.2
1390	1.99	11.677	1.2	1.45	10.7961	0.1	10.63	14.9867	4.7	31.71	278.112	272.6	1.32	10.9556	0.3
1391	1.36	10.9978	1.1	1.45	10.5721	0.1	1.41	12.4575	3.1	29.76	228.283	222.3	1.33	10.173	0.1
1392	1.33	10.1557	0.6	1.32	10.5861	0.1	1.38	13.3708	3.8	26.44	167.984	161.3	1.45	10.8856	0.1
1393	1.3	10.0122	0.6	1.05	10.6757	0.2	1.36	12.3052	3.1	24.29	103.431	96	1.33	10.3698	0
1394	1.3	10.5978	0.7	0.47	10.8614	0.3	1.37	12.5466	3.1	8.16	98.9136	91.1	1.34	12.6757	0.7
1395	1.32	10.6125	0.8	0.93	11.4989	0.6	1.38	12.489	3.2	2.09	98.3117	90.5	1.35	13.2593	0.9
1396	1.36	10.8584	1	0.93	11.1675	0.5	1.44	13.5794	3.8	2.11	98.4229	90.6	1.51	12.2656	0.7
1397	1.41	11.046	1.1	1.09	11.5251	0.6	1.51	13.3385	3.7	2.21	99.8605	92.1	1.53	12.6627	0.7
1398	1.54	12.1698	1.5	1.09	11.7083	0.7	1.61	12.7488	3.4	9.59	99.1729	91.4	1.52	15.3624	1.9
1399	1.17	13.335	2	0.91	13.9249	1.3	1.46	12.762	3.2	27.94	115.132	107.4	1.06	15.2524	1.8
1400	0.45	15.5257	1.6	0.08	15.7464	0.7	1.35	14.6242	3.3	24.4	125.826	114.1	0	18.4711	1.7
1401	0.45	16.8326	1.7	0.08	16.8663	1	1.34	15.7735	3.6	23.97	125.506	111.3	0	16.8462	0.2
1402	0.43	17.4531	1.9	0.07	15.492	0.3	1.32	16.5827	3.8	23.91	124.029	108	0	19.5802	1.4
1403	0.43	19.8146	2.1	0.07	19.4809	1.3	1.3	18.9818	4.8	23.92	112.306	96.1	0	22.111	1.5
1404	0.42	22.294	2.6	0.07	18.7594	0.7	1.27	17.4173	2.8	9.02	83.6644	66.8	0	21.6622	0.9
1405	0.41	19.9647	1.4	0	19.1295	0.6	1.27	19.5671	3.6	1.86	82.9808	65.3	0	22.4136	1.2
1406	0.41	23.2706	2	0.06	20.8075	0.7	1.26	18.9368	2.9	1.84	80.9971	62.7	0	22.1096	1
1407	0.42	23.479	1.7	0.07	24.1483	1.7	1.29	19.6343	3	1.86	80.9844	62.6	0	24.0694	1.6
1408	1.04	21.189	1	0.79	21.618	1.1	1.42	19.8711	3.3	1.9	83.0181	64.4	0	21.0039	0.8
1409	1.24	18.8773	1	1.03	20.3694	1	1.61	18.6465	3.6	9.25	86.2436	68.9	0	21.0139	1
1410	2.64	21.4205	6.6	1.36	14.7863	0.7	1.8	18.7408	6.3	25.84	137.673	125.4	0	16.8216	1
1411	1.7	16.1171	4.6	1.39	13.6024	1.2	1.67	15.1061	5.2	32.55	207.516	201	0	13.6589	1.3
1412	1.65	15.0415	4.1	1.18	12.9842	0.8	1.59	14.1063	4.6	34.51	210.254	203.8	0	12.6236	0.7
1413	1.6	14.3756	3.8	1.17	13.0403	1	1.52	14.2761	4.5	30.8	209.739	203.2	0	13.0807	1.1
1414	1.24	14.3608	3.9	1.17	12.3281	0.7	1.44	15.3671	5.4	28.71	209.77	203.7	0	12.3261	0.7
1415	1.25	14.3644	4.1	1.18	11.6881	0.4	1.39	14.1345	4.8	26.51	193.515	187.3	0	12.6908	0.9
1416	1.24	13.9582	3.9	1.09	12.6019	0.1	1.32	14.3663	4.8	9.45	125.605	117.6	0	11.9674	0
1417	1.23	15.052	4	0.99	12.2009	0.1	1.31	14.6324	4.9	2	124.987	117.8	0	12.9187	0
1418	1.23	16.6151	4.3	0.99	13.1557	0.1	1.32	14.7564	5	2	126.295	119.2	0	13.7408	0
1419	1.24	14.3625	4.1	0.87	13.5543	0.2	1.32	14.2899	5	1.99	126.495	119.4	0	15.052	0
1420	1.24	15.2974	4.2	0.87	13.2206	0.2	1.35	14.8015	5.1	1.99	128.457	121.4	0	14.2634	0
1421	1.26	14.9327	4.1	1.01	11.8614	0.1	1.4	14.1884	4.9	2.02	128.323	121.3	0	13.2816	0
1422	1.29	15.0061	4.1	1.01	11.8644	0.1	1.42	14.1844	4.9	9.37	123.836	116.8	0	11.8974	0
1423	1.23	13.8799	3.8	0.96	10.7608	0.1	1.36	13.9361	4.6	24.78	162.358	155.9	0	11.8404	0
1424	1.13	18.4553	3.5	0.79	16.5412	0	1.33	17.582	4.5	23.39	124.196	111.2	0	17.2325	0
1425	1.04	26.9718	3.3	0.78	25.7765	0	1.33	26.4524	4.4	22.11	131.63	110.4	0	26.0563	0
1426	1.03	31.9666	3.3	0.78	30.5276	0.1	8.67	32.4456	4.7	22.57	144.209	120.1	0	30.3163	0
1427	1.02	34.0982	3.2	0.78	32.4669	0	22.53	34.6747	5.6	23.82	148.01	123.3	0	32.3515	0
1428	1.03	35.7265	3.2	0.78	33.8455	0	23.55	36.6818	6.7	23.6	141.258	115.8	0	33.9025	0
1429	1.04	36.7347	3.1	0.79	35.1511	0	23.88	38.9797	8.1	23.62	142.552	116.8	0	35.233	0
1430	1.04	36.9752	3.1	0.43	36.1329	0	23.77	39.5389	8	23.87	146.417	120.8	0	36.2473	0
1431	1.03	37.3849	3.1	0.42	36.1952	0	25.04	43.903	12.7	23.12	147.371	122.2	0	36.3213	0
1432	1.05	36.6053	3.2	0.79	35.5781	0	26.47	54.4558	25.7	23.69	156.164	131.8	0	35.8886	0
1433	21.16	52.0301	21	15.63	35.9009	0.9	27.99	126.538	104	24.32	196.18	174.7	20.69	79.9603	49.2
1434	33.38	128.374	106.4	27.27	68.085	40	45.11	209.472	195.2	33.47	334.636	324.4	28.76	159.531	136.3
1435	35.43	157.264	141.1	26.79	145.857	126.8	40.89	243.253	233.9	57.43	423.9	420.4	28.05	174.142	157.1
1436	30.82	124.682	109	25.83	94.6552	75.1	36.54	205.155	195.3	33.07	408.218	404.6	28.67	128.089	110.6
1437	25.41	109.307	94	23.98	56.3122	37.2	31.55	162.305	152.8	31.79	367.481	363.7	25.19	97.1186	80.8
1438	24.11	92.0972	79.6	19.57	50.0004	34.6	26.97	126.774	119.9	29.52	315.954	311.6	20.91	91.6743	78.9
1439	20.85	54.6761	44.3	15.4	45.6378	33	22.74	64.3921	56.5	26.09	254.819	249.7	20.03	47.056	35
1440	8.47	24.2447	14.3	1.11	11.3829	1.3	9.48	30.0413	21.5	23.87	180.864	174.8	17.83	10.3935	0.1
1441	1.23	11.6508	2.1	1.12	10.4516	0	1.29	16.1499	7.1	9.35	153.551	146.9	1.09	10.4349	0
1442	1.21	11.4632	2.1	1.13	10.4302	0	1.3	16.2232	7.1	1.91	157.142	150.3	1.1	10.2557	0
1443	1.2	11.3913	2.1	1.13	10.4369	0	1.17	16.1464	7.1	1.9	156.344	149.5	1.1	10.6767	0
1444	1.39	11.4711	2.2	1.15	10.4433	0	1.19	16.1558	7.1	1.94	155.986	149.2	1.13	10.9442	0
1445	1.71	11.6656	2.1	1.15	10.648	0.1	1.33	16.2317	7.1	2	158.047	151.3	1.24	11.2158	0
1446	1.77	11.3931	2	1.27	10.412	0.1	1.43	16.1794	7.1	22.58	154.555	147.8	1.6	12.6687	0.1
1447	1.4	14.0244	2	1.14	12.9641	0.1	1.38	16.9065	7	26.48	206.566	200.2	1.43	11.907	0
1448	0.43	18.855	0.6	0.4	18.9487	0.1	1.29	20.3224	6.6	22.77	158.904	146.2	0	19.3965	0
1449	0	25.6797	0.6	0	23.375	0	1.2	25.6769	6.5	22.22	149.355	131.7	0	25.0976	0
1450	0	29.9157	0.6	0	28.8946	0	1.46	32.5654	7.4	22.36	158.252	136.7	0	29.3602	0
1451	0	31.8202	0.6	0	30.1581	0	1.47	33.9794	7.4	22.21	152.374	131.2	0	30.3663	0
1452	0	31.2178	0.6	0	30.2089	0	1.25	33.1731	7.7	22.42	153.145	132.9	0	29.7389	0
1453	0	30.5243	0.6	0	29.3244	0	1.26	31.0644	7.4	22.45	150.187	130.5	0	29.4569	0
1454	0	30.2374	0.5	0	28.6877	0	1.25	27.9829	6.5	21.82	141.029	121.5	0	29.072	0
1455	0	28.4193	0.6	0	28.2756	0	1.3	27.2062	6.4	22.03	139.24	120.1	0	27.1103	0
1456	0	26.0813	0.5	0	25.0259	0	1.38	26.3411	6.4	22.02	139.21	120.4	0	25.2337	0
1457	1.38	23.723	1.2	0.92	22.1263	0.1	2.06	24.671	6.5	23.02	156.28	138.3	0.12	22.5934	0.1
1458	1.9	19.4753	2	1.62	15.2999	0.2	7.09	28.8155	15	27.03	199.367	186.8	2.96	15.6949	0.2
1459	1.86	13.1926	1.4	1.39	12.1571	0.1	9.78	19.745	8.1	54.76	239.68	233.5	1.63	13.2216	0.2
1460	1.73	11.4311	1.3	1.15	11.3422	0.1	1.55	14.5034	5.1	34.4	211.205	204.6	0.02	11.6573	0.1
1461	1.71	11.3249	1.3	1.09	11.4139	0.1	1.5	13.9398	4.5	30.48	196.932	190.2	0.01	11.8413	0.1
1462	1.69	11.1365	1.3	1.09	10.6344	0.1	1.45	13.8917	4.5	27.17	189.372	182.7	0	11.4083	0.1
1463	1.35	10.812	0.6	1.01	10.4652	0.1	1.38	13.9706	4.6	23.89	140.744	133.7	0	11.2121	0
1464	1.33	10.3188	0.6	0.91	10.8583	0.1	1.31	14.5669	4.8	9.49	119.449	112.1	0	11.3229	0
1465	1.32	10.7053	0.6	0.92	11.3451	0.1	1.3	14.7728	5	2.01	125.225	117.8	0	11.5041	0
1466	1.29	10.909	0.7	0.82	11.2235	0.1	1.32	14.5646	4.9	2	126.197	118.8	0	12.3129	0
1467	1.31	10.8742	0.7	0.82	11.8475	0.1	1.38	14.9004	5	2	129.719	122.4	0	12.5769	0
1468	1.32	11.8005	0.7	0.82	10.8105	0.1	1.38	14.4224	4.9	2	129.722	122.4	0	12.9188	0
1469	1.37	11.9108	0.8	0.82	11.6704	0.1	1.45	14.9492	5	2.05	129.791	122.5	0	13.4484	0
1470	1.38	12.2451	0.9	0.83	11.5166	0.1	1.46	14.5031	4.9	2.1	126.104	118.6	0	15.2081	0
1471	1.32	13.0655	0.8	0.8	11.1266	0.1	1.42	14.5872	4.6	25.13	147.845	140.8	0	13.4225	0
1472	1.13	18.97	0.6	0.64	18.3971	0	1.57	19.3217	4.5	20.23	118.538	104.2	0	19.5217	0
1473	1.13	26.5145	0.6	0.65	25.5264	0	1.57	25.2514	4.5	21.79	125.807	103.3	0	26.8341	0
1474	1.1	27.5117	0.6	0.64	27.6053	0	1.44	29.5048	4.5	22.77	143.549	120	0	28.8607	0
1475	1.1	29.7245	0.6	0	29.3003	0	8.64	32.4838	4.5	23.37	166.398	142.5	0	30.1553	0
1476	1.11	31.8784	0.6	0.65	32.0579	0.1	22.89	35.918	6.8	24.85	186.852	162.4	0	31.8892	0
1477	1.11	33.7104	0.6	0.65	33.5321	0.1	24.3	38.2344	7.8	25.74	192.915	168.2	0	33.8281	0
1478	1.1	34.807	0.6	0.65	34.633	0.1	24.97	46.9665	15.8	25.94	199.579	174.8	0	35.523	0
1479	1.09	35.1823	0.6	0.64	34.9417	0.1	25	52.2916	21.6	25.88	199.451	174.6	0	36.0802	0
1480	1.21	35.0697	0.7	0.64	35.4571	0.2	25.09	76.0957	47.5	25.82	198.329	173.7	0	36.3917	0.1
1481	1.3	35.1002	1	0.76	34.0085	0.3	27.44	82.2376	55.2	25.08	211.715	189.2	0.01	35.6245	0.2
1482	38.6	70.5995	44	29.41	28.8958	0.6	44.29	168.046	150.7	34.04	354.072	342.3	36.86	110.754	84.4
1483	32.87	70.2743	52.7	21.3	19.9749	0.5	35.03	123.057	111.9	59.87	389.269	385.1	33.45	29.3269	10.1
1484	9.47	19.1485	2.7	1.01	16.3916	0.3	27.64	60.4117	49.7	35.72	301.663	296.8	0.08	14.4495	0.1
1485	1.44	15.8864	2.4	1.01	13.0016	0.2	17.85	44.9176	35.9	31.31	288.04	283.1	0.1	12.3339	0.1
1486	1.43	14.2385	2.3	1.01	11.7797	0.1	9.24	14.8965	5	29	260.567	255.6	0.1	11.7	0.1
1487	1.4	13.0106	2.2	1.02	11.3053	0.1	4.11	13.9738	4.7	27.72	238.803	233.6	0.1	11.1036	0.1
1488	1.46	10.5772	0.7	0.74	10.8822	0.1	2.56	17.0337	7.6	27.68	198.783	193.2	0.11	10.8497	0
1489	1.44	10.5972	0.7	0.75	11.1411	0.1	2.59	17.2785	7.9	26.74	192.465	186.9	0.11	11.2697	0
1490	1.43	10.1177	0.8	0.63	11.0539	0.1	2.64	17.5271	8.1	26.4	207.335	202	0.11	11.7281	0
1491	1.42	10.336	0.8	0.61	10.6739	0.1	2.65	17.213	7.8	26	215.253	210.1	0.11	11.3847	0
1492	1.44	10.9443	0.7	0.61	10.3012	0	2.66	16.7922	7.5	25.88	217.176	212.1	0.12	11.3671	0
1493	1.46	10.6931	0.7	0.64	10.9394	0.1	2.66	16.757	7.4	25.92	214.143	209	0.11	11.7769	0
1494	1.51	10.7132	0.7	0.65	12.8047	0.1	2.67	16.6111	7.5	27.3	233.145	228.2	0.11	11.8699	0
1495	1.33	13.2893	0.8	0.59	14.0492	0.1	2.58	17.1672	7.4	29.2	227.521	221.9	0.11	13.3009	0
1496	1.06	21.9048	0.7	0	22.6342	0	1.36	25.6817	7.8	24.81	149.091	132.6	0	21.6108	0
1497	0	28.6275	0.7	0	29.5714	0	1.27	33.1966	7.9	3.79	134.861	111	0	27.9055	0
1498	0	28.5419	0.6	0	29.7276	0	1.29	34.068	7.9	2.06	133.723	109.5	0	29.1455	0
1499	0	29.9199	0.6	0	30.868	0	1.32	33.0133	7.5	2.04	133.562	109	0	30.2442	0
1500	0	30.9348	0.6	0	30.6282	0	1.32	33.0328	7.3	1.78	132.923	108.8	0	29.7744	0
1501	0	30.9347	0.6	0	32.6962	0.1	1.33	31.7037	6.9	1.56	133.594	110.5	0	29.5944	0
1502	0	31.5709	0.6	0	31.504	0	0	30.9539	6.8	1.55	132.222	110	0	27.8081	0
1503	0	29.0187	0.6	0	31.0992	0	0	30.3958	6.6	1.55	133.363	111.2	0	28.443	0
1504	0	27.3811	0.6	0	27.8562	0	0	28.9288	6.6	1.57	134.157	112.7	0	25.9406	0
1505	0	25.5425	0.5	0	26.5234	0	1.44	26.3172	6.6	1.75	133.383	113.6	0	23.166	0
1506	2.01	17.6648	0.6	1.93	16.331	0	1.77	23.5363	7.4	9.7	132.62	116	2.09	19.9388	4.9
1507	26.15	34.7727	25.6	2.12	10.4557	0	28.46	80.8506	72.6	31.33	325.86	321.6	7.3	16.8292	6.4
1508	26.84	33.6551	24.8	9.67	12.9949	2.7	29.99	88.8224	80.7	33.19	334.002	330	21.97	24.7472	14.3
1509	27.56	35.2034	25.9	22.54	11.7258	1.4	32.19	99.0323	91.2	36.35	336.724	333.1	25.92	27.816	17.4
1510	28.57	37.1963	28	25.61	13.3241	2.9	33.15	103.438	96.1	37.11	351.094	348	27.59	32.2669	22.1
1511	31.73	53.6332	43.4	28.6	17.5167	3.3	32.18	116.342	107.5	34.64	379.972	377.3	29.16	36.9329	23.9
1512	30.55	63.4247	48	26.55	23.922	3.8	34.87	151.137	141.6	33.34	389.258	386.3	28.45	43.8599	26
1513	30.31	65.9036	47.4	26.61	27.6012	4.2	48	170.916	159.8	31.42	395.679	392.6	28.53	49.5472	28.1
1514	30.14	67.8308	48.8	26.76	27.3694	4.3	46.96	173.674	164.1	30.82	395.897	393	28.39	50.6312	29.7
1515	29.96	65.6974	48.3	26.06	25.4805	4.1	28.75	163.471	154.1	30.73	385.083	382	28.05	48.983	30.1
1516	29.97	64.1474	48.9	26.07	22.2641	4.1	28.31	151.143	142.8	28.94	365.351	362	27.87	45.9807	30.1
1517	30	61.1352	47.3	26.09	19.222	3.9	28.35	144.304	137.4	28.86	350.911	347.5	26.51	44.012	30
1518	30.1	54.665	40.9	25.63	17.6221	3.7	27.8	124.018	116.6	29.03	342.98	339.4	26.58	41.7704	28.8
1519	29.99	43.5804	31.7	23.96	17.2947	1.9	27.87	84.0789	74.8	29.38	324.617	320.2	17.98	30.2226	15.5
1520	0	28.9567	0.7	0	28.1074	0	7.85	45.4188	24.8	22.4	153.545	136.5	0	28.2915	0
1521	0	32.9503	0.6	0	32.2343	0	1.35	49.7532	21.7	2.05	143.255	117.4	0	33.4787	0
1522	0	35.4609	0.6	0	35.8759	0	1.29	55.4338	23.2	1.63	145.186	116.3	0	36.7073	0
1523	0	34.0544	0.5	0	34.5447	0	1.24	53.9197	22.6	1.57	146.645	118.4	0	34.9798	0
1524	0	32.9105	0.5	0	33.8477	0	1.31	53.1731	22.8	1.53	148.276	120.8	0	33.8408	0
1525	0	32.8906	0.6	0	33.7998	0	1.31	52.8172	22.5	1.52	147.682	120	0	33.773	0
1526	0	33.7415	0.6	0	33.9768	0	0.53	52.7903	21.9	1.49	145.639	117.6	0	34.6476	0
1527	0	33.9562	0.6	0	34.2614	0	0.53	53.1526	21.9	1.48	146.066	117.7	0	33.9978	0
1528	0	33.8286	0.6	0	34.5323	0	0.56	52.4682	21.5	1.5	148.149	120.3	0	33.7607	0
1529	1.18	31.8164	0.7	0	33.1703	0.1	2.68	52.6079	23.2	1.73	149.249	121.6	0	32.4773	0.1
1530	2.79	35.9957	8.6	1.66	29.8783	0.4	30.05	112.632	92.9	29.04	311.712	297.8	2.82	28.7775	0.2
1531	16.94	58.2463	41	3.24	20.8612	0.6	48.36	125.082	113.1	98.82	430.605	427.6	17.98	19.3727	0.4
1532	18.84	29.008	13.1	2.61	18.0216	0.4	31.86	94.3291	83.3	54.2	402.029	398.4	10.4	17.0145	0.3
1533	7.46	23.4204	9.8	1.81	15.7674	0.3	30.47	72.5505	61.4	38.28	344.275	339.9	4.69	15.5368	0.2
1534	4.06	22.8507	9.1	1.82	14.4907	0.3	18.9	54.6282	45.2	30.76	324.856	320.8	1.53	13.4782	0.2
1535	2.43	19.1299	7.8	1.81	13.8373	0.3	3.83	46.5933	37.5	27.4	274.369	269.8	0.38	11.7692	0.1
1536	2.34	16.9941	7.3	1.76	11.5283	0.1	4.02	18.3065	9.2	26.53	225.289	219.6	0.37	10.6375	0
1537	1.74	14.9917	5.4	1.67	11.2855	0.1	3.33	15.2763	6	25.14	200.304	194.7	0.03	10.7956	0
1538	1.54	14.9279	5.5	1.68	10.997	0.1	2.19	15.3808	6.1	24.63	185.556	179.6	0.03	10.2952	0
1539	1.56	15.5586	6.4	1.69	11.129	0.1	1.63	15.3737	6.1	20.95	167.985	161.7	0	9.99751	0
1540	1.58	15.4337	6.4	1.69	10.3816	0.1	1.62	14.994	5.7	21.01	163.531	157.2	0	9.99744	0
1541	2.06	15.9633	6.8	1.72	11.6941	0.1	1.66	14.983	5.6	9.66	162.888	156.5	0	10.0946	0
1542	2.31	16.0929	6.3	1.78	11.6539	0.1	1.84	15.1782	5.7	24.76	182.161	176.2	0	11.0144	0.1
1543	1.86	12.4498	0.8	1.57	13.3098	0.1	1.76	15.641	5.4	33.05	206.332	199.3	0	11.926	0
1544	0	22.7704	0.6	0	24.3903	0	1.56	21.6494	5.1	23	139.478	123.2	0	23.6551	0
1545	0	27.8971	0.6	0	31.8094	0	2.13	29.7613	6.1	9.58	125.027	101.5	0	29.5871	0
1546	0	30.7479	0.6	0	31.5584	0	2.16	31.4007	6.3	2.47	128.392	103	0	32.456	0
1547	0	29.7407	0.6	0	31.0775	0	2.01	30.299	5.9	2.35	127.202	102.5	0	30.5721	0
1548	0	31.4697	0.6	0	30.1479	0	1.11	27.9258	5.2	1.88	125.374	102.1	0	30.8091	0
1549	0	31.1712	0.6	0	30.8831	0.1	1.08	25.9901	4.8	1.83	119.513	98.6	0	29.0219	0
1550	0	29.0316	0.6	0	28.2008	0	1.06	25.0475	4.5	1.8	116.242	97.2	0	28.8513	0
1551	0	29.0972	0.6	0	27.4654	0	1.06	23.5282	4.5	1.8	112.67	94.5	0	30.413	0
1552	0	29.6315	0.6	0	26.8707	0	1.31	22.6268	4.4	1.88	114.036	96.9	0	31.7507	0
1553	0.45	24.3078	0.6	0	25.4635	0	1.37	21.1862	4.5	2.09	114.757	98.6	0	26.584	0
1554	1.63	18.0051	3	1.36	15.6735	0.1	1.77	19.3786	5.8	21.32	116.226	103.8	2.14	17.6727	0.1
1555	1.94	13.849	3.2	1.39	12.4607	0.1	1.73	14.4039	3.5	28.72	138.882	131.5	1.52	12.3329	0.2
1556	1.83	13.6625	3.2	0.56	13.3025	0.2	1.61	14.9894	3.8	35.77	138.805	131.3	1.48	11.5395	0.1
1557	1.76	13.0851	3	0.56	11.919	0.1	1.56	14.7938	3.7	31.24	133.626	126	0.07	10.7253	0.1
1558	1.36	13.0672	3.3	0.55	12.5901	0.1	1.5	13.6182	3.4	23.97	113.597	105.9	0	10.4874	0.1
1559	1.37	12.993	3.1	0.46	11.1221	0.1	1.4	10.4616	0.8	10.01	91.5907	83.9	0	10.0355	0
1560	1.35	12.7346	2.3	0.46	11.0261	0.1	1.42	10.0692	0.7	9.45	83.945	75.7	0	11.9735	0
1561	1.39	12.3813	2.3	0.47	10.6789	0.1	1.45	10.7955	0.9	2.15	87.3241	79.2	0	11.3276	0
1562	1.41	13.1237	2.5	0.48	11.2534	0.1	1.48	11.0052	1.1	2.17	87.7939	79.7	0	12.3638	0
1563	1.43	14.6447	2.6	0.48	10.12	0.1	1.5	11.4522	1.2	2.19	88.8689	80.8	0	12.5738	0
1564	1.45	12.9203	2.4	0.49	10.0674	0.1	1.52	10.7818	1	2.26	89.7602	81.7	0	12.9128	0
1565	1.52	14.8699	2.6	0.5	10.1785	0.1	1.55	10.932	1	2.42	88.6846	80.6	0	12.6231	0
1566	1.55	15.2535	2.5	0.51	10.4351	0.1	1.58	10.6751	0.9	4.58	84.7138	76.5	0	13.5178	0
1567	1.04	12.8614	0.8	0	10.7564	0	1.52	13.1577	1.6	7.04	89.4965	80.4	0	13.0582	0
1568	0	15.3582	0.5	0	23.102	0	1.34	15.5779	1.3	9.43	85.6201	72.2	0	19.7929	0
1569	0	19.5953	0.7	0	29.5935	0	1.25	17.0834	0.8	2.33	80.8899	63.2	0	22.6561	0
1570	0	19.3546	0.6	0	29.79	0	1.22	17.5272	0.8	2.17	79.5691	61.3	0	21.8781	0
1571	0	21.055	0.7	0	29.1781	0	1.2	18.8382	0.8	1.84	80.6472	61.3	0	22.9703	0
1572	0	22.5038	0.8	0	30.9541	0	1.18	20.7437	1.1	1.8	79.1028	61.1	0	21.635	0
1573	0	20.6417	0.6	0	30.8714	0	1.18	19.7926	1.1	1.79	79.1073	61.3	0	22.1119	0
1574	0	22.3828	0.8	0	31.3557	0	1.17	19.969	0.9	1.75	79.1504	60.7	0	23.1494	0
1575	0	20.1177	0.6	0	30.0656	0	1.19	19.002	0.8	1.69	78.8406	60.8	0	23.4301	0
1576	0	20.8241	0.7	0	29.3177	0	1.32	17.6454	0.6	1.49	81.5822	63.1	0	21.8597	0
1577	1.23	17.3849	0.7	0	21.1191	0	1.34	15.4583	1.4	8.78	85.5573	69.8	0	18.1644	0
1578	1.95	13.8539	0.8	0.54	13.961	0.1	2.1	15.5184	2.9	22.48	112.193	99.7	0	15.4202	0.1
1579	1.75	12.7724	0.8	0.56	11.3429	0.1	1.7	14.1301	2.9	44	120.219	112.7	0	14.014	0.1
1580	1.67	12.6825	0.8	0.54	11.0507	0.1	1.57	14.326	3	35	122.063	114.3	0	13.1154	0.1
1581	1.62	12.8646	0.8	0.54	10.8893	0.1	1.51	14.2007	3	31.69	114.743	106.9	0	11.7983	0
1582	1.26	12.452	0.8	0.53	10.5474	0.1	1.38	12.0977	1.8	27	111.053	102.9	0	11.7445	0
1583	1.26	12.8584	0.8	0.42	10.2825	0	1.37	10.446	0.7	9.6	94.732	87	0	11.6377	0
1584	1.26	12.6068	0.8	0.08	14.2888	0.2	1.38	10.1202	0.7	9.44	82.5592	74.6	0	13.6054	0
1585	1.28	12.0959	0.8	0.08	13.2662	0.1	1.39	10.8026	0.9	2.02	84.4965	76.3	0	12.498	0
1586	1.29	15.2815	1.2	0.08	14.0872	0.1	1.4	11.4539	1.2	2.02	84.3885	76.2	0	14.3183	0
1587	1.31	13.3557	1	0.08	14.1934	0.1	1.42	10.5313	0.9	2.02	85.3856	77.2	0	12.8216	0
1588	1.31	13.556	0.9	0.08	13.3275	0.1	1.42	11.6022	1.3	2.03	87.6773	79.6	0	15.2519	0
1589	1.32	12.5074	0.9	0.08	13.0605	0.1	1.43	10.6596	0.9	2.11	86.891	78.8	0	14.503	0
1590	1.32	12.8863	0.9	0.08	13.2086	0.1	1.44	10.2386	0.7	2.22	83.8818	75.6	0	12.4961	0
1591	1.08	12.8131	0.8	0.08	12.9895	0.1	1.39	12.6389	1.5	7.5	77.5098	69.3	0	14.0609	0
1592	0	15.5816	0.7	0	19.2211	0.1	1.24	14.3497	1.4	10.56	84.9864	70.4	0	18.4448	0
1593	0	17.3095	0.6	0	23.3037	0.1	1.21	14.6597	1	9.23	82.8442	64.4	0	21.2589	0
1594	0	19.0485	0.7	0	22.7708	0	1.2	15.0801	0.9	10.34	82.9685	63.5	0	22.4753	0
1595	0	19.662	0.7	0	25.7039	0.1	1.19	15.4039	0.8	8.98	83.1392	62.2	0	22.8765	0
1596	0	19.6719	0.6	0	25.5395	0	1.19	16.5364	0.8	8.99	82.3236	61.2	0	21.9827	0
1597	0	19.1186	0.6	0	26.1232	0.1	1.19	16.597	0.9	8.99	82.7393	61.1	0	22.3164	0
1598	0	18.9898	0.6	0	22.4306	0	1.19	16.3645	0.8	12.54	85.0453	63.5	0	23.4977	0
1599	0	18.2128	0.6	0	20.7926	0.1	1.23	16.3586	0.8	13.78	87.5588	67.6	0	23.0174	0
1600	0.84	16.9545	0.6	0.06	19.7836	0.1	1.35	16.7402	0.7	13.7	90.5033	71	0	20.7546	0
1601	1.21	16.7007	0.7	0.54	16.7408	0.1	1.52	16.7928	2.7	23.24	102.09	82.7	0	17.8792	0.1
1602	1.41	14.6812	0.8	0.55	15.7791	0.1	2.12	17.7681	5.2	24.14	128.85	114.4	0.06	17.5873	0.2
1603	1.66	13.1505	0.8	0.56	13.3639	0.2	1.62	16.4524	5.5	63.38	154.965	147.7	0.11	14.0745	0.2
1604	1.62	14.1873	0.9	0.55	13.0595	0.1	1.52	14.3811	3.6	35.29	143.071	135.7	0	13.5233	0.1
1605	1.58	13.3292	0.8	0.55	12.459	0.1	1.48	13.928	3.4	30.98	141.298	133.7	0	12.6857	0.1
1606	1.21	12.2191	0.7	0.54	12.8049	0.1	1.37	14.5676	3.5	25.98	133.891	126.4	0	12.2791	0.1
1607	1.22	11.3659	0.6	0.54	11.6366	0.1	1.33	13.5755	3.2	9.96	120.204	112.9	0	11.8892	0
1608	1.63	11.4166	0.8	0.56	11.9591	0.1	1.26	13.0994	3.1	1.96	128.611	121.1	0.05	12.4259	0
1609	1.61	10.8702	0.8	0.47	12.7586	0.1	1.27	13.1092	3.1	1.92	130.447	123	0.05	12.9349	0
1610	1.6	11.4408	0.8	0.45	10.7704	0.1	1.27	12.8207	3.2	1.92	133.842	126.5	0	12.568	0
1611	1.24	11.4759	0.8	0.45	11.8666	0.1	1.27	13.1316	3.2	1.92	138.107	130.9	0	12.5247	0
1612	1.25	12.0772	0.9	0.46	11.8348	0.1	1.3	13.1206	3.3	3.29	141.338	134.3	0	13.2985	0
1613	1.26	10.9938	0.7	0.46	11.2095	0.1	1.39	12.8462	3.3	22.98	151.089	144.7	0	12.9887	0
1614	1.3	11.7269	0.8	0.46	11.1225	0.1	1.42	13.7635	3.5	24.38	176.391	170.2	0	11.7223	0
1615	1.02	10.8553	0.6	0.39	12.4406	0.1	1.33	12.5628	2.9	28.64	228.909	222.7	0	13.4679	0
1616	0.88	15.2309	0.7	0	17.3305	0.1	1.23	15.5792	2.9	24.55	175.877	163.4	0	16.39	0
1617	0.86	18.1496	0.7	0	21.734	0.1	1.22	17.3713	2.8	22.2	150.069	134.3	0	21.254	0
1618	0.87	19.6996	0.8	0	21.3347	0.1	1.22	19.8106	3.7	22.29	149.508	134.7	0	21.9624	0
1619	0.87	22.0329	0.8	0	22.9446	0.1	1.21	19.3644	3.5	22.16	146.075	131.9	0	24.8777	0
1620	0.88	22.6495	0.9	0	24.3535	0.1	1.24	19.9772	3.6	22.21	144.981	130.4	0	26.4446	0
1621	0.88	22.6971	0.8	0	22.2672	0	1.26	20.5625	3.8	22.23	143.225	129	0	24.4568	0
1622	0.88	20.5821	0.7	0	20.0584	0	1.27	19.466	3.4	23.31	143.057	129.1	0	22.6841	0
1623	0.88	19.1089	0.6	0	18.3925	0	1.33	18.0261	3.2	23.34	147.495	133	0	20.4653	0
1624	1.06	16.8907	0.5	0.45	15.8105	0	1.35	16.192	2.7	23.95	154.808	142.1	0.86	17.6596	0
1625	1.23	15.7911	0.6	0.61	15.3375	0.1	1.81	18.3826	5.7	24.5	165.324	152.8	1.04	16.286	0.1
1626	2.31	16.7278	3.4	0.63	13.7515	0.1	3.58	18.381	7.2	28.04	181.343	170.8	1.98	14.6625	0.2
1627	2.06	14.0071	3.4	0.66	12.7403	0.2	3.5	15.7776	6.3	51.59	232.704	226.3	1.51	12.9969	0.2
1628	1.99	14.1228	3.4	0.64	12.1512	0.1	3.62	14.0569	4.4	30.24	229.665	223.2	1.38	12.5863	0.1
1629	2.32	14.3032	3.4	0.63	12.042	0.1	3.63	14.3052	4.5	30.42	232.023	225.4	1.35	11.9359	0.1
1630	1.97	14.3233	3.6	0.63	11.944	0.1	2.91	15.5213	5.1	29.2	233.123	227.1	0.9	12.5856	0.1
1631	1.66	15.0053	3.7	0.63	12.6466	0.1	3.13	15.8133	5.2	26.71	232.71	226.8	0.03	12.8981	0
1632	1.34	14.2669	3.8	0.57	11.623	0.1	3.01	17.7841	6.1	24.71	189.467	182.6	0	11.496	0
1633	1.37	13.8239	3.7	0.57	11.5572	0.1	3.14	14.8718	4.9	23.88	181.386	174.7	0	12.3531	0
1634	1.34	15.1477	3.9	0.57	12.355	0.1	3.48	14.1458	4.6	20.76	182.014	175.4	0	12.7628	0
1635	1.68	14.7444	3.9	0.57	11.659	0.1	3.53	14.0971	4.6	20.89	182.085	175.5	0	12.3304	0
1636	1.79	14.4544	3.8	0.57	11.4602	0.1	3.52	13.9732	4.6	20.95	183.748	177.2	0	13.3418	0
1637	1.78	14.7055	3.8	0.57	12.7687	0.1	3.6	14.388	4.7	21.08	184.522	178	0	12.321	0
1638	1.87	14.0943	3.7	0.57	11.1046	0.1	3.57	14.9553	5.6	26.26	210.493	204.5	0	12.3115	0
1639	1.73	13.8866	3.5	0.42	12.4854	0.1	3.49	15.44	5.5	30.8	277.167	271.6	0	11.965	0
1640	0.98	14.8935	3.4	0.1	13.3748	0	3.38	15.8922	5.4	30.17	242.837	234.3	0	13.2707	0
1641	0.69	15.5293	3.4	0.07	13.6193	0	3.26	16.3065	5.4	29.4	239.808	230.6	0	14.089	0
1642	0.41	16.7624	3.3	0	14.4688	0	4.44	16.8702	5.3	31.1	244.215	235.4	0	15.1813	0
1643	0.41	18.0057	3.2	0	17.7033	0	10.83	17.421	5.1	29.74	247.203	236.8	0	17.6745	0
1644	0.4	18.8822	2.9	0	18.1665	0	23.79	32.6393	19.4	30.33	252.856	241.5	0	17.7205	0
1645	0.09	19.7699	2.9	0	19.0232	0	24.2	37.5187	23.2	29.05	242.489	230	0	18.3155	0
1646	0.09	20.5714	2.9	0	18.8205	0	24.32	37.787	23.3	29.19	259.497	247.4	0	18.7428	0
1647	1.62	21.6827	3.1	0	18.1246	0	25.66	49.9794	35.7	29.79	269.575	258	5.11	18.6439	1
1648	8.75	21.1118	3.5	8.06	20.093	2.4	28.21	124.655	112.1	30.18	304.908	294.8	5.22	23.2911	7.1
1649	24.05	61.2189	43	21.92	27.2493	7.8	30.81	197.32	184.9	30.21	308.807	297	23.02	37.5171	19.2
1650	32.02	193.852	179.3	32.39	145.049	130.3	48.08	285.128	275.2	31.52	402.273	394.3	29.54	166.447	152.2
1651	32.76	217.653	206.3	31.19	154.658	145.5	36.34	293.084	285.5	48.58	486.133	483.5	29.66	183.098	173.9
1652	31.8	233.38	226.1	29.05	147.137	138.3	35.3	305.346	300.3	36.15	476.639	474	27.85	195.862	187.5
1653	31.55	240.991	234.2	29.43	157.845	149.9	34.02	309.388	304.9	34.39	471.585	469.1	27.41	199.806	192.4
1654	31.36	251.008	244.8	30.1	164.229	156.3	32.39	314.735	310.4	32.7	476.497	474.5	27.28	211.356	204.6
1655	31.1	266.905	261.3	29.99	189.914	182.3	31.19	327.165	323.3	31.78	487.521	485.8	27.14	239.985	233.8
1656	29.57	280.81	276.4	29.81	201.673	194.4	29.73	327.555	323.8	30.98	481.849	480.2	25.66	247.898	241.9
1657	29.3	290.867	286.5	29.75	213.668	206.9	29.45	334.641	331.2	30.48	483.405	481.8	25.59	260.483	254.5
1658	28.56	300.059	296	29.72	224.606	218.7	29.34	344.095	340.9	30.18	481.375	479.9	25.13	266.619	261.1
1659	28.52	306.714	302.6	29.95	236.339	231.2	29.32	353.81	350.9	30.17	487.104	485.8	25.28	280	274.1
1660	28.87	313.534	309.3	30.91	244.087	237.8	29.38	361.489	358.9	30.23	494.002	492.9	26.77	299.945	294.1
1661	29.38	315.194	311.2	31.08	244.925	237.4	29.88	372.863	370.6	30.43	509.066	508.1	26.99	308.324	302.5
1662	29.82	309.822	304.5	31.15	240.112	230.7	30.3	379.618	377.3	30.82	514.364	513.5	27.09	303.665	296.1
1663	30.01	275.147	268.1	31.26	228.566	217.9	29.66	359.898	357.5	31.13	515.383	514.1	27.34	285.436	277.1
1664	24.33	203.667	188.5	27.9	188.852	171.7	29.42	323.672	315.9	29.21	426.99	419.6	24.83	227.059	211
1665	26.06	240.896	228.1	31.06	201.831	186.7	29.37	325.07	318.3	30.82	468.25	462.6	27.12	245.501	231.6
1666	24.92	218.706	203.7	28.92	188.046	170.6	29.56	313.143	305.4	30.55	455.731	449.2	27.19	233.969	218.1
1667	24.48	195.55	176.9	26.05	165.96	144.4	29.66	306.61	297.2	30.03	416.076	407	23.98	210.4	190.8
1668	24.33	180.132	159.7	25.6	153.722	130.5	29.43	301.733	291.3	28.46	388.171	377.8	23.51	192.941	171.5
1669	24.34	175.163	153.2	25.55	151.756	127.4	29.43	301.346	289.4	28.08	353.746	341.6	24.8	191.138	168.2
1670	24.41	172.719	150.2	25.87	154.311	129.7	29.41	298.731	285.9	25.95	334.716	321.1	24.83	199.131	175.6
1671	24.33	177.415	154.1	26.74	160.54	135.1	29.39	305.642	291.9	25.74	330.216	315.7	27.04	226.947	203.5
1672	24.41	182.689	160	27.09	167.747	143	29.91	318.175	305.2	26.21	349.51	335.7	27.51	248.123	226.3
1673	28	239.497	219.6	28.95	197.408	175.5	32.67	358.276	347.3	28.41	379.121	367.1	29.62	268.652	249
1674	30.49	293.261	278.7	32.05	263.469	248	36.53	401.847	393.9	30.74	460.487	452.5	35.92	315.318	299.6
1675	438.16	326.263	312.7	1033.67	258.964	242.8	57.69	437.399	430.7	38.4	569.3	568.1	1479.57	324.768	309.3
1676	501.91	297.27	283.5	1152.91	257.661	241.1	39.81	417.311	410.6	36.35	571.425	570.3	1530.92	319.253	303.7
1677	228.51	303.963	291.2	886.72	265.235	249.7	38.01	405.193	398.6	37.11	562.551	561.7	1198.74	328.321	313.8
1678	30.59	316.354	304.6	663.15	276.442	261.6	36.85	427.558	422.5	35.94	557.971	557.1	834.13	341.417	328.3
1679	30.44	333.343	323.9	264.22	292.145	278.8	36.43	440.604	438.4	32.91	546.768	546.1	401.69	365.572	355.2
1680	30.42	357.68	351.2	41.22	311.662	300.6	35.82	446.413	445.5	31.81	538.796	538.3	41.84	420.143	415.2
1681	30.25	377.289	373.7	41.03	331.716	323.6	34.85	447.529	446.7	31.28	538.868	538.4	33.91	435.533	432.7
1682	29.91	387.319	385.3	40.9	346.757	341.4	33.44	442.704	441.7	30.77	535.159	534.6	32.79	444.424	442.8
1683	29.74	386.209	384.8	40.82	353.51	349.4	31.6	430.661	429.3	30.7	521.962	521.2	31.94	443.097	440.9
1684	29.38	373.404	371.7	40.8	354.89	352.1	30.91	401.838	400	30.38	515.191	514.2	30.82	424.195	421.5
1685	28.54	359.906	357.6	39.84	351.605	348.6	29.7	389.148	386.7	30.35	501.375	500	27.66	397.351	394.2
1686	28.6	347.657	344.8	39.61	332.047	327.2	29.23	375.284	372.2	30.41	490.289	488.5	28.07	378.924	374.9
1687	26.1	294.948	290.9	28.93	238.149	231.3	27	326.871	322.7	30.34	471.164	468.8	25.33	282.717	277
1688	9.54	92.7339	69.4	22.05	69.7593	46.7	25.79	177.042	160.8	25.88	274.128	259	21.36	126.858	105.2
1689	8.19	35.3262	4.2	8.11	35.9438	4.9	24.32	126.902	101.9	23.11	218.026	196.5	20.02	73.2253	43
1690	7.42	33.6815	0.9	7.32	33.742	0.2	23.41	110.462	83.3	22.37	211.757	189.2	19.57	38.2161	6.4
1691	6.67	33.585	0.7	0.01	31.5965	0	21.67	86.253	58.5	21.88	195.238	171.7	0.01	33.5979	0
1692	0.42	32.6583	0.6	0.01	31.745	0	21.71	52.6479	25.5	21.19	183.783	160.9	0.01	33.1022	0
1693	0.45	31.9674	0.6	0.01	30.0987	0	20.88	48.7935	22.7	8.7	180.711	157.7	0.01	32.2467	0
1694	0.47	31.018	0.6	0	29.3696	0	12.09	45.4138	20.6	1.91	183.02	160.2	0.01	32.7641	0
1695	0.55	30.9977	0.5	0	28.538	0	12.15	43.4841	19.5	1.93	180.346	158.2	0.01	31.8592	0
1696	1.21	30.5558	0.5	0.43	28.7673	0	8.79	43.1339	19.2	1.59	183.086	161.5	0.01	29.726	0
1697	1.43	29.2686	0.6	0.63	25.8949	0	12.22	41.7775	19.7	1.71	184.817	164	0.01	29.8065	0
1698	1.44	26.5584	1.2	0.65	21.8517	0.1	20.47	43.3234	24.1	22.34	202.917	187.6	0.01	26.5571	0.1
1699	6.48	19.2599	1.8	0.66	15.7648	0.2	26.97	45.5513	33.3	30	293.88	288	0.08	18.1093	0.2
1700	9.3	18.4203	1.4	0.69	13.0705	0.1	25.95	36.2753	24	30.19	285.348	279.5	0.12	15.6315	0.1
1701	1.82	14.0763	1	0.64	11.0333	0.1	9.43	22.1593	12.4	27.66	248.497	241.9	0.01	11.9221	0.1
1702	1.41	11.4099	0.8	0.64	10.7216	0.1	1.47	21.4774	12.3	25.34	235.405	229.6	0	10.9635	0
1703	1.4	10.4444	0.7	0.64	10.5272	0.1	1.45	21.7399	12.6	23.1	182.326	175.9	0	10.3663	0
1704	1.34	10.8233	0.7	0.58	10.3843	0.1	1.33	22.1178	13	9.24	180.04	173.2	0	11.5612	0
1705	1.27	10.8869	0.7	0.47	10.756	0.1	1.3	21.9516	12.8	1.95	180.203	173.4	0	11.8435	0
1706	1.25	10.4016	0.7	0.47	10.7009	0.1	1.28	22.4003	13.3	1.92	182.008	175.2	0	11.7297	0
1707	1.23	10.7854	0.8	0.46	10.9652	0.1	1.27	22.3785	13.2	1.91	185.175	178.4	0	12.0954	0
1708	1.24	11.2305	0.8	0.46	10.7738	0.1	1.27	22.0557	13	1.96	186.714	180	0	11.8642	0
1709	1.23	11.1521	0.8	0.45	11.0422	0.1	1.34	22.367	13.2	22.49	180.896	174.4	0	11.7996	0
1710	1.29	11.2872	0.8	0.45	11.7201	0.1	1.36	22.7282	13.2	24	203.137	195.9	0	13.0456	0
1711	1.13	14.5838	0.9	0.38	13.7303	0.1	1.35	22.3814	12.5	26.41	238.965	231.8	0	15.3432	0
1712	0.97	22.9539	0.6	0.3	21.1244	0.1	1.26	28.8909	12.3	9.17	163.38	147.3	0	21.9469	0
1713	0.97	28.1412	0.7	0.3	26.4668	0.1	1.24	32.5823	12.1	9.45	165.538	144.7	0	27.3175	0
1714	0.97	32.0639	0.7	0	30.6052	0	2.94	39.656	12	9.48	169.848	146.2	0	31.4362	0
1715	0	32.0186	0.7	0	31.6633	0.1	10.58	41.1971	12.9	10.63	170.546	146	0	32.4075	0
1716	0	31.7646	0.6	0	32.0225	0	11.86	40.9464	12.2	11.8	171.247	146.2	0	32.6807	0
1717	0	32.6557	0.6	0	33.1137	0	11.91	41.8143	12.4	11.78	170.241	144.8	0	32.9677	0
1718	0	32.5289	0.5	0	32.8218	0	11.8	41.331	12	10.59	167.256	141.6	0	33.0955	0
1719	0	32.3337	0.5	0	32.0153	0	10.58	44.2103	15.5	10.6	164.296	138.9	0	32.7415	0
1720	0	32.2708	0.5	0	31.9062	0	10.84	63.214	36.4	10.62	163.922	138.7	0	31.9581	0
1721	1.25	31.7665	0.6	0	29.9259	0	27.49	66.3522	40.4	23.96	181.321	158	0	30.1734	0
1722	25.7	75.3129	51.5	0.43	25.2116	0.3	52	131.948	113.8	35.13	333.346	320.7	6.09	29.9419	5
1723	24.38	41.2733	25.5	0.58	16.0785	0.2	32.37	90.6103	79	61.3	451.051	446.8	1.56	16.7015	0.3
1724	1.97	15.2069	1.1	0.56	12.6737	0.1	20.65	52.4057	41.9	35.78	369.029	364.1	0.83	12.9044	0.2
1725	1.86	11.5575	0.7	0.55	12.0881	0.1	3.83	39.1632	29.9	30.51	318.393	313.3	0.69	11.41	0.1
1726	1.8	11.2287	0.7	0.53	11.4559	0.1	3.47	15.6636	6	28.48	240.154	234.5	0.62	10.7818	0
1727	1.67	10.6012	0.6	0.52	10.7324	0.1	3.26	14.0553	4.7	23.68	183.774	177.5	0.6	11.5118	0.1
1728	1.49	10.3236	0.6	0.44	11.4396	0.1	2.97	14.0236	4.7	9.53	157.142	150.1	0.44	11.8626	0
1729	1.43	10.3914	0.6	0.44	10.9465	0.1	1.89	14.0066	4.7	9.42	159.192	152.1	0.44	11.247	0
1730	1.43	10.1847	0.6	0.44	10.402	0.1	2.89	13.9976	4.7	9.41	162.793	155.8	0.44	11.2425	0
1731	1.49	10.6711	0.8	0.44	10.3243	0.1	2.91	14.2309	4.8	9.41	164.899	158	0.52	11.0942	0
1732	1.49	11.9196	0.9	0.44	10.5405	0.1	2.97	14.1178	4.8	10.95	166.184	159.3	0.52	11.8463	0.1
1733	1.53	12.7185	1	0.45	11.55	0.1	3.27	14.3382	4.8	24.05	166.904	160.4	0.53	12.0064	0.1
1734	1.51	13.1498	1	0.47	13.2257	0.1	3.37	14.4514	4.8	25.28	182.684	175.6	0.66	14.2235	0.1
1735	1.22	15.3239	1	0.3	15.7336	0.2	10.83	16.8209	5.6	27.27	211.781	204.6	0.54	16.4973	0.1
1736	0.03	19.0439	0.8	0	21.5911	0.1	21.33	21.4482	6.4	25.03	171.158	158.8	0	20.9504	0
1737	0.03	24.7525	0.9	0	26.7742	0.1	21.17	27.3964	6.7	23.53	163.998	145	0	26.4224	0
1738	0.03	27.3706	0.9	0	27.4461	0.1	22.16	33.6934	10.1	23.77	169.993	148.5	0	26.814	0
1739	0.03	26.9097	0.7	0	27.9095	0.1	3.23	30.4157	6.1	23.4	158.844	136.6	0	26.3186	0
1740	0.03	26.9544	0.7	0	26.8625	0	2.91	28.5423	5.5	22.76	149.264	126.7	0	27.131	0
1741	0.03	24.5592	0.5	0	27.4989	0	2.7	26.6675	4.6	10.36	145.91	123.2	0	24.9192	0
1742	0.03	24.4118	0.5	0	27.041	0	1.53	24.0244	4.3	9.38	142.76	120.1	0	26.0463	0
1743	0.03	22.4152	0.5	0	26.269	0	1.55	22.831	4.4	9.19	140.831	118.4	0	25.6753	0
1744	0.03	22.0691	0.6	0	24.617	0	1.54	21.9443	4.4	9.13	138.975	117.6	0	23.8053	0
1745	1.26	19.6063	0.6	0.44	22.7731	0.1	1.79	20.5504	4.5	9.36	141.627	120.9	0.99	21.5663	0
1746	1.49	17.2952	0.9	0.59	17.4165	0.1	1.97	21.7949	8	24.35	168.664	154.7	1.91	18.1609	0.2
1747	1.78	12.574	0.8	0.68	13.5637	0.2	2.03	17.2232	6.8	31.89	237.067	230.6	1.57	13.6381	0.2
1748	1.71	11.5801	0.7	0.66	12.7139	0.1	1.99	14.942	4.8	31.55	211.246	204.6	1.43	11.8406	0.1
1749	1.67	12.1641	0.8	0.6	11.7221	0.1	1.98	14.9479	4.8	27.05	195.926	189.5	1.42	11.9029	0.1
1750	1.3	11.6255	0.7	0.6	12.8878	0.1	1.88	14.8293	4.8	26.87	139.423	132	1.11	12.2262	0.1
1751	1.3	11.774	0.7	0.49	11.1848	0.1	1.79	14.8702	4.9	9.59	117.478	110	1.08	12.4527	0.1
1752	1.31	10.5533	0.7	0.49	12.8624	0.1	1.69	14.6993	5	1.97	120.952	113.3	0.03	12.2978	0
1753	1.28	11.7279	0.8	0.48	13.0974	0.1	1.25	15.0528	5.1	1.92	123.187	115.6	0	13.6583	0
1754	1.24	11.0355	0.7	0.46	12.8489	0.1	1.25	15.7407	5.4	1.9	124.428	116.9	0	13.6012	0
1755	1.24	10.9387	0.8	0.45	13.0531	0.1	1.25	14.9894	5	1.89	127.257	119.8	0	12.4298	0
1756	1.26	12.2345	0.9	0.45	12.766	0.1	1.27	14.1638	4.8	1.89	125.975	118.5	0	13.7733	0
1757	1.28	11.6047	0.8	0.45	13.4352	0.1	1.35	14.5885	5	1.94	125.374	117.9	0	12.749	0
1758	1.29	12.1206	0.8	0.45	11.8889	0.1	1.39	14.256	4.7	9.49	120.08	112.6	0	13.9807	0.1
1759	0.37	12.3791	0.7	0	13.7478	0.1	1.59	14.5395	4.7	22.82	136.023	128.7	0	13.8807	0
1760	0	18.4519	0.8	0	19.0164	0	1.58	17.5026	4.9	21.84	120.246	108.7	0	18.0013	0
1761	0	22.5784	0.8	0	22.5654	0.1	2.59	19.409	4.9	22.42	131.817	115.8	0	21.732	0.1
1762	0	23.5608	0.7	0	23.8055	0	2.49	19.822	4.7	22.73	137.344	118.9	0	22.006	0
1763	0	24.1487	0.6	0	25.1521	0.1	2.46	21.3473	4.4	22.78	138.316	117.7	0	22.7726	0
1764	0	25.6535	0.6	0	25.2941	0.1	2.47	22.9556	4.9	22.54	128.263	106.3	0	24.0236	0
1765	0	27.188	0.7	0	25.8968	0.1	2.47	23.3396	4.9	22.58	124.205	101.6	0	23.5114	0
1766	0	26.172	0.6	0	25.243	0	2.51	22.7064	4.4	22.53	122.822	100.8	0	24.2125	0
1767	0	24.911	0.5	0	24.075	0	2.64	21.3611	4.5	22.83	127.505	106.3	0	23.2417	0
1768	0	24.9478	0.5	0	22.9498	0	2.7	22.5037	4.7	22.82	126.018	105.4	0	21.9182	0
1769	1.35	21.2629	0.5	0.46	19.099	0.1	2.76	22.0815	6.2	22.89	135.949	117.2	1.15	19.8919	0.1
1770	2.49	18.4215	0.9	1.27	17.292	0.1	2.94	22.3438	8.6	28.44	182.209	169.7	1.74	16.7035	0.2
1771	1.92	14.6854	1	1.31	12.8851	0.2	2.24	18.6258	7.7	49.06	209.091	202.4	1.58	13.8484	0.2
1772	1.74	13.4459	0.8	1.24	13.2918	0.2	2.16	15.4658	5.4	31.75	191.133	184.2	1.51	14.0259	0.2
1773	1.72	12.607	0.8	1.24	12.732	0.1	2.05	14.3171	4.7	26.43	166.631	159.5	1.47	12.7273	0.1
1774	1.33	11.8124	0.8	1.1	12.5927	0.1	1.92	16.032	5.4	24.04	147.566	140.7	1.15	12.4127	0.1
1775	1.3	10.7806	0.7	0.98	11.2848	0.1	1.87	14.3018	4.8	9.21	128.636	121.4	1.14	12.1384	0
1776	1.49	12.918	0.9	0.58	13.4364	0.1	1.7	14.2242	4.8	1.99	130.087	122.6	0.03	13.4765	0
1777	1.45	13.1381	0.9	0.58	12.9839	0.1	1.66	14.623	4.9	1.93	133.094	125.7	0.03	12.9106	0
1778	1.43	11.9656	0.8	0.48	13.0585	0.1	1.64	14.7605	5	1.9	134.652	127.3	0.02	13.9846	0
1779	1.43	12.3441	0.8	0.48	12.5247	0.1	1.65	14.3637	4.9	1.89	136.506	129.2	0.02	13.0228	0
1780	1.42	11.6869	0.7	0.48	12.7706	0.1	1.63	14.5963	4.9	1.89	136.003	128.7	0.02	13.1675	0
1781	1.43	11.8598	0.8	0.47	13.5856	0.1	1.7	14.2867	4.8	1.93	134.904	127.6	0.02	13.1798	0
1782	1.45	12.378	0.8	0.48	12.328	0.1	1.77	14.0865	4.7	23.2	135.477	128.3	0.02	14.568	0.1
1783	0.63	14.2827	0.9	0.03	13.8757	0.1	1.7	14.5117	4.7	25.09	161.844	155	0.03	13.5771	0
1784	0.18	17.7023	0.6	0.02	18.1842	0.1	1.63	18.8415	5	22.36	136.869	124.4	0	18.012	0
1785	0	22.0906	0.6	0	21.3347	0.1	2.89	21.1253	4.9	21.94	133.136	113.8	0	20.9514	0
1786	0	22.6309	0.5	0	21.7427	0	2.87	21.2953	4.4	22.56	134.748	115.2	0	21.3762	0
1787	0	23.6221	0.6	0	23.4818	0.1	2.89	22.2542	4.3	23.67	135.406	114.7	0	23.0542	0
1788	0.08	24.7237	0.6	0	24.17	0	3.04	23.6522	4.7	23.95	138.964	118.1	0	23.4703	0
1789	0.08	27.104	0.6	0	24.5172	0	3.11	25.3856	4.9	24.39	145.848	125.1	0	24.7119	0
1790	0.41	25.2202	0.5	0	26.211	0	3.13	25.6949	4.8	24.91	149.238	128.3	0	24.5989	0
1791	0.42	26.9237	0.6	0	25.7412	0	3.14	26.5627	5.5	25.72	155.705	134.6	0	24.8591	0
1792	0.49	24.9739	0.6	0	26.2265	0.1	3.31	27.7666	7.4	24.57	152.312	132.2	0	24.0087	0
1793	1.37	25.9746	2.2	1	22.2592	0.1	3.58	27.6612	9.2	25.7	164.205	146.5	1.21	23.1662	0
1794	3.07	22.3744	2.7	1.49	17.9556	0.2	17.64	55.0883	39.7	34.64	285.612	275.7	1.56	19.5156	0.2
1795	2.91	16.396	2.7	1.64	14.0998	0.2	23.87	24.2723	12.5	49.83	308.578	302.9	1.92	14.1369	0.2
1796	3.61	15.5682	2.6	1.47	13.3219	0.2	5.68	20.2783	10.6	34.95	259.562	254.2	1.65	12.9382	0.1
1797	3.1	13.7496	2.5	1.46	13.08	0.1	3.51	13.1604	3.5	30.72	218.93	212.3	1.6	13.2243	0.1
1798	2.43	13.4361	2.4	1.35	12.3826	0.1	3.3	11.5809	2.2	26.07	173.042	166.8	1.21	12.9394	0.1
1799	1.66	11.1876	0.7	1.29	12.1273	0.1	1.89	12.1601	2.3	24.45	138.721	131.8	1.13	12.331	0
1800	2.03	11.3351	0.8	0.67	11.7099	0.1	1.8	12.0739	2.4	1.99	129.482	122.1	1.03	11.1245	0.1
1801	2	11.9819	0.8	0.66	12.9521	0.1	1.69	11.9009	2.3	1.96	131.728	124.3	0.57	11.0241	0
1802	1.62	12.5547	0.9	0.67	12.7174	0.1	1.67	11.8841	2.3	1.91	134.6	127.2	0.48	12.4327	0
1803	1.6	11.6663	0.8	0.66	11.9616	0.1	1.65	11.7962	2.3	1.89	133.658	126.3	0.48	11.5729	0
1804	1.6	11.8227	0.8	0.66	11.5789	0.1	1.64	12.0671	2.4	1.93	134.909	127.6	0.48	12.553	0
1805	1.62	10.7731	0.7	0.66	12.4862	0.1	1.7	11.6755	2.3	1.94	133.912	126.6	0.55	12.6516	0
1806	1.67	11.8721	0.8	0.7	12.3611	0.1	1.72	12.0553	2.4	9.54	127.76	120.4	0.56	12.1205	0.1
1807	1.43	13.0922	0.8	0.45	13.4953	0.1	1.69	12.514	2.4	22.52	134.941	127.1	0	13.5097	0
1808	0.07	16.3685	0.6	0	18.5743	0	1.58	16.2804	2.6	21.99	130.215	118.2	0	18.8654	0
1809	0.07	19.312	0.6	0	22.0289	0	2.66	17.7432	2.4	19.29	124.029	108.1	0	20.8122	0
1810	0	20.9279	0.6	0	24.2322	0	2.71	18.4368	2.2	19.33	121.047	103.5	0	22.2179	0
1811	0	22.4576	0.6	0	26.9922	0.1	1.56	18.8089	2.1	19.42	120.053	102	0	23.8941	0
[truncated: 6,949 more rows]

## Sheet: NY Grid Electricity Data
	Next-Decade MidCase			Next-Decade MidCase with Low Renewable Energy Costs			Next-Decade MidCase with High Renewable Energy Costs			Current MidCase			2050 MidCase
[truncated: 8,761 more rows]

[truncated: 5 more sheets: Figure 3, Figure 4, Figure 5a, Figure 5b, Figure 6]
